# Supplementary material for: Transcriptome and IgH Repertoire Analyses Show That CD11chi B Cells Are a Distinct Population With Similarity to B Cells Arising in Autoimmunity and Infection
Source: Front Immunol. 2021 Mar 19;12:649458. doi: 10.3389/fimmu.2021.649458 (PMC8017342; doi:10.3389/fimmu.2021.649458)
Supplement: Supplementary file 1 [file Data_Sheet_1.XLSX]

## Sheet: Data file S1
Datafile S1. Gene symbols for GSVA enrichment categories
CD11c_GC_Bcell_Markers	CD11c_Bcell_InhibitoryReceptors_1	CD11c_InhbitorPTP	CD11c_InhibitorySignaling_DUSP	CD11c_Inhibitory_FCRLs	IL21_Downstream_Signaling_Ettingerpaper	CD11c_Inhibitory_Signaling_Adaptors	CD11c_up_Glycolysis	Integrin	transporters	Canonical Glycolysis	GO_CD11c_Translation	CD11c_Lysosome	Cd11c_Endocytosis	CD11c_Immune_Signaling_Up	Cd11c_Signaling	CD11c_Cell surface_Up	CD11c_RAS_Superfamily	Cytoskeleton	CD11c_Golgi	CD11c_Down_Cell_Surface	CD11c_Down_Signaling
AICDA	LILRA1	PTPN1	DUSP15	FCRL2	ABCA6	SH2B3	ALDH2	ITGAD	SLC11A1	PKM	RPL18	ARL8A	AAK1	AICDA	AKT1	ADGRE2	ADAP1	ABI3	APMAP	CCR7	DCK
DAPP1	LILRA4	PTPN12	DUSP16	FCRL3	AIM2	SH2D2A	ALDOA	ITGAX	SLC12A8	GPI	ABCF1	ASAH1	ADRB2	BATF	AKT2	ADGRE5	ADAP2	ACTR1A	B3GNT7	CD24	GNG7
RGS13	LILRB1	PTPN18	DUSP3	FCRL4	BAIAP3	SH3BGRL3	G6PC3	ITGB2	SLC12A9	TPI1	EIF4E3	ATP6AP1	AP2A1	BCL6	BCAR3	ADGRG5	ARHGAP11B	AHI1	B3GNTL1	CD40	JAK3
BCL6	LILRB2	PTPN2	DUSP5	FCRL5	BOK	SH3BP2	GAPDH	ITGB7	SLC1A5	PFKL	RPL14	ATP6V0B	AP2B1	BCL11B	CALM1	CD164	ARHGAP12	AIF1	B4GALT1	CD44	KLHL6
LRMP	LILRB4	PTPN22	DUSP8	FCRLA	CASC1	SH3BP5	GPD2		SLC24A4	HK1	RPS15A	ATP6V0D1	ARF6	CARD11	CAM2KD	CD19	ARHGAP25	ANK2	B4GALT5	CD6	LCK
	LILRB5	PTPN6	DUSP14	FCRLB	CFD	SH3BP5L	GPI		SLC25A19	GAPDH	RPL36	ATP6V0E1	ARFGAP3	CREM	CHP1	CD200R1	ARHGAP27	ANK3	BHLHE40	CR1	POU2F1
		PTPN7			CLSTN3	SH3GL1	HK1		SLC25A29		RPLP2	BORCS5	ARPC2	CSK	CHUK	CD274	ARHGEF10	ARHGAP18	CCDC146	CR2	VPREB3
		PTPN9			DGKG	SH3GLB1	PFKFB3		SLC25A34		RPL38	CLN8	ARPC3	CTSW	CMIP	CD72	ARHGEF12	B9D1	CHST10	CXCL16	MZB1
					FA2H	SH3RF1	PFKL		SLC25A35		RPS2	CTSC	ARPC5L	DAPP1	CPPED1	CD86	ARHGEF5	CAMSAP2	CHST15	CXCR4	NFAM1
					FAT2		PGAM1		SLC25A44		LARP1	CTSZ	ARRB2	DTX1	DUSP8	CLEC1	DNMBP	CAPNS1	CHST6	CXCR5	MYC
					GIPR		PGD		SLC27A3		RPS25	DNAJC5	ASAP1	EFHD2	GAK	DOK1	DOCK10	CASS4	CNIH1	FAM129C	PIM2
					HABP4		PGM1		SLC29A3		RPL30	DRAM1	CAPZA1	FGR	GAS7	FCGR2A	DOCK11	CDC42EP3	COG7	FCER2	PRDM4
					HEG1		PKM		SLC29A4		EIF3B	GLMP	CAPZB	GRAP	GNAI2	FCGR2B	FGD2	CDH23	COPA	CLEC17A	HLX
					IQCG		TALDO1		SLC2A13		EIF3H	IDS	CHMP1A	HCK	GRK3	FCRL2	FGD3	CEP170B	COPE	IL13RA1	HIF1A
					KCNC3		TIGAR		SLC34A3		RPL31	LAMP1	CYTH4	LCP2	IKBKG	FCRL3	GMIP	CEP83	COPZ2	LAMP3	HIVEP2
					LAG3		TPI1		SLC35D1		RPLP0	LAPTM5	EEA1	POU2F2	MAP3K12	FCRL4	MCF2	CLIP1	CPQ	TNFSF8	SMAD3
					LILRB4				SLC37A2		EIF3E	LGMN	EHD4	PRKCH	MAP3K14	FCRL5	MYO9B	CLIP2	DENND4B	TNFRSF18	SPI1
					NDRG4				SLC38A1		RPLP1	LITAF	IQSEC1	PTPN22	MAP3K6	FCRLA	NET1	CORO1B	FAM20C	P2RY8
					NKG7				SLC45A4		RPL10	LRRK2	ITSN2	PTPN6	MAP3K8	FCRLB	NRBP1	CORO1C	FAM219B
					OPRL1				SLC47A1		RPL5	MAN2B2	LDLRAP1	PTPN7	MAP3K9	HCST	RAB37	COTL1	FGD4
					PRR4				SLC5A6		RPS20	NAAA	RAB11FIP1	PXK	MAPK7	IL10RA	RAP1GAP2	CTNNA1	FLOT1
					ROR2				SLC7A7		RPS21	PLA2G15	RAB11FIP3	RGS13	MAPK9	IL10RB	RAP2A	DBNL	FRMD5
					RPP25				SLC9A5		EIF3M	PLEKHF1	RAB35	SH2D2A	MAST2	NKG7	RAP2B	DCTN1	FUT11
					SEMA7A				SLCO4C1		RPS23	PSAP	RAB4A	SKAP2	MAST3	P2RX7	RAPGEF6	DCTN3	GALNT1
					SLC12A8						RPS24	RAB34	RBSN	SRGN	NFATC2	IL12RB2	RASGRP1	DCTN6	GALNT11
					SLC7A5						RPSA	SCPEP1	SH3GL1	STK10	NFATC3	KIR3DX1	RASSF1	DENND2A	GALNT3
					ST6GALNAC2						EIF1AD	SIDT2	SNX4	SYK	NFIL3	LILRA1	RASSF2	DIAPH1	GDI2
					TBC1D19						PAIP1	SLC17A9	SNX5	TBX21	NPTN	LILRB2	RASSF4	DLG4	GGA2
											EIF2S3	SLC29A3		TFEB	NUMBL	LY96	RASSF5	DNAH1	GLIPR2
											RPL23A	SLC36A1		THEMIS2	OTUD7B	LILRB1	RHOA	DOCK2	GOLGA3
											RPS5	STK11IP		UBASH3B	PIP5K1C	NKG7	RHOC	DPYSL2	GOLPH3
											RPS18	TCIRG1			PRKD3	P2RX7	RHOH	DST	GORASP1
											RPL22	TMEM175			PRKX	PDCD1	SGSM2	DYNLT1	GXYLT1
											EIF4A2	TMEM9B			PRKY	PDCD1LG2	SIPA1	ENC1	HS3ST3A1
											RPS15	TPP1)			PTP4A1	RELT	TBC1D2	EPB41L4A	HS3ST3B1
											RPS12				PTPN1	RFTN1	TBC1D22B	EPS8L1	ICA1L
											RPS13				PTPN12	S1PR5		EZR	KBTBD8
															PTPN2	SEMA7A		FAM110A	LFNG
															RBPMS2	SIGLEC10		FERMT3	MAN1C1
															RCAN1	SLAMF7		FHOD1	MAN2A2
															REPS2	SIGLEC6		FLNA	MYO6
															RIOK3	SLAMF1		FMNL2	NAPA
															RPS6KA1	TNFRSF1B		FRMD8	NCKAP5L
															RPS6KA3	TYROBP		GSN	NDST1
															RTKN			IFFO1	NSF
															SBK1			IQGAP2	PCSK7
															SESN2			IQGAP3	PICALM
															SH2B3			KIF13B	PITPNM1
															SH3BGRL3			KIF20B	PPIL6
															SH3BP5L			KIF21B	QPCTL
															SPRED1			KIF3B	RABAC1
															TAOK3			KLC1	SCAMP2
															TAX1BP3			LIMK1	SCAMP4
															TBC1D7			LIMS1	SCAMP5
															TBKBP1			MICAL1	SERINC3
															TNIP2			MPRIP	SLC35B2
															TRIB1			MTSS1	SLC36A4
															TYK2			MYBPC3	SLITRK5
																		MYO1F	ST6GALNAC2
																		MYO5A	ST6GALNAC4
																		NEB	ST6GALNAC6
																		NEK3	ST8SIA4
																		NPHP4	SYAP1
																		ODF2	TANGO6
																		PAFAH1B1	TBC1D22A
																		PEA15	TMED5
																		PLEK	TMEM165
																		PLEKHM2	TMEM181
																		PLEKHO1	TRAPPC1
																		PPP4C	TXNDC15
																		PSTPIP2
																		SDCBP
																		SHROOM1
																		SNPH
																		SPAG4
																		SPTBN4
																		SRGAP2
																		SUN1
																		SYNJ2
																		SYNPO
																		TACC1
																		TAGLN
																		TBCD
																		TES
																		TGFB1I1
																		TIAM2
																		TLN1
																		TPM3
																		TPM4
																		TTC28
																		TTL
																		TTLL4
																		TUBA4A
																		TUBB2A
																		TUBB2B

## Sheet: Data file S2
Data file S2. Gene expression dataset accession numbers, n values, and platforms.
	Patients or Healthy Donor (HD)	Populations	GEO Number	Platform
Anergic B cells	RA and CVID patients	CD19+CD10−CD21+CD27− Naïve (n = 5) CD19+CD10−CD21−/loCD27− Anergic (n = 5)	GSE13917	Human Genome U133 2.0 from Affymetrix
DN2 B Cells	HD	IgD+ CD27−IgG−CD19+ Naïve (n = 3) IgD−CD27−IgG+ CXCR5−CD19++ DN2 (n = 3) IgD- CD27+IgG+CD19+SWM (n = 3)	GSE92387	RNA-Seq
DN2 B Cells	SLE	IgD+ CD27−IgG−CD19+ Naïve (n=3) IgD−CD27−IgG+ CXCR5−CD19++ DN2 (n = 3) IgD- CD27+IgG+CD19+SWM (n = 3)	GSE92387	RNA-Seq
Atypical B Cells	Asymptomatic malaria exposed adults	CD19+CD21+CD27− Naïve (n = 19) CD19+CD21−CD27− Atypical (n = 20) CD19+CD21+CD27+ Classical (n = 20)	GSE65928	Affymetrix 2.0 ST
CD11c high	SLE	CD19+CD11c-CD27-CD38- Naïve ( n = 4) CD19+CD11c+ IgD+ CD27-CD38- (n = 4) CD19+CD11c+ IgD- CD27-CD38- (n = 4) CD19+CD11c-IgD-CD27+ Memory ( n = 4)	GSE110999	RNA-Seq
CD11c high	RA	CD19+CD11c-CD27-CD38- Naïve (n = 3) CD19+CD11c+IgD- CD27-CD38- (n = 3) CD19+IgD-CD11c-CD27+CD38++ Memory (n = 3)	GSE110999	RNA-Seq
	healthy donor (HD) tonsil	CD19+ CD38- IgD- FCRL4+ n = 3 CD19+ CD38+ IgD- FCRL4- (n = 3)	E-GEAD-336 (formerly CBX-40 )	Affymetrix U133 Plus 2
	HD tonsil	naïve (CD20+ CD3- CD45+ CD10- CD27- CD38-) n = 6 memory (CD20+ CD3- CD45+ CD27+ CD38-) n = 6, centroblast (CD20+ CD3- CD38+ CXCR4+ CD10+) n = 6 centrocyte (CD20+ CD3- CD38+ CD10+ CXCR4-), n = 6 plasmablast (CD20+ CD10- CD27+++ CD38+++ CD45+) n = 6	GSE69033	Affymetrix 1.0 ST
	HD bone marrow B cells	naïve (CD19+ CD20+ CD45+ CD27- CD38- CD34-),n = 7 memory (CD19+ CD20+ CD27+ CD45+ CD38- CD34-,n = 7 plasma cell (CD20- CD19low CD27++ CD38+++ CD34-). n = 7	GSE68878	Affymetrix 1.0 ST
	Mouse Cells
ABC B Cells	Splenic B cells	Mouse ABCs (B220+CD19+CD11b+) (n = 3) Mouse follicular B cells (B220+CD19+CD11b−CD21intermediate (int)CD1dint) n = 3	GSE28887	Affymetrix Mouse Genome 430 2.0

## Sheet: Data file S3
Data file S3. Limma differential expression analysis of CD11chi IgD+ and IgD- B cells to Naïve and Memory B Cells (n = 4)
CD11chi IgD+ DE to Naïve B Cells	log2 Fold Change	FDR		CD11chi IgD- DE to Naïve B Cells	Log2 Fold Change	FDR		CD11chi IgD+ DE to Memory B Cells	log2 Fold Change	FDR		CD11chi IgD- DE to Memory B Cells	log2 Fold Change	FDR
SEPTIN6	0.506769	0.0218191		ZNF683	10.1874	7.78e-17		TBXT	8.72001	6.70582e-10		GAS7	5.83917	2.46e-153
SEPTIN8	1.89346	0.00274417		ITGAX	9.90299	1.61e-88		LRRC73	8.71436	1.19298e-13		SDC3	8.22974	4.09e-108
SEPTIN11	0.859312	1.40195e-08		IL2RB	9.51984	8.74e-64		SLITRK5	8.33445	1.20024e-07		RTN4R	8.82262	4.51e-105
AAGAB	0.316296	0.00778682		RTN4R	9.10817	6.42e-100		FOXF1	8.22187	1.99073e-07		SOX5	4.15406	4.06e-99
AATK	3.71383	0.000171987		S1PR5	9.0656	6.05e-15		FGFBP2	7.97363	1.82652e-08		TBKBP1	4.11652	1.66e-94
ABCA3	1.24621	0.0129594		FGFBP2	8.86574	2.08e-12		S1PR5	7.91843	4.8985e-09		FGD4	4.37457	1.64e-91
ABCA6	2.37441	0.00726756		BCL11B	8.44289	1.61e-52		ZNF683	7.74471	6.26231e-09		RBPMS2	7.82111	6.09e-90
ABCB8	0.429691	0.00286075		TOX2	8.42352	5.91e-117		SLCO4C1	7.66168	1.53261e-15		KCNJ11	6.55632	1.12e-77
ABCC4	2.11035	3.15446e-05		RTP5	8.12883	1.17e-25		RTN4R	7.61287	5.83863e-42		CYTH4	1.9968	5.81e-66
ABCD2	2.35154	1.70499e-07		NKG7	8.11924	8.22e-20		PLA2G2F	7.58275	2.27534e-12		SPON2	4.60649	5.89e-66
ABI1	0.268446	0.028102		RBPMS2	8.10531	3.48e-84		CTGF	7.32592	2.55743e-09		MPP6	4.12058	2.6e-65
ACAA1	0.442035	0.0217001		TOX	8.04611	6.5e-64		SDC3	7.23946	5.05264e-76		CIB1	1.81742	1.29e-62
ACAA2	0.944986	1.24983e-06		CTLA4	8.00577	8.99e-09		LINC01013	7.16916	1.71909e-47		GPR137B	4.99698	1.49e-62
ACAD8	0.37937	0.01023		KIR3DX1	7.93586	2.72e-55		RBPMS2	7.11424	1.27684e-52		IL21R	5.81069	8.75e-62
ACADS	0.551497	0.0311817		CST7	7.89458	5.14e-40		CST3	7.0839	9.99819e-06		ADAM15	2.95386	5.25e-59
ACAP3	1.36126	2.56592e-10		MFAP5	7.85418	2.12e-27		ADRB1	6.92283	2.51886e-10		SLC11A1	7.43949	1.1e-55
ACO2	0.356093	0.00262796		NRCAM	7.74226	4.23e-74		BCL11B	6.87356	7.46823e-24		BCL11B	8.17399	2.68e-54
ACOX1	0.320528	0.025009		PPP1R3G	7.68321	3.6e-56		MAF	6.73132	4.53289e-15		EHBP1L1	1.61054	1.99e-52
ACSF2	1.23412	2.36658e-09		SLC11A1	7.67755	1.89e-69		NKG7	6.72734	5.47064e-12		TIGD3	2.27673	2.94e-52
ACSL1	1.42724	9.72123e-06		PNMA2	7.65556	6.51e-23		SLC11A1	6.71532	4.22067e-42		HCK	2.91313	6.76e-52
ACSL3	0.383858	0.0330924		KCNN2	7.5514	3.01e-18		NAT8L	6.58337	4.98567e-23		FCRL3	2.75644	2.13e-51
ACTA2	3.09496	2.09643e-13		E2F7	7.41424	7.28e-37		TREML3P	6.46791	5.42012e-09		TNFRSF1B	3.33157	2.19e-49
ACTB	0.954447	3.09791e-06		KCNJ11	7.39887	2.24e-71		FRMPD3	6.44835	7.99609e-14		NTNG2	4.26457	1.92e-46
ACTG1	0.974188	0.000343961		RGS13	7.29183	1.15e-08		SMOC2	6.38321	4.06184e-30		CST7	7.28334	3.09e-46
ACTR1A	0.500544	0.00761123		TRERF1	7.24044	1.41e-188		PCSK6	6.29125	7.93503e-15		ANO8	2.8435	2.42e-45
ADAT2	0.675174	0.041488		CA8	7.18364	1.16e-51		CHST6	6.28858	2.39475e-21		ABHD17B	2.41254	1.72e-44
ADCY4	1.5767	1.77676e-07		KRTAP5-3	7.17456	2.61e-31		CST7	6.19393	1.33783e-15		RIN3	2.59394	3.25e-43
ADGRB2	3.95411	5.18119e-19		DUSP15	7.06815	1.36e-14		LRRC32	6.18898	6.56534e-12		PLCL1	5.06269	9.09e-41
ADGRE3	2.1561	7.00046e-07		MIAT	7.04561	6.35e-48		IL21R	6.17135	4.26599e-73		TTC28	4.45085	1.06e-40
ADGRL2	0.578673	0.0111139		MEIS2	6.9738	2.36e-11		ITGAD	5.91566	2.31133e-26		ZEB2	2.89178	1.19e-40
ADRB2	1.70833	0.00349526		LINC01320	6.95388	1.29e-05		LINC02227	5.8807	3.09704e-16		LITAF	2.42755	2.62e-40
ADSS	0.285151	0.0128358		PDGFA	6.92429	4.79e-16		SNCB	5.85206	3.51822e-16		NAT8L	7.39829	8.87e-39
AFMID	0.863076	0.0244026		CD300C	6.90943	5.43e-14		NLRP4	5.84308	1.18667e-12		SPTBN4	5.39375	4.44e-38
AGAP3	3.68733	1.08698e-14		ITGAD	6.90774	2.44e-23		MLC1	5.72058	5.56821e-11		ADAP1	4.00266	7.28e-38
AHI1	0.980957	0.000609428		PDCD1	6.87782	8.05e-58		TREML4	5.66905	3.43284e-06		ADGRE5	2.20849	1.46e-35
AHNAK	1.05741	0.000744418		HMOX1	6.86817	8.33e-69		DUSP15	5.65343	1.04145e-14		FOXP4	2.44813	3.06e-35
AIFM3	1.4987	0.0340873		ZBTB32	6.81867	1.54e-54		KCNN2	5.53094	1.35343e-12		PPP1R3G	6.1477	6.88e-35
AIM2	2.07258	2.88292e-05		LDLRAD2	6.81657	8.37e-25		KCNJ11	5.51891	3.63819e-37		CD19	1.53754	7.81e-35
AIMP2	0.60331	0.0077114		PLCL1	6.75604	3.66e-77		GAS7	5.44144	3.35116e-138		SYT11	3.89849	1.87e-34
AKAP1	0.631881	0.0207577		SDC3	6.73982	8.61e-111		MYL4	5.39912	2.1242e-05		SH3BP2	3.13131	3.04e-34
AKAP13	0.524782	0.00465168		LRRC73	6.71579	3.34e-24		CCDC187	5.33484	1.11132e-30		LINC01547	3.21748	3.58e-34
AKAP8	0.423753	0.00536956		SCAMP5	6.64897	4.87e-45		ENC1	5.25032	6.15907e-14		SERTAD3	3.0443	1.47e-33
ALDH18A1	0.73377	7.65164e-06		SLC12A8	6.64721	3.67e-16		RTP5	5.2038	1.99705e-08		ADGRE2	2.12494	7.06e-33
ALDH2	0.909754	0.00327011		NAT8L	6.62328	6.03e-40		PPP1R3G	5.13874	7.84504e-19		CA8	4.9269	5.85e-32
ALDH3A2	0.882335	8.76481e-05		CD300E	6.58887	0.000407725		CMTM3	5.12434	1.01936e-19		SLC47A1	5.58894	6.66e-32
ALDOA	0.762924	9.73477e-05		SIGLEC6	6.5677	2.91e-68		FGFR1	5.08283	1.06279e-16		POLH	2.53577	1.08e-31
AMPD2	0.870865	5.68752e-05		STAC2	6.55955	1.9e-08		MMP17	4.96756	2.97965e-31		PHF2	1.77511	2.09e-31
ANK3	1.72048	0.00285901		KCNJ3	6.5436	4.79e-10		GZMM	4.96162	8.31948e-14		CD72	3.00321	2.33e-31
ANKH	0.639768	0.00309875		MYT1	6.5398	1.89e-28		CFAP46	4.95893	4.824e-07		TSPAN3	1.64503	3.7e-31
ANKLE1	1.06707	0.000379949		SHE	6.5314	5.85e-19		DPPA4	4.92302	1.16018e-07		NOTCH1	1.24163	4.2e-31
ANKMY2	0.765109	0.00191899		PLA2G2F	6.53076	5.55e-07		HSPB1	4.91619	1.19899e-22		DAPP1	2.15954	4.2e-31
ANKRD20A4	3.4556	9.73462e-05		SLCO4C1	6.49767	7.11e-51		DTX1	4.91466	4.35458e-20		ITGAX	5.14809	1.63e-30
ANKRD36	0.716976	0.000279672		ASCL2	6.46072	6.34e-15		SPTBN4	4.87665	4.00993e-22		INPPL1	1.04664	3.9e-30
ANKRD36B	0.705135	2.76811e-05		PIF1	6.45185	1.02e-66		GTSF1L	4.87121	1.16839e-14		NKG7	7.53852	4.4e-30
ANKRD36BP2	0.880995	0.0143134		FCRL4	6.39411	9.08e-18		TCL1A	4.84066	8.62705e-05		SCPEP1	1.50373	5.43e-30
ANKRD52	0.365828	0.00229018		SLC47A1	6.32318	1.97e-45		ITGAX	4.83821	5.94492e-23		LINC01013	6.35096	9.85e-30
ANO7	3.28278	0.000271123		CD247	6.28727	8.74e-72		MIR181A1HG	4.82718	5.83799e-16		RBL1	1.30466	1.38e-29
ANPEP	4.79048	2.38478e-11		DGKG	6.26383	2.14e-83		LINC02365	4.79113	1.39408e-11		HSPB1	5.30315	2.07e-29
ANXA2	2.28551	6.88422e-12		BCAS1	6.23873	4.39e-29		TNFRSF19	4.71122	3.92433e-12		NRCAM	4.56174	2.88e-29
ANXA2P2	2.31072	2.64694e-08		BOC	6.20149	8.39e-33		GABARAPL1	4.69352	5.14304e-13		OTUD7B	1.76063	3.03e-29
ANXA7	0.57494	2.46715e-06		TYROBP	6.05933	4.93e-09		EFNA1	4.69316	5.56821e-11		TFEB	1.34516	3.36e-29
AP2S1	1.00353	4.48146e-05		TRIM36	6.0242	8.69e-10		MFAP5	4.66222	2.9079e-08		SIGLEC6	3.04094	4.88e-29
AP4B1	0.462272	0.0366476		CHST6	5.92979	1.73e-24		BMP3	4.65096	0.000178956		SYK	1.31576	1.28e-28
APAF1	0.684757	0.00494496		SH2D2A	5.92733	1.12e-66		SCN7A	4.6476	1.75464e-05		CAMK2D	2.32545	2.95e-28
APC2	0.540372	0.0189815		SMOC2	5.88684	4.46e-15		PCDH9	4.60192	1.30397e-38		MAP4K3	3.75646	3.25e-28
AREL1	0.272756	0.0119266		FOXF1	5.82361	0.00705539		SLC47A1	4.58	3.70114e-16		ZAP70	3.09547	4.61e-28
ARHGAP11A	0.970305	0.0173647		PTPRB	5.72309	4.99e-29		GPSM1	4.57551	1.14879e-25		LRRC25	3.92689	4.61e-28
ARHGAP21	1.68637	1.48194e-05		CEP170B	5.69602	0.00100223		FCRL4	4.57047	6.74431e-10		CALCOCO1	1.01609	5.22e-28
ARHGAP31	1.45614	0.00184713		TESC	5.67912	8.5e-21		GPC4	4.56018	2.41192e-08		MAP2	2.25392	5.97e-28
ARHGAP33	0.617781	0.043585		CACNA1D	5.65331	1.1e-15		KIR3DX1	4.55605	5.46999e-14		ENC1	5.62744	1.03e-27
ARHGAP6	2.12374	0.00197805		CNTNAP3	5.6507	4e-17		HOXB2	4.53797	6.07081e-06		SERPINB8	2.25897	1.58e-27
ARHGDIA	0.614604	0.00228683		AICDA	5.63494	6.4e-12		SH3RF3	4.51067	1.93796e-11		PCDH9	3.71219	1.58e-27
ARID3A	2.55126	1.6319e-12		CDHR1	5.60839	1.21e-06		TOX2	4.42894	5.97513e-07		PLEKHO1	1.24893	1.97e-27
ARID3B	0.85613	2.06366e-07		SLAMF7	5.5917	1.65e-54		LINC02099	4.37869	6.86979e-06		NUDT4	1.46647	2e-27
ARL3	1.02354	0.00267064		ATP1B1	5.59087	0.000193637		NDRG4	4.34479	8.42748e-20		MEF2C-AS1	2.31971	2.57e-27
ARLNC1	2.43642	0.00400663		SYT1	5.57794	3.96e-19		SPON2	4.30713	2.18808e-47		TBX19	1.69932	2.72e-27
ARMCX3	0.885994	0.0027985		LINC02541	5.5704	1.35e-21		FGR	4.27686	5.24575e-16		ADARB1	2.76493	3.97e-27
ARNTL	0.688226	0.00119422		MYO6	5.54121	2.04e-34		HS3ST3B1	4.26012	1.20548e-10		SEMA7A	2.19304	1.27e-26
ARRDC3-AS1	0.798273	0.00377832		CXXC4-AS1	5.54105	1.08e-07		AIRE	4.25103	3.78433e-14		KIF3B	1.82204	2.26e-26
ARSA	0.643347	0.00407387		TBXT	5.53997	1.83e-07		NTNG2	4.21328	2.19935e-46		CDK5R1	2.49035	2.64e-26
ASB16-AS1	0.605369	0.0218853		SHROOM1	5.51709	2.55e-17		LILRB2	4.16863	2.93262e-07		DST	2.45805	6.1e-26
ASB2	4.57941	2.57919e-14		CHRNE	5.51392	1.95e-34		HS3ST3A1	4.15054	3.3257e-09		ITGB2	2.68641	6.5e-26
ASB6	0.390964	0.0373793		TMEM178B	5.50863	3.63e-35		FGD4	4.07861	4.92914e-57		ZNF318	2.14865	7.45e-26
ASMTL	0.237435	0.036421		FAM149A	5.50133	3.03e-08		KLF4	4.06296	1.50864e-15		TEX41	5.03418	1.07e-25
ASPH	1.04799	0.013035		DUSP4	5.49358	0.000907244		PRDM16	4.01211	2.86058e-05		GSDME	2.85367	1.64e-25
ASTL	2.06872	0.0023106		MLC1	5.47567	2.72e-08		SOX5	3.97972	8.9727e-134		ARL4D	3.22616	1.91e-25
ASXL1	0.640197	0.0010339		GTSF1L	5.47176	1.34e-23		FAM41C	3.96766	8.14177e-12		JAZF1-AS1	3.18148	2.81e-25
ATAD3C	0.764262	0.000866538		LINC01203	5.44518	1.24e-12		DBNDD1	3.95735	2.83061e-07		TMEM255B	3.02831	4.36e-25
ATG16L1	0.503255	0.00441571		SPTBN4	5.40695	3.08e-45		TTC28	3.91982	5.02426e-75		GZMM	5.38187	6.56e-25
ATG2A	0.524687	0.000928174		QPCT	5.40011	9.08e-17		RCBTB2	3.9183	1.31901e-13		DNMBP	1.95665	7.27e-25
ATG9A	0.535021	0.0367039		LINC01501	5.3896	3.43e-06		VENTX	3.91269	1.53655e-05		SLC25A29	3.19304	1.28e-24
ATP13A3	0.405269	0.0143844		KRTAP5-AS1	5.38096	4.53e-86		GPR137B	3.90702	3.95612e-41		PTPRS	3.79675	1.41e-24
ATP1A1	1.18099	4.48683e-07		KCNMA1	5.37695	3.88e-14		SLC12A8	3.89538	2.81835e-07		EFHD2	1.18053	2.53e-24
ATP1B3	1.24389	1.965e-08		METRNL	5.34853	2.84e-54		HES4	3.89399	0.00821885		PTK2	1.62062	2.65e-24
ATP2B4	1.98198	7.35347e-12		HIC1	5.34449	8.38e-45		CEP170B	3.8776	0.0373079		CHST6	6.11932	5.62e-24
B4GALT2	2.52896	3.44845e-06		TBCD	5.34393	6.22e-73		LILRA1	3.80751	1.44828e-16		AIRE	5.31379	6.76e-24
B4GALT4	0.709764	0.00289374		MAF	5.32103	1.39e-15		TBKBP1	3.80488	3.19032e-59		ARPC5L	1.79706	7.39e-24
BABAM2	0.691287	2.52732e-06		FAM20C	5.2782	2.9e-08		MPP6	3.77236	5.78675e-56		NDRG4	4.14757	1.43e-23
BAIAP3	2.54661	0.0179403		ST7	5.24033	3.49e-41		IKZF2	3.76049	8.78354e-08		PACSIN2	2.0845	1.76e-23
BBC3	1.26175	0.00341263		TEX41	5.21158	7.43e-27		CA8	3.76043	2.30662e-16		BCL9L	1.91702	2.39e-23
BCAS1	4.61315	1.75835e-20		ENC1	5.21158	3.17e-41		SUSD5	3.75209	3.3572e-06		KIR3DX1	5.3629	2.67e-23
BCAT1	1.8835	0.0103942		RYR1	5.20493	1.3e-27		SNTG2	3.73731	0.00058101		MS4A14	2.75064	3.99e-23
BCL2L2-PABPN1	1.87212	0.000157263		MGLL	5.19286	6.87e-24		SLC29A4	3.7272	1.91543e-20		PRKCH	3.84128	4.47e-23
BCL7C	0.621668	0.00258105		ASB2	5.18509	2.76e-30		UBASH3B	3.72141	1.91543e-20		IFNLR1	3.76857	6.83e-23
BCORL1	0.66078	9.45624e-05		ZBTB47	5.18401	4.62e-24		NACAD	3.71572	7.94653e-06		GFOD1	1.68368	7.14e-23
BHLHE41	2.73406	3.29494e-12		HSPB1	5.15329	7.87e-29		SYT11	3.67423	6.30379e-31		B4GALT1	1.39009	8.07e-23
BLMH	0.849704	6.09077e-06		ROR2	5.14853	6.87e-37		PRUNE2	3.66499	1.16839e-14		TMEM63C	3.41325	8.26e-23
BLVRA	1.13666	0.0142355		CHRNA7	5.14462	1.15e-08		HOXB-AS1	3.66391	0.000757567		SRGAP2	1.99632	8.68e-23
BMF	1.40171	1.36181e-13		LTK	5.14455	6.99e-45		MACROD2	3.6556	5.03083e-07		SH2D2A	4.07779	9.73e-23
BMP8A	2.30878	2.03004e-05		LGALS1	5.12989	4e-35		PNMA2	3.6315	4.72423e-07		ITGAD	6.03437	1.29e-22
BMP8B	1.54666	0.000173659		RGCC	5.11804	6.93e-05		TSHZ3	3.61868	0.00039		SLC37A2	2.21476	1.93e-22
BMPR1A	1.5448	0.00156459		HES4	5.1132	1.92e-05		CD72	3.61571	1.58214e-67		TBCD	3.88614	2.17e-22
BMPR2	0.448804	0.00850884		ADAP1	5.10548	3.53e-82		GIPR	3.60932	5.63121e-08		BEST1	2.80431	2.31e-22
BOLA2-SMG1P6	0.470135	0.000513172		YES1	5.10345	1.66e-10		ADAP1	3.55826	4.22307e-24		CCNG2	1.99114	2.41e-22
BOLA2B	0.794857	0.00252139		CDYL2	5.09254	2.91e-48		ESAM	3.55078	1.56107e-11		BOC	3.93407	3.51e-22
BRF1	0.550429	7.0657e-05		CREB5	5.09252	7.56e-42		TDRD10	3.54183	0.00054582		UBASH3B	4.08447	4.22e-22
BRSK2	1.0911	0.0263318		TDRD10	5.08744	3.54e-11		SBK1	3.50599	3.67337e-15		SLC35D1	1.15813	5.04e-22
BTN2A3P	0.988918	0.0228245		TFEC	5.06436	5.43e-07		NETO1	3.50581	7.87251e-09		OGDH	1.84106	6.35e-22
BTN3A1	0.920343	0.00834609		KIF21A	5.05993	2.29e-18		LRRC25	3.50045	1.12021e-16		TOX	2.99878	9.13e-22
BUD23	0.339005	0.0265706		GZMM	5.04661	1.8e-21		GDA	3.50006	5.78258e-06		KCNN2	7.13262	9.55e-22
C15orf39	2.00939	4.95804e-09		LINC01845	5.0331	1.57e-15		TMEM178A	3.49568	2.11813e-11		TP53I11	1.97395	1.01e-21
C17orf58	0.771939	0.04099		UGGT2	5.03023	1.44e-42		IFNLR1	3.49295	1.81191e-19		DGKD	1.37198	1.14e-21
C1orf216	2.98504	7.65317e-12		TBX21	5.03014	1.55e-46		KCNG1	3.48893	0.000456511		ZNF831	1.88556	1.8e-21
C1RL	0.550324	0.000429998		AIRE	5.00413	1.08e-40		DHRS9	3.48871	0.0351674		DBNL	0.98298	2.82e-21
C22orf34	0.559868	0.00101233		LRRC25	4.96339	1.62e-36		CHRNE	3.45128	1.60275e-13		ZMAT3	1.52114	2.82e-21
C2CD2L	0.681075	0.000599843		CHRFAM7A	4.95304	1.96e-11		TUBB6	3.42901	8.18592e-11		SLC29A4	4.16492	3.57e-21
C2orf92	0.657458	0.0340745		IL10	4.94895	7.44e-12		ADAM15	3.42188	4.85893e-48		SFT2D2	0.923543	4.42e-21
C3orf18	0.50205	0.0224894		RPS6KL1	4.93191	3.08e-45		PALM	3.40195	8.63094e-07		RCAN1	1.44309	4.42e-21
C4orf48	1.34604	4.18922e-06		PYHIN1	4.91551	3.99e-30		DCHS1	3.37852	5.766e-10		THEMIS2	1.9542	5.51e-21
C6orf136	0.586359	0.0427136		TMEM63C	4.89603	3.96e-30		PRKCH	3.37064	1.65519e-19		DTX1	5.05262	8.51e-21
C8orf31	1.62203	0.00107762		ATXN1	4.88608	1.16e-20		TYROBP	3.36235	0.000403132		CPD	2.68994	9.34e-21
CACNA1A	0.912924	0.0125946		TNFSF9	4.8637	1.2e-12		H1F0	3.33127	0.00463284		SPNS2	3.36175	9.38e-21
CACNA1E	2.80682	0.000289333		MIOX	4.8386	0.000196256		MAFB	3.33101	0.00716918		NEB	3.52959	1.01e-20
CALD1	2.1122	0.00503744		PTPRM	4.83761	5.24e-20		TEX41	3.31801	2.37208e-11		CCDC187	5.30281	1.73e-20
CALHM2	2.75706	3.56958e-19		GIPR	4.83007	1.39e-16		IQSEC2	3.28769	9.58245e-11		TSPAN14	1.0246	1.91e-20
CAMSAP2	2.1357	0.0107342		NDRG4	4.78209	2.59e-25		SOX4	3.28575	3.28023e-18		MIB2	1.30741	2.15e-20
CAMTA2	0.635168	3.10629e-05		PBX4	4.77909	2.87e-32		FCRL5	3.28554	0.000124249		MEF2A	1.52905	2.51e-20
CAND2	1.19186	0.000145587		FGFR1	4.77439	1.21e-07		ZAP70	3.25613	5.64853e-26		EPB41L4A	1.94038	3.41e-20
CAPZA1	0.442758	0.00471217		SUSD5	4.75222	2.6e-10		GCNT1	3.24924	1.58838e-13		LRMP	2.00427	4.01e-20
CARM1	0.766108	0.000148726		MARK1	4.74782	5.79e-22		TMEM255B	3.24504	3.71558e-37		DUSP16	1.06497	4.38e-20
CARMIL3	4.93331	3.51552e-40		SOX5	4.74189	6.75e-18		WASF3	3.22175	0.000865807		MRPS27	1.77552	4.74e-20
CARNS1	1.49892	4.56263e-07		LINC01605	4.71057	2.13e-11		SYN3	3.22019	2.79707e-05		SBK1	3.93859	5.15e-20
CASP8	1.36329	1.40801e-06		JAKMIP1	4.68591	2.43e-07		SCN1B	3.21542	1.84261e-08		SH3GL1	0.954276	5.36e-20
CATSPERG	0.616567	0.00165592		TGFBI	4.67711	0.00012155		PNMT	3.21367	0.000214982		RYR1	3.1667	5.86e-20
CBFA2T3	1.27626	5.5076e-06		TAS1R3	4.66511	9.35e-75		LINC01547	3.20301	4.25298e-34		CEP104	0.95978	7.72e-20
CBWD3	0.438342	0.0398142		CARMIL3	4.65482	1.59e-43		ZNF703	3.19963	3.38329e-05		MAP3K8	1.9698	9.63e-20
CC2D1A	0.555402	0.000628434		PTMS	4.64871	7.08e-11		RAB3C	3.17818	0.00212252		MYO9B	0.978729	1.18e-19
CCDC102A	0.864125	0.000150341		MSC-AS1	4.59508	7.83e-17		ARHGEF10	3.17435	4.13679e-24		TBX21	2.6614	1.32e-19
CCDC12	0.630062	1.26496e-05		RASSF4	4.58345	1.84e-27		CD200	3.17341	5.27845e-09		TMEM178B	3.74831	1.39e-19
CCDC130	0.451838	0.0104087		SLC37A2	4.58066	2.5e-42		RGS13	3.15706	0.00109445		SNX30	2.34166	1.88e-19
CCDC146	1.21713	9.73462e-05		AGAP3	4.57977	7.08e-38		IQGAP3	3.14137	1.73257e-06		SHE	4.55878	1.89e-19
CCDC22	0.346976	0.0124923		LINC02099	4.57717	2.74e-06		APCDD1	3.13343	0.0014417		NUDT1	1.08743	3.02e-19
CCDC50	0.940642	1.74491e-05		KCP	4.52992	5.38e-18		EFNA3	3.13153	2.15635e-08		GPRIN1	2.01196	3.63e-19
CCDC84	0.778356	9.9038e-05		NLRP4	4.52801	0.000259378		PLCL1	3.10912	1.12127e-12		ZNF683	9.80864	3.64e-19
CCDC88A	1.24816	0.0118847		GDA	4.50433	2.4e-14		TBCD	3.09533	6.57503e-14		CD164	1.43378	3.68e-19
CCNE1	1.46507	0.00476562		WASF3	4.50252	4.01e-07		TMEM63C	3.08834	2.64846e-15		CHRNE	4.01101	3.83e-19
CCSAP	0.859506	0.00161647		TBX15	4.49402	1.08e-10		CNTNAP3	3.08698	5.90797e-07		SELENOW	0.981707	4.16e-19
CCZ1	0.244743	0.0270919		DHRS9	4.46068	5.08e-07		MMP23B	3.07401	1.56191e-12		ARHGEF10	3.39547	5.44e-19
CD226	2.45563	0.000383177		HOXB7	4.45401	4.83e-15		CLCNKA	3.07209	7.39459e-08		CEMIP2	3.36815	6.34e-19
CD247	5.01477	2.3159e-28		TBKBP1	4.45317	2.95e-66		TMEM217	3.05007	4.20266e-08		TMCO3	1.39511	8.53e-19
CD58	2.11869	1.15069e-11		MIR8071-1	4.41949	4.49e-21		FAM43A	3.04302	9.82447e-23		AGTPBP1	1.95327	1.01e-18
CD80	2.51776	3.43103e-07		TRPV3	4.4141	1.49e-18		AICDA	3.03842	0.000981014		MFAP5	6.08471	1.11e-18
CD81-AS1	0.735561	0.031672		PHEX	4.40547	5.22e-07		AEBP1	3.03658	1.56445e-09		GRAP2	2.40305	1.44e-18
CD82	1.05951	4.06119e-07		LILRB2	4.40333	1.14e-13		SLC24A4	3.02344	0.0013635		MPC1	1.38184	1.6e-18
CD99	1.41579	4.14094e-06		TGM2	4.38102	1.28e-13		METRNL	3.01686	6.19649e-11		YWHAH	1.65569	1.66e-18
CDC123	0.310891	0.00744868		TP73	4.36104	8.11e-19		PHEX	3.01317	0.000606037		NFATC2	2.00049	1.85e-18
CDC42EP3	2.20978	7.65317e-12		SGCG	4.34278	2.2e-07		MAP4K3	3.0127	1.14879e-25		ARFGAP3	1.62112	5.85e-18
CDCA7	3.09719	7.31728e-05		ST6GALNAC2	4.33755	7.05e-14		ASCL2	2.99471	7.46276e-05		RNF141	1.28798	1.93e-17
CDHR2	1.31297	0.000369791		FGD4	4.31624	5.41e-20		STUM	2.98766	1.47986e-06		ARPC2	0.731093	2.04e-17
CDK14	0.810454	0.000215007		SEMA7A	4.3122	1.09e-66		SKAP1	2.98693	1.16691e-10		CMTM3	4.84181	2.12e-17
CDK5RAP1	0.448326	0.0212098		GPR137B	4.26911	3.09e-33		NR4A3	2.98252	0.00103634		FGFR1	5.82901	2.27e-17
CDK5RAP3	0.535699	0.0259349		TMEM255B	4.26613	1.68e-33		SHE	2.97257	0.000160417		METRNL	3.77873	2.66e-17
CDKN2C	1.6239	0.0216553		LINC02416	4.2612	9.35e-11		BCL6	2.95932	9.89172e-13		PCSK6	6.3032	3.03e-17
CDYL2	4.1934	1.27491e-23		NR4A3	4.25671	4.49e-07		TLR8	2.94713	0.000261017		PSAP	1.83639	3.96e-17
CECR7	1.18614	0.0329531		SLITRK5	4.25401	0.0030193		CEMIP2	2.94	1.39801e-14		FAM86B3P	2.44691	5.39e-17
CELSR3	2.31788	8.98157e-16		WNT1	4.25118	9.42e-10		NEB	2.92542	1.53183e-14		SERPINB6	1.53281	6.05e-17
CENPE	1.38541	0.00169629		PCSK6	4.23824	0.000100238		JAZF1-AS1	2.91723	1.41201e-20		RPS6KL1	1.85535	6.34e-17
CEP85	0.608033	0.0174515		SHISA8	4.2278	5.37e-15		TNFRSF1B	2.88986	7.85631e-36		SRGAP2B	2.35679	8.2e-17
CFAP36	0.363749	0.0437266		SPON2	4.20698	6.01e-62		TNS1	2.88353	0.0142395		FCRLA	1.59319	9.2e-17
CFLAR	0.810061	0.00020075		OTUD7B	4.18972	7.27e-37		MS4A14	2.88124	9.03344e-21		ARF6	0.777731	1.09e-16
CHD4	0.293194	0.00963294		CACNA1E	4.18581	1.1e-08		FBLN2	2.87961	0.000693703		FGD3	0.678862	1.1e-16
CHPF	1.34885	0.0310483		SLC29A4	4.15678	2.11e-17		CASS4	2.86382	9.31845e-06		MAGEF1	1.45153	1.25e-16
CHRNA7	4.51571	5.11745e-06		NLRP3	4.13245	1.16e-05		PLPP3	2.85396	1.00909e-07		SLCO4C1	7.77848	1.7e-16
CHST10	1.18933	0.00639202		GAS7	4.12172	1.07e-12		NRCAM	2.84223	8.90656e-09		FAM43A	2.97293	1.85e-16
CISD3	0.79101	0.0224151		PROX1	4.12017	0.000415753		TENT5A	2.84008	3.67673e-19		MIR3681HG	2.12925	1.93e-16
CLDND1	0.525172	0.0164066		DGKH	4.11386	2.66e-23		P2RX1	2.83962	1.46612e-09		SYNJ2	1.83274	2e-16
CLEC12A	3.8235	0.00160789		TRIB1	4.10638	7.75e-25		AIF1	2.8376	0.00812918		FGR	4.3108	2.15e-16
CLIP2	1.14637	9.53713e-11		PIK3R6	4.10135	1.28e-17		PDCD1	2.83374	5.06575e-07		POU2F2	1.08227	2.36e-16
CLIP4	1.64045	0.000281832		MNS1	4.09968	1.07e-15		HCK	2.8131	1.0063e-37		MTSS1	1.68793	2.51e-16
CLOCK	0.732234	0.0231637		CD200R1	4.09502	0.00066016		SERTAD3	2.80343	6.69706e-26		MPRIP	1.057	3.64e-16
CLPTM1L	1.82288	3.493e-09		ARL4D	4.09185	1.95e-43		MPPED2	2.79933	0.000886559		SLC38A1	1.98561	4.4e-16
CLSTN3	0.721246	0.000171778		SPNS2	4.07386	3.55e-28		ANO8	2.78422	1.30529e-49		SRGAP2C	2.3415	4.68e-16
CNIH2	1.65214	3.86711e-06		SLC24A4	4.06842	1.61e-09		CLEC2B	2.76312	1.14946e-127		HLA-DQA2	1.51085	6.19e-16
CNPPD1	0.344951	0.0293205		ADGRB2	4.01786	1.54e-20		SIGLEC6	2.75767	2.60887e-18		AAK1	2.51737	6.94e-16
CNPY3	0.769419	0.000127978		ANPEP	4.01753	1.98e-07		CREB5	2.75583	1.19619e-07		ROR2	3.85794	8.28e-16
CNTLN	2.2743	0.00244557		PRKCH	3.99896	9.27e-25		KNL1	2.75233	5.9954e-12		POLR1C	1.3639	8.46e-16
CNTNAP3B	3.59576	5.85032e-13		SLC25A29	3.99078	1.69e-42		BOC	2.75067	3.80294e-09		ABHD4	2.33698	9.01e-16
CNTNAP3P2	2.92177	1.74633e-09		ASTL	3.97941	2.46e-11		IRAK3	2.72474	1.08369e-06		AGO4	1.11135	9.93e-16
COMMD10	0.329288	0.0173334		CHN2	3.97345	2.03e-07		BEST1	2.71914	1.13699e-25		MAF	7.19057	1.1e-15
COPA	0.558322	0.000147464		LINC02365	3.95783	4.39e-10		PTPRS	2.6997	1.16419e-09		DYNLT1	1.3295	1.16e-15
COPE	0.472431	0.00405599		NCAPH	3.9485	2e-15		CAMK2D	2.67902	2.17198e-53		LRRC73	8.95126	1.28e-15
CPED1	1.10456	1.20073e-11		SMPDL3A	3.92604	2.72e-07		PI16	2.66503	7.21222e-07		XPO5	1.63102	1.49e-15
CPT1A	0.950204	0.0169936		IQGAP3	3.92068	5.16e-07		ITGB2	2.66017	5.92052e-23		PRAG1	1.37073	1.54e-15
CRIP1	2.97817	3.53868e-09		ANKRD20A3	3.90953	2.42e-07		SH3BP2	2.65917	3.46061e-20		ABHD6	1.79979	2.24e-15
CRYGS	1.16321	0.00328708		CD274	3.89669	2.9e-40		TGFB1I1	2.6585	0.0047103		GABARAPL1	4.84793	2.83e-15
CS	0.488273	0.00154566		TNFRSF1B	3.89061	2.37e-38		ZEB2	2.64336	6.08126e-34		SMOC2	6.03821	2.91e-15
CSAD	0.747322	0.00372233		SAMD3	3.88164	1.15e-12		ARL4D	2.64179	1.86033e-21		PRUNE2	3.16927	3.2e-15
CSGALNACT1	2.28801	0.00016466		KCNN3	3.87059	2.15e-09		E2F7	2.63297	4.82093e-05		RABEP2	0.750167	3.36e-15
CSRP1	0.820296	0.000113482		DST	3.86299	3.17e-42		FCRL3	2.62131	1.05827e-63		KBTBD8	1.49323	3.41e-15
CTBP1	0.335004	0.0404164		LMNA	3.85429	2.31e-14		YBX3	2.6164	1.52496e-11		BCL6	3.51524	3.65e-15
CTNS	0.671374	0.0224992		SCN7A	3.85059	0.000282809		MYO7B	2.61186	2.04481e-05		CD63	1.28497	3.74e-15
CTPS1	0.506567	0.0191345		EBI3	3.8496	7.65e-10		TRIB1	2.60858	2.07336e-06		LGMN	2.27418	3.89e-15
CTSA	1.11879	3.75967e-11		SBK1	3.84635	9.6e-20		TBX21	2.60022	2.46958e-13		CNIH1	1.37703	4.38e-15
CTSB	0.738835	0.00328018		ZYG11A	3.84541	1.29e-11		SLC25A29	2.58622	2.47926e-14		INPP5F	1.90152	4.51e-15
CTSC	1.69655	1.00951e-07		SYT11	3.84312	1.64e-15		RIN3	2.57018	1.27509e-38		LINC02365	5.07459	5.62e-15
CUL4A	0.452574	0.00388016		PLA2G16	3.84024	0.000682471		SERPINB8	2.56966	1.96716e-29		IFNAR2	1.05262	6.82e-15
CXCR3	3.72272	5.32857e-11		ANKRD20A4	3.83591	9.9e-06		FADS2	2.56884	6.25225e-06		ADAP2	2.31752	7.88e-15
CXorf40B	0.979947	0.00734556		MIR8071-2	3.82643	1.96e-08		MAP6	2.56725	0.0110808		CREB5	3.61513	8.49e-15
CYB5R2	2.31181	3.09717e-05		PTPRS	3.80553	8.68e-33		DUSP5	2.56544	0.000663832		SSBP4	1.24978	1.08e-14
CYB5R3	0.433007	0.00978475		PRRG4	3.80344	0.00247027		SH2D2A	2.54761	2.20899e-07		TTL	0.900047	1.36e-14
DAG1	0.559135	0.00130563		ACTA2	3.7974	4.5e-30		MAN1C1	2.53471	1.15922e-06		BCAR3	2.17063	1.5e-14
DAP	0.373438	0.0189508		GAREM2	3.77771	7.41e-27		RHOC	2.52539	8.20419e-06		TSPAN33	1.00321	1.58e-14
DAPK2	3.649	2.14485e-13		SERTAD3	3.77728	1.34e-23		DENND2A	2.51396	0.000144373		PDCD1	3.87774	1.66e-14
DBP	0.638694	0.00177805		SYTL3	3.7754	1.33e-14		CDK5R1	2.50335	7.34997e-26		BHLHE40-AS1	1.82744	1.92e-14
DCAF15	0.471107	0.00302466		THEMIS2	3.76513	5.52e-23		SPRY2	2.4939	5.55961e-05		NFATC3	0.922652	2e-14
DCST2	1.69482	4.40447e-06		NACAD	3.76223	8.14e-07		CRIP3	2.48377	1.16681e-11		PTPN2	1.49228	2.07e-14
DCTD	0.300304	0.0211894		VWA7	3.75649	2.82e-16		LINC00963	2.48291	4.82199e-06		PLXNC1	2.04828	2.14e-14
DCTN3	0.391578	0.0278337		CNTNAP3B	3.74722	1.09e-08		SNX18	2.46998	1.48804e-27		PEBP4	2.9051	2.19e-14
DCTN5	0.348693	0.0202437		SATB2	3.72585	2.12e-18		SGCG	2.46815	0.00543127		LSM14A	0.719735	2.36e-14
DCUN1D2	0.702381	0.000882583		STRIP2	3.72359	4.22e-11		SYT1	2.46489	0.000138769		TERF1	1.47883	2.57e-14
DDAH2	1.38917	3.73305e-05		TUBB6	3.72281	2.63e-14		RGCC	2.45777	5.86985e-07		FGFBP2	9.82062	3.06e-14
DDX21	0.626337	0.0171985		TEX9	3.71035	2.69e-24		RAB13	2.45472	7.30879e-06		TNIP2	1.31023	4.08e-14
DDX41	0.419548	0.0190341		LCP2	3.70141	1.03e-08		ADARB1	2.44798	4.363e-21		FCRL2	1.22562	4.94e-14
DECR1	0.505951	0.000119922		CXCR3	3.68057	3.32e-10		SLAMF1	2.44408	9.8924e-09		GTSF1L	5.03645	5.85e-14
DEF6	0.490102	0.0130055		FOSL2	3.6299	1.22e-10		HIST1H2BN	2.44257	7.77834e-06		ETV5	3.18695	6.32e-14
DELE1	0.372177	0.00238015		GPR55	3.62111	1.59e-12		GSDME	2.44239	4.22307e-24		S1PR5	8.57388	6.5e-14
DENND1B	0.550268	0.0299764		TREM1	3.60772	0.000493841		MIR3681HG	2.4416	7.95143e-16		LINC02227	5.78026	8.96e-14
DENND1C	0.332129	0.0357724		PSD2	3.59869	3.11e-11		GINS3	2.44074	1.46621e-10		KLHL2	1.43211	9.26e-14
DEPDC5	0.60995	0.000739211		KPNA2	3.56463	8.54e-25		EEF1A2	2.4213	0.000374476		TOLLIP	1.26932	9.88e-14
DESI1	0.625485	0.000921094		DUSP8	3.55439	7.55e-29		LINC01684	2.41234	1.00576e-06		RABAC1	0.994623	1.09e-13
DFFB	0.63228	0.00132203		ITPRIPL1	3.54562	4.57e-14		ZNF318	2.41085	1.44262e-36		PEA15	1.43717	1.21e-13
DGAT2	1.32906	0.00313258		ANKRD20A1	3.5345	9.51e-08		EPOP	2.39939	0.00161982		NPHP4	0.772197	1.49e-13
DHCR24	1.73733	5.20892e-06		CD86	3.53202	3.54e-25		ABHD17B	2.38625	3.02e-54		CTR9	1.36749	1.6e-13
DHDDS	0.522156	0.00105586		CTSW	3.51532	5.64e-07		HIC1	2.37413	5.78614e-05		FAM20C	6.97017	1.61e-13
DLST	0.392723	0.00391543		B3GNT7	3.50491	1.1e-22		CREM	2.37299	3.20054e-05		IQSEC1	1.15467	1.95e-13
DNAH8	2.69308	0.00162627		SSPN	3.49911	3.14e-08		WASF1	2.36681	4.54921e-08		DGKH	2.92718	2.12e-13
DNAJB12	0.612003	0.000543756		DAPK2	3.46981	2.09e-09		AAK1	2.3533	1.76134e-15		IDI1	1.80205	2.38e-13
DNAJB6	0.586294	3.96497e-05		JAKMIP3	3.46034	7.14e-08		RYR1	2.35061	5.38714e-09		FCGR2A	1.49106	3.18e-13
DNAJC5B	2.15055	0.000746624		PEBP4	3.45764	8.19e-16		ABTB2	2.3503	3.50048e-07		LAPTM5	1.31357	3.21e-13
DNM1L	0.439547	0.0421073		NTNG2	3.45009	1.6e-33		PRR5L	2.34812	4.1924e-07		FRMD8	0.74744	3.38e-13
DNMT1	0.466627	0.0214938		MAP4K3	3.44991	8.74e-21		JAM2	2.33185	0.00470085		LINC00963	3.49949	3.52e-13
DOCK10	0.884908	0.000294417		DNAH8	3.43349	2.43e-05		ARMH1	2.33009	2.75805e-19		PNMA2	4.64663	3.52e-13
DOK3	1.70274	4.28665e-12		LINC01694	3.43119	0.000220148		CPD	2.32976	4.24681e-27		B3GNT7	2.28152	3.65e-13
DOK7	2.04244	6.72355e-07		HS3ST3A1	3.42703	7e-05		ALDH3B1	2.29874	1.57197e-06		FCRL4	5.54103	3.65e-13
DONSON	0.825307	0.000601659		MCTP1	3.42591	1.56e-05		CD27-AS1	2.29102	1.21943e-12		PTPN22	1.35509	3.75e-13
DOP1A	0.426111	0.0361494		SLC12A3	3.39923	1.73e-07		PTPRE	2.28886	2.96291e-20		TENT5A	2.79621	4.3e-13
DPF2	0.403344	0.00681677		WNT10B	3.38515	4.55e-11		NFIL3	2.28485	0.000207547		LINC01504	2.18664	5.06e-13
DPP9	0.535701	0.000275656		EPS8L1	3.38058	4.66e-06		MAML3	2.28365	0.0358543		MACROD2	3.80189	5.06e-13
DPYSL2	1.35273	0.000253161		NOS1AP	3.36877	1.11e-09		RFTN1	2.27349	1.52496e-11		COQ2	1.75998	5.56e-13
DRAM1	0.906133	0.00146637		ADGRE5	3.36461	3.87e-22		MEF2C-AS1	2.26896	1.14879e-25		PDGFA	5.6493	5.71e-13
DSTN	0.489949	0.022039		SRGN	3.36312	3.57e-12		CLN8	2.26881	4.34535e-11		HMOX1	2.43819	8.79e-13
DTD1	0.618545	0.00206793		CCDC187	3.36101	0.000700697		LDLRAD2	2.26844	0.00017948		ZNF771	1.54575	8.88e-13
DTNB	0.459053	0.0191345		COPZ2	3.35708	8.53e-13		KLF3-AS1	2.2649	4.13289e-11		CLEC2D	1.9014	1.1e-12
DUSP14	1.34345	0.00142009		TMEM178A	3.34794	5.11e-11		ABHD4	2.25643	8.29312e-20		LRRC32	6.14275	1.3e-12
DYNLL1	1.01939	0.00300637		BMP8A	3.32558	5.47e-12		KBTBD11	2.25314	0.028021		RFTN1	2.42588	1.37e-12
DYNLRB1	0.552305	0.0242169		C1orf216	3.32432	5.98e-18		FOXP4	2.24488	3.55515e-20		PTPRE	2.2094	1.46e-12
DZANK1	1.13669	4.85845e-06		MPP6	3.31697	1.48e-45		FNDC5	2.24341	1.76213e-05		RNF11	1.65886	1.47e-12
E2F1	2.1196	9.23717e-11		VANGL1	3.30973	3.85e-07		POLH	2.2275	5.44313e-21		TMEM178A	4.00843	1.49e-12
EBF1	0.706389	1.04511e-05		NACC2	3.30155	9.65e-07		QPCT	2.22569	0.00552878		AMZ2	1.08948	1.84e-12
ECD	0.363959	0.0160156		BAIAP3	3.29985	0.00617897		GRAP2	2.22545	1.82421e-13		NLRP4	6.35767	1.91e-12
ECHS1	0.528638	0.0218114		NFIL3	3.29529	6.97e-10		CCDC188	2.22525	1.43403e-07		MOXD1	2.74684	1.94e-12
ECPAS	0.549344	0.00322776		CCDC188	3.29319	4.15e-17		SRGN	2.22222	4.65888e-05		CCDC188	2.65205	2.2e-12
EED	0.726915	1.28797e-05		C3orf67	3.28501	5.55e-10		LINC01504	2.21728	3.17581e-12		CD300C	4.2016	2.21e-12
EHD1	0.479588	0.000798614		HCST	3.28104	3.8e-13		WNT16	2.20712	1.66046e-19		CDC40	0.597881	2.31e-12
EHD3	1.0267	0.0085024		GRAMD1B	3.27824	6.69e-06		CARD6	2.1984	0.00194601		CD27-AS1	1.74456	2.56e-12
EIF4A3	0.990321	0.00763791		TSPOAP1	3.27655	1.93e-46		COPZ2	2.19737	0.000166275		FRMPD3	6.18728	2.91e-12
ELOF1	0.829056	0.000190015		RRAGD	3.2699	1.49e-06		FMN1	2.19667	0.0114438		PLCE1	1.66855	3.05e-12
ELOVL1	0.63173	0.00219312		CELSR3	3.26745	2.56e-23		DAPP1	2.19319	9.09156e-25		CDC27	0.863277	3.18e-12
EMD	0.930601	0.0173647		NEB	3.25283	4.5e-16		ROR2	2.19311	0.000295657		RNPEPL1	0.532281	3.26e-12
ENOSF1	2.20245	0.0171971		CD80	3.252	3.39e-12		ZBTB47	2.17936	1.93932e-05		HCG18	1.22424	3.26e-12
EOGT	0.66873	0.00835116		PHACTR2	3.25067	4.93e-11		CTBP2	2.17859	0.000226398		CASC1	2.00956	3.33e-12
EPN1	0.736427	4.05453e-07		MIR22HG	3.24279	5.62e-12		HIST1H2AC	2.17282	5.41936e-05		COPZ2	2.8522	4.21e-12
EPS8L1	3.00397	0.000108971		FRMPD3	3.23089	6.7e-16		SERTAD1	2.16407	1.22817e-06		LINC01435	2.57032	5.61e-12
EVC2	2.43732	0.000131337		FAM129A	3.22877	0.012576		HMOX1	2.16251	6.52571e-08		GDA	4.14909	6.19e-12
EVI5	0.31572	0.0365184		RNF144A	3.2079	0.000428954		TRIM2	2.14392	0.000322277		LILRB2	4.02752	6.24e-12
EXTL2	0.91808	0.0118411		ETV5	3.20132	4.62e-08		SCAMP5	2.13185	0.0152081		TREML3P	6.66476	6.34e-12
EZH2	0.725181	0.00291105		GALNTL6	3.20083	0.000281995		ARL4C	2.1225	5.00027e-05		ARHGAP25	0.9789	6.4e-12
EZR	0.905295	0.00416842		TIGD3	3.18958	5.6e-63		GMPR	2.11101	0.0347126		PYHIN1	1.99866	6.76e-12
FA2H	2.97937	0.000142343		FMNL2	3.18773	9.44e-11		GRAMD1B	2.10679	0.0192022		ARHGAP27	1.15897	7.33e-12
FAAP100	0.36997	0.0316336		MAPK12	3.18534	5.56e-07		FNDC10	2.09787	6.10003e-05		DUSP15	5.77564	7.35e-12
FAIM	1.98627	0.000233448		DENND2A	3.17725	2.19e-07		KPNA2	2.09623	2.36457e-06		CD274	1.71644	7.68e-12
FAM102B	0.464145	0.0186614		LINC02227	3.17611	0.000151792		REPS2	2.093	2.63296e-07		WSB2	1.56722	7.69e-12
FAM110A	0.675519	0.0102786		LGMN	3.17562	2.24e-25		MIR22HG	2.08686	1.04661e-08		RAPGEF6	1.49764	8.15e-12
FAM168A	0.437966	0.00551451		SLC29A1	3.17534	2.35e-13		GLUL	2.08406	4.86245e-11		ADK	1.55663	9.04e-12
FAM173B	0.8933	4.62908e-05		NDST1	3.17401	6.75e-34		CYTH4	2.06566	3.80838e-23		RCBTB2	3.72986	9.04e-12
FAM177A1	0.40764	0.0144564		PPM1E	3.16598	7.93e-07		MAP3K8	2.05277	8.05714e-17		STX12	0.753255	1.01e-11
FAM219B	0.881618	4.04937e-05		SHCBP1	3.13831	3.51e-09		LINC01800	2.04973	2.00775e-10		AP2A1	0.950879	1.01e-11
FAM238A	1.48119	1.86712e-06		EYA2	3.13367	5.27e-07		GRIK4	2.04584	0.00642422		ZMIZ1	1.59208	1.18e-11
FAM49B	0.57427	1.8106e-09		LINC02081	3.13326	1.12e-09		DTX3	2.04283	0.003634		NUDT4B	1.4369	1.27e-11
FAM83D	1.36675	0.000156962		PLPP3	3.13081	5.77e-08		KCNH4	2.04226	1.15261e-11		CLCNKA	3.3743	1.38e-11
FAS	1.68246	0.00617568		FGF22	3.1305	2.46e-07		RNF144A	2.04188	0.000109224		ATXN1	1.76664	1.56e-11
FASN	1.08361	1.40577e-05		LINC01679	3.12386	0.000591861		LITAF	2.04185	1.32767e-34		H2AFV	1.16766	1.7e-11
FBXO10	0.746891	0.0448607		TNFRSF13B	3.12186	3.65e-16		LINC01918	2.03906	8.97293e-05		ADGRG5	1.72918	1.83e-11
FBXO31	1.02487	2.81511e-05		BHLHE41	3.12147	1.68e-24		SPRED1	2.03307	0.00391763		CMTM6	0.883889	2.17e-11
FBXO32	0.784901	0.0254892		RCBTB2	3.118	1.87e-13		MOXD1	2.03268	6.32393e-06		ARL5A	0.77803	2.38e-11
FBXO41	0.491475	0.000660475		MIDN	3.11438	1.6e-25		ARHGEF40	2.02576	0.0115285		SDCBP	1.1619	2.67e-11
FBXW2	0.407032	0.00115703		DPP4	3.09987	0.00651916		CNFN	2.0234	9.52082e-06		RNF122	2.13545	2.74e-11
FBXW7	0.957779	1.44308e-06		CRIP1	3.09681	6.03e-11		TCF7L2	2.01727	4.24168e-06		TBC1D9B	0.950964	3.07e-11
FDPS	0.4686	0.000626872		CNTNAP3P2	3.09174	5.65e-06		LAIR1	2.01299	2.4314e-15		MIR22HG	2.26105	3.24e-11
FGFRL1	0.927018	0.0168804		JSRP1	3.09107	6.38e-10		ANKRD20A1	2.00995	0.0239441		WIPI2	0.914662	3.39e-11
FLNA	1.4199	3.22953e-13		CNTD2	3.08705	5.93e-24		SNX30	2.00889	3.49059e-14		KNL1	2.74364	3.52e-11
FLNB	1.15499	0.00515321		ABCA6	3.0808	1.55e-05		RNF122	2.00504	5.43442e-10		ADAMTSL4-AS1	1.77477	3.76e-11
FLOT1	0.534912	0.0246054		CAMSAP2	3.08024	5.71e-06		SPNS2	2.00348	1.37363e-06		PCSK7	0.723123	3.84e-11
FMNL1	0.73433	6.48644e-10		IGF2BP3	3.07275	3.38e-07		CHRFAM7A	2.00276	0.0289301		CORO1C	0.89268	3.89e-11
FN3K	1.68914	0.0395675		KRTAP5-10	3.07253	2.36e-07		TP53I11	2.00256	1.90587e-28		TSEN54	1.64019	3.94e-11
FN3KRP	0.46203	0.0183895		FAM86B3P	3.07047	1.21e-14		ADAP2	1.99617	1.1821e-18		GINS3	2.5721	3.94e-11
FOSL2	1.93625	0.00211152		PRDM16	3.06875	0.00128428		SEMA7A	1.99468	1.09761e-12		CACNA1D	4.29954	4.28e-11
FOXD2-AS1	1.76022	0.000343696		ADGRE2	3.06849	8.61e-18		CHDH	1.99043	0.00783272		PFKL	1.40765	4.42e-11
FOXK2	0.392478	0.00339958		SLC9A5	3.05195	2.23e-11		ZNF667-AS1	1.99001	0.00345256		ZBTB47	2.91321	5.38e-11
FRMD5	0.593778	0.0200821		GDPD5	3.0454	0.00538208		RTKN	1.98965	1.75811e-10		SOX4	2.73965	5.96e-11
FTX	0.84693	0.000171987		ARHGAP6	3.04101	2.18e-07		FAM86B3P	1.98916	4.02226e-10		RNF144A	3.0351	5.96e-11
FUCA1	0.796696	0.00114276		C5orf58	3.03891	7.75e-09		ZNF831	1.98773	1.79457e-23		SIX3	5.70621	6.13e-11
FUCA2	0.698142	0.0266471		CD226	3.03182	1.85e-06		LRMP	1.98697	7.58102e-20		SKAP2	0.73122	6.51e-11
FUT8	0.731265	0.000572702		CDCA7	3.02181	0.000594104		HAR1A	1.98682	0.00194697		PIP5KL1	1.33803	6.74e-11
GALK1	1.09132	6.72578e-06		RIC8B	3.02025	8.87e-16		RNF139-AS1	1.98066	9.714e-07		TNFRSF19	4.79183	8.57e-11
GALNT10	0.422318	0.0430973		IL6R	3.01628	1.48e-06		PIF1	1.97687	0.000191188		TBC1D2	1.59826	8.85e-11
GALNT11	0.475206	0.0433983		HCK	3.01433	0.000440194		CLEC4A	1.97647	2.92502e-06		SLAMF7	2.78958	1.06e-10
GALNTL6	2.53967	0.00157341		CALHM2	3.01256	7.84e-23		RRBP1	1.97321	7.0491e-05		KLF3	1.8051	1.1e-10
GANC	0.352821	0.0440625		ULK4P3	3.00388	3.52e-10		MYT1	1.97042	0.0388575		APMAP	1.35444	1.2e-10
GAPDH	0.877418	5.84543e-05		CDC42EP3	2.99245	6.43e-20		PSTPIP2	1.96737	1.50649e-06		GPSM1	3.45892	1.2e-10
GARS-DT	0.729843	0.00261389		PHLDB1	2.99015	1.36e-08		MUC4	1.95156	0.0229875		SLC5A6	1.80947	1.22e-10
GATM	0.734931	0.000359202		RUNX2	2.98848	9.69e-08		SLC37A2	1.9512	2.67615e-08		PLIN2	1.60314	1.34e-10
GBA	0.737262	0.0134832		LINC00963	2.98507	4.47e-11		NRP2	1.9431	1.42633e-06		MTMR12	1.07116	1.36e-10
GBA2	0.386275	0.0448607		BHLHE40	2.98392	6.4e-30		WNT1	1.94028	0.00367477		SAMD4B	0.847764	1.39e-10
GBF1	0.558138	0.00290042		IFNLR1	2.97652	5.59e-21		CTSW	1.93899	0.00379462		PITPNM1	0.717602	1.42e-10
GGA3	0.429907	0.024861		ANKRD9	2.97599	2.05e-07		IL2RB	1.92407	0.0316705		LINC01203	3.66955	1.43e-10
GIPC1	0.812939	0.00175193		ZMIZ1	2.96485	1.29e-25		MYBL1	1.91582	0.00135449		CXXC4-AS1	4.34851	1.5e-10
GLMN	0.499535	0.00492154		FGR	2.96261	1.73e-09		CPM	1.91286	0.000192851		RTKN	2.0586	1.7e-10
GLRX3	0.394729	0.0235707		KIAA0895L	2.96174	2.61e-19		HIST2H2BE	1.90737	3.75976e-15		SNX18	1.8295	1.76e-10
GLYR1	0.429556	0.00453194		FCRL5	2.95916	0.00154006		ADCY9	1.90621	0.000197326		GPD2	1.43757	1.81e-10
GMNN	1.3595	3.77077e-10		SLC7A5	2.95785	1.22e-16		CASC1	1.90619	2.21048e-09		TLN1	0.835002	1.94e-10
GMPPB	0.480719	0.0209035		DHCR24	2.9454	5.21e-17		SPRED2	1.90519	0.000166937		DOT1L	1.09118	1.94e-10
GNB2	0.57049	0.00147342		FA2H	2.94475	0.00135738		TNNT3	1.90004	7.15196e-05		WNT16	2.09992	2.01e-10
GNMT	1.26899	0.00228683		UBASH3B	2.93548	0.0010815		TMEM178B	1.89929	0.000538272		POGZ	0.576182	2.02e-10
GNPTG	0.327593	0.039106		LINC02324	2.93345	0.00079521		LILRB5	1.89384	0.0187627		TUBB6	3.4925	2.25e-10
GOLGA2	0.5764	0.00012207		ULK4P2	2.93282	3.4e-13		AGTPBP1	1.89375	1.52911e-15		ITSN2	0.679962	2.43e-10
GOLGA8M	1.18342	0.0364773		ANXA2P2	2.92492	6.24e-14		LINC01435	1.89295	3.83958e-09		TET2	1.01639	2.44e-10
GOLGA8O	0.978655	0.000246481		ANK3	2.91708	4.46e-08		DLL1	1.88857	0.0195833		AKT2	1.27933	2.57e-10
GOLGA8Q	0.977523	7.63443e-05		CD151	2.90391	2.01e-21		CIB1	1.88173	1.7749e-22		PIF1	2.75348	2.73e-10
GOLGA8R	1.04229	7.51642e-06		BCAT1	2.88914	2.54e-06		CHD3	1.88145	1.5779e-11		LRRK2	1.35649	2.76e-10
GOLGA8S	0.928599	0.0118968		SPIRE1	2.87285	4.71e-14		SRGAP2B	1.87847	1.26908e-15		ALG2	1.63228	3.24e-10
GOLIM4	0.390609	0.0343578		CPPED1	2.87135	4.16e-18		TAGLN	1.8739	0.00198029		MEIS2	5.87728	3.24e-10
GPATCH2	0.588411	0.00647072		ARLNC1	2.87095	8.13e-05		PDGFRB	1.87303	0.0175894		CD79A	0.883911	3.32e-10
GPI	0.375376	0.039106		ABCD2	2.86864	1.27e-12		LILRB1	1.87258	7.67556e-07		DGKG	2.25177	3.41e-10
GRIN2C	1.08372	0.000248482		ABCC4	2.86258	1.47e-08		KLF3	1.87012	1.82421e-13		NDST1	1.45059	3.63e-10
GRIN2D	1.45613	0.00164665		PLXNB2	2.86036	1.91e-10		TDH	1.86917	6.00168e-05		SKAP1	2.38126	3.83e-10
GSE1	0.375995	0.000326395		RFLNB	2.85336	3.91e-05		MS4A4E	1.86138	0.00209003		QPCT	4.00793	4.02e-10
GSPT1	0.407855	0.030579		BCAR3	2.84286	5.52e-21		CCNG2	1.85917	2.63124e-17		GDI2	1.33928	4.09e-10
GSS	1.27401	1.4307e-07		ZFPM1	2.83986	1.17e-29		INSR	1.84848	0.00937463		DUSP8	1.69163	4.3e-10
GTDC1	0.916855	0.00144993		CALD1	2.83905	1.77e-05		TMEM71	1.84329	2.37174e-06		SRI	0.588632	4.45e-10
GUSB	0.391773	0.0240634		PDCD1LG2	2.83903	7.37e-07		PACSIN2	1.83931	1.33293e-21		KCNH4	1.72267	4.56e-10
GYS1	0.431002	0.00526417		DMXL2	2.83272	6.23e-06		VAV3-AS1	1.83306	7.55013e-06		TBXT	8.65453	4.75e-10
HAAO	1.35918	3.96334e-07		ADAM15	2.82665	3.22e-55		SLC25A34	1.82596	3.88117e-09		MLC1	6.23882	4.86e-10
HABP4	0.80538	0.0216247		LRP8	2.82241	1.57e-22		ADGRE2	1.82438	1.42019e-13		KPNA2	2.52235	5.03e-10
HAUS8	0.620038	0.00459503		TTC28	2.81296	2.06e-07		SLC4A8	1.8186	4.83712e-07		MAN2A2	0.739716	5.21e-10
HCG27	1.13544	0.0255086		DNAJC5B	2.81264	2.23e-06		CLEC2D	1.81724	1.74557e-10		SLX1A-SULT1A3	0.784881	5.39e-10
HDAC3	0.59515	0.000166326		EEPD1	2.81068	0.00025076		SLAMF7	1.8162	0.000514445		PABPC4	0.861269	6.16e-10
HDAC8	0.390942	0.0401051		ANXA2	2.81	1.19e-19		PLCE1	1.81339	2.63593e-17		PRKX	1.27451	6.16e-10
HERC4	0.348816	0.0280882		RGS2	2.8082	0.002609		CYTIP	1.81246	7.73612e-08		ST3GAL1	1.01604	6.47e-10
HES1	1.12226	0.0230325		NEAT1	2.80209	1.28e-15		CRYM	1.80894	0.0135193		SEPHS2	1.00691	7.03e-10
HIVEP1	0.64628	0.0336531		EPOR	2.79886	4.09e-17		SRGAP2C	1.80833	3.65933e-14		RASSF2	0.616734	7.05e-10
HIVEP3	1.11975	2.21851e-11		TMEM273	2.78691	1.66e-05		TIGD3	1.80677	7.91162e-07		HIRA	0.764162	7.13e-10
HK1	0.354743	0.0259349		ESR1	2.78524	7.97e-08		FAM72A	1.80204	0.00018811		HS3ST3B1	4.48954	7.81e-10
HLA-DQA1	0.569048	5.34641e-06		PLXNC1	2.78346	1.32e-24		ULK4P2	1.80083	0.00314861		CHFR	0.588165	7.94e-10
HLCS	0.503447	0.0277612		FAM43A	2.76846	4.06e-14		ULK4P3	1.797	0.00752093		TRIM36	4.90896	8.86e-10
HMGN3	0.605738	0.00207676		ANO8	2.7656	1.37e-11		ATP6V1C2	1.78828	2.06899e-07		DNMT3A	1.27865	9.55e-10
HORMAD1	1.14768	0.011375		STX11	2.76473	1.25e-12		LAIR2	1.78591	0.0168823		SLC24A4	3.83586	9.77e-10
HOTAIRM1	2.16548	1.64301e-07		TTC38	2.75749	2.02e-07		NEAT1	1.77605	5.46891e-06		GIPR	3.52955	1e-09
HOXC4	1.57394	0.00147234		LINC01435	2.73967	2.7e-12		CERS6	1.76769	2.76056e-06		FAM214B	1.29448	1.11e-09
HRAS	0.522291	0.0255272		CLIP4	2.73318	4.87e-11		SLC38A1	1.76719	1.26547e-15		TOX2	5.20193	1.17e-09
HSF4	1.27415	0.0117613		MYO1F	2.73169	3.85e-50		ATF3	1.76703	0.000477258		RIOK3	0.775636	1.19e-09
HSH2D	0.793593	0.0074653		KCNN4	2.73012	2.7e-13		DUSP6	1.76343	0.000709172		FUT11	0.804597	1.34e-09
HSPA1A	1.97989	8.03792e-05		SLC34A3	2.7285	1.01e-09		ZNF674-AS1	1.76031	3.16646e-11		RAB37	1.13214	1.4e-09
HSPA1B	1.70635	0.00258326		MBL1P	2.72737	0.00716404		LILRA4	1.75873	0.0438599		NETO1	3.72865	1.43e-09
HSPA9	0.383249	0.00551875		LILRA1	2.72587	1.38e-06		LTK	1.75873	0.00234047		RAC1	0.682407	1.44e-09
HSPB11	0.721469	0.00568114		B3GNTL1	2.72457	1.01e-15		SH3TC1	1.75814	9.12145e-05		SLX1B-SULT1A4	0.767251	1.58e-09
HSPD1	1.15078	1.37427e-07		RAB3A	2.72251	5.9e-05		TSPAN32	1.75695	0.00265488		MYO6	2.62029	1.79e-09
HSPG2	2.82625	2.33318e-08		HSPG2	2.70492	2.78e-07		DGKG	1.7567	5.13206e-06		2018-09-07	0.826665	1.8e-09
HTT	0.554815	3.10505e-05		BHLHE40-AS1	2.70132	7.88e-25		MOV10	1.75639	0.00140516		SERPINB1	1.66891	1.82e-09
ICMT	0.940411	0.000572637		LRP1B	2.7003	0.000387969		THEMIS2	1.75229	4.26698e-18		ASAH1	1.18548	1.83e-09
IDH3G	0.704616	2.35459e-05		ITGAV	2.70006	0.000322058		SRGAP2	1.75064	1.4562e-18		B3GNTL1	2.04031	2.03e-09
IDS	0.654402	0.0143713		CLECL1	2.69235	2.28e-14		ADGRG5	1.7405	4.02668e-10		EMP3	1.55129	2.19e-09
IDUA	1.18018	2.77988e-05		EVC2	2.68992	0.000215955		BCAR3	1.73904	2.85145e-09		FBXO32	1.33848	2.29e-09
IFFO1	0.881372	2.39396e-09		RPP25	2.68174	4.25e-05		FAM72B	1.73552	0.000398729		CBLB	1.683	2.3e-09
IGF2BP3	2.08646	5.8299e-05		ACVR1C	2.67732	1.43e-05		RASSF4	1.73303	0.0264437		TMEM175	0.73784	2.31e-09
IL10	4.51826	6.19898e-08		CYB5R2	2.67637	1.54e-14		CERK	1.73223	7.56573e-08		ABHD17A	0.736959	2.35e-09
IL12RB1	0.945918	0.00213269		MAP6	2.67504	0.00442856		MIB2	1.72584	1.91121e-19		GRK3	0.87464	2.38e-09
IL27RA	0.565007	0.00398287		AIM2	2.66397	4.71e-08		TOX	1.72063	9.35367e-13		UAP1	1.1757	2.38e-09
IL7	0.773998	0.00062626		CACNB3	2.66007	5.44e-09		TG	1.71408	4.83627e-13		LHPP	0.952206	2.62e-09
ILDR1	0.933808	0.0351258		EPB41L4A	2.65559	2.39e-18		HIST1H2BD	1.71159	2.78511e-06		CLIP1	0.985381	2.64e-09
ILKAP	0.485081	0.0435272		MUC5B	2.65206	1.01e-07		CD19	1.70445	2.18764e-22		ABTB2	2.5069	2.79e-09
INKA1	1.31367	2.74343e-05		SLC1A5	2.64462	7.28e-22		RPP25	1.69636	0.0118036		LINC01128	1.22399	2.84e-09
INTS7	0.80657	4.93044e-06		IL12RB2	2.63497	1.58e-05		CDK2AP1	1.69145	1.68695e-06		FAM41C	3.80215	2.89e-09
IQCN	0.607441	0.0123022		NINL	2.63361	3.78e-06		LARGE1	1.69102	0.000131177		SLC12A8	5.30778	2.96e-09
IRF5	0.471574	0.0435154		ATP2B4	2.63103	3.01e-21		BCL7A	1.6893	0.000386214		SERTAD1	2.40084	3.16e-09
ISYNA1	0.707135	0.0433673		GPRIN1	2.62808	8.01e-18		PLXNC1	1.68853	8.96035e-10		HS3ST3A1	4.58029	3.2e-09
ITCH	0.430284	0.000171255		SEPTIN8	2.62614	3.86e-06		RNF224	1.68481	0.00229494		TDRD10	4.45081	3.3e-09
ITGAL	1.33406	8.2282e-07		SH3RF1	2.62248	1.44e-09		ADGRE5	1.68455	7.8121e-14		RABGAP1L	1.14884	4.75e-09
ITGAM	1.32585	0.00675221		HOTAIRM1	2.62093	6.53e-11		KCNG2	1.68075	2.46934e-06		SLC7A7	1.54262	4.86e-09
ITGB1	2.35923	9.99235e-06		BATF	2.62002	3.2e-15		BORCS5	1.68041	0.000123928		POLM	0.774831	5.54e-09
ITPK1	0.664642	0.000184468		RBM47	2.61635	1.64e-11		LBH	1.67595	3.76661e-05		RHOA	1.0107	5.76e-09
ITPRIPL1	2.50619	4.58541e-06		TGFB1I1	2.61459	0.00136811		TLE2	1.67284	0.0138548		ARHGEF5	1.6212	5.8e-09
IVD	1.20343	0.00029386		BORCS5	2.61366	1.05e-12		CBLB	1.67095	1.47036e-11		AFG3L2	0.645613	5.87e-09
IVNS1ABP	0.909372	0.00163875		CYTOR	2.61206	2.85e-08		HIST1H2BK	1.6702	4.54507e-08		NT5C3B	1.17466	5.91e-09
JDP2	1.48357	0.00057842		TNFRSF19	2.60945	0.00174464		BCL9L	1.65618	2.39054e-11		ZBTB32	1.92757	5.92e-09
JPT1	1.24791	8.49211e-05		LINC01918	2.60364	3.18e-06		PSAP	1.65084	2.39277e-14		RASGRP1	1.34609	6.26e-09
JRK	0.502363	0.034797		MIR4435-2HG	2.59498	5.43e-07		DNMBP	1.64334	1.36194e-17		FMNL2	2.63048	6.44e-09
JSRP1	1.5671	0.0172101		ITGB1	2.59453	1.74e-06		MS4A6E	1.64194	0.000538546		SYNJ1	0.838613	6.47e-09
KCMF1	0.238263	0.0155781		SAMSN1	2.5839	7.58e-08		CD200R1	1.64041	0.0130394		RAB11FIP1	1.32802	6.72e-09
KCNK6	1.11795	0.00423068		P3H4	2.58138	7.59e-06		JAZF1	1.63807	5.80633e-06		SLC25A34	1.88854	6.72e-09
KCNMB3	0.529299	0.00975532		CASC1	2.56599	2.18e-19		CCRL2	1.63778	0.0121021		LINC02099	5.15519	6.72e-09
KCNN4	2.01743	2.40959e-12		MS4A4E	2.56177	7.95e-07		NFATC2	1.63765	6.96729e-12		SMC6	1.04185	6.96e-09
KCP	3.31647	1.73403e-05		ITGB7	2.56087	2.09e-31		FCRLA	1.63644	1.1576e-15		FCGR2B	1.4258	7.05e-09
KCTD12	1.68983	9.43695e-16		ATP8B4	2.55103	0.000450564		ZNF667	1.63582	0.00882941		C11orf24	1.13455	7.45e-09
KCTD6	0.842273	0.0109651		OGDH	2.5492	2.32e-41		BMP1	1.63257	1.51147e-05		TTC9	1.04397	7.55e-09
KCTD7	0.872627	0.00127224		ENOSF1	2.5379	0.0045353		FAM72C	1.6315	0.000392311		ZSCAN22	1.36392	7.9e-09
KEAP1	1.48635	5.90923e-08		TCF7L2	2.5341	2.42e-08		IL12RB2	1.63126	0.018736		KLF3-AS1	1.98087	8.44e-09
KIAA0100	0.371929	0.0421059		BMP6	2.53062	0.000157673		MIR4435-2HG	1.61632	0.0040592		TRIB1	3.06976	8.6e-09
KIAA0895L	2.54226	6.55585e-13		ARID3A	2.52216	1.7e-10		ARHGEF35	1.6106	1.26271e-10		RGCC	2.78182	8.67e-09
KIF18A	0.916305	0.0189227		DTX3	2.51947	0.00053482		TTC24	1.61015	0.00032087		ADGRL1	2.51606	9.25e-09
KIF1B	1.2568	3.43103e-07		NEXMIF	2.51738	0.000505472		RAB3A	1.6098	0.0103924		SLC29A3	1.4717	9.37e-09
KIF1C	0.804036	0.0424556		DOK7	2.51249	1.34e-14		ID3	1.60905	0.00692189		CD47	0.637226	9.56e-09
KIF21A	3.61626	3.78263e-07		LITAF	2.49948	5.41e-39		FES	1.60696	0.000504539		TYROBP	4.6719	9.58e-09
KIF21B	0.652008	0.00027166		TXLNB	2.49935	1.88e-13		ALG2	1.60368	1.91545e-08		PTTG1IP	0.903909	9.85e-09
KIF22	0.568145	0.000485445		FAM49A	2.49679	2.71e-16		MTSS1	1.6012	8.47384e-17		SLAMF1	2.41194	1e-08
KIFC2	0.707019	0.00177805		SLC27A3	2.49529	9.96e-09		GPRIN1	1.59903	4.68806e-10		SESN1	1.59559	1.03e-08
KLC1	0.658014	0.00129458		GINS3	2.49489	8.03e-15		GAS8	1.5984	4.53037e-05		GPCPD1	1.00401	1.05e-08
KLF16	0.474581	0.012698		B4GALT5	2.48308	1.47e-08		GAREM2	1.5973	0.000462575		VPS11	0.732748	1.07e-08
KLHDC4	0.451943	0.0274334		WNT16	2.483	7.69e-15		ZMAT3	1.59498	2.78843e-19		CD22	1.18567	1.07e-08
KLHL17	0.600349	0.00104187		CELSR2	2.48008	1.07e-08		CPPED1	1.59456	1.67348e-05		NFIL3	3.15977	1.1e-08
KLK1	2.41466	0.000113215		CNTLN	2.47596	9.27e-05		SYNJ2	1.594	5.40571e-19		ASCL2	3.46597	1.11e-08
KMT2B	0.483713	0.00412165		MOXD1	2.45672	1.18e-06		IRS1	1.59383	0.00234264		SATB2	2.22595	1.21e-08
KMT2C	0.323949	0.0212121		STAMBPL1	2.45243	4.97e-33		DAPK1	1.5909	0.00417016		TSPAN17	1.1073	1.22e-08
KMT5A	0.374657	0.013041		DOCK4	2.45119	3.18e-07		CHST2	1.59069	0.000611187		NOTCH4	1.45909	1.27e-08
KRAS	1.27108	6.08131e-06		ARPC5L	2.44774	1.19e-46		KMO	1.59013	3.07036e-09		STAC2	7.18327	1.38e-08
KRIT1	0.43406	0.00873387		ABHD6	2.44662	2e-25		B4GALT5	1.5894	5.91124e-05		SNX8	1.10707	1.39e-08
KRTAP5-3	5.56464	2.19839e-11		ADAMTSL4-AS1	2.44493	1.76e-21		FAM72D	1.58939	0.00011232		HINT3	1.3529	1.4e-08
KRTAP5-AS1	3.59767	2.22586e-25		TSEN54	2.43912	7.94e-22		WNT10B	1.57879	0.00110966		SSBP2	1.40241	1.58e-08
KYNU	0.525772	0.000984798		FAM72C	2.43437	5.56e-10		INPP5F	1.57625	2.23522e-08		HIST2H2BE	1.55017	1.62e-08
L3MBTL2	0.512043	0.0138148		MAN1C1	2.43214	2.37e-07		KLRF1	1.57243	6.62692e-05		GCNT1	2.60696	1.65e-08
LAMA2	1.11937	0.017918		FAS	2.42887	3.24e-05		HIST1H4I	1.57232	4.525e-06		PLEKHM1	0.696367	1.68e-08
LAMTOR2	0.978235	0.00302602		CCDC9B	2.4224	1.06e-14		FCGR2A	1.57077	3.38963e-13		UBE2K	0.631374	1.69e-08
LAMTOR5-AS1	1.02584	0.001738		CLPTM1L	2.41544	5.07e-20		LCP2	1.57024	0.00081502		MAN2C1	1.10137	1.71e-08
LAPTM4B	1.76155	0.000230245		SYNJ2	2.41503	4.5e-16		CASP17P	1.5674	0.00602688		SACS	1.3028	1.75e-08
LARS2	0.467923	0.0347648		NEU4	2.40734	0.0125914		KIAA0513	1.5669	1.40017e-07		LILRB1	1.81734	1.84e-08
LASP1	0.569799	0.0372188		CD58	2.4008	1.31e-18		FCGR2B	1.56534	1.07899e-08		SIPA1L1	1.42161	1.86e-08
LDB1	0.486068	0.0057699		STX1B	2.39557	2.13e-09		PEBP4	1.56138	3.31561e-05		SPI1	0.832635	1.99e-08
LDLR	1.50764	0.0194163		MMP23B	2.38607	5.88e-06		NACC2	1.55721	0.0230509		CHD3	1.65182	2.02e-08
LDLRAP1	1.7181	7.03422e-11		JAG2	2.38118	2.24e-06		HLA-DPB2	1.55546	0.00932714		NACAD	3.94741	2.25e-08
LENG8	0.76142	0.00210408		LRRC4C	2.37612	0.000257394		ARHGEF5	1.55433	2.64743e-12		PRKD3	1.0674	2.31e-08
LETM1	0.288431	0.027027		NAMPT	2.36965	1.28e-10		ENPP3	1.55256	2.05332e-09		SRGN	2.81423	2.34e-08
LGALS1	4.02401	2.34395e-15		ZNF331	2.3663	4.81e-09		C5orf58	1.55192	0.0164174		TBC1D22B	0.785496	2.41e-08
LILRB4	2.5656	0.0200861		PPM1L	2.35986	2.79e-14		KBTBD8	1.55051	2.17562e-14		SLITRK5	8.65112	2.45e-08
LIMS1	0.708447	0.000370178		SSBP3	2.35631	9.41e-08		MPST	1.54931	0.00934145		CHMP3	0.757045	2.49e-08
LINC00173	1.87938	2.72259e-05		BMP8B	2.35565	2.75e-09		RFX2	1.54781	0.00126119		CNTD2	1.43792	2.5e-08
LINC00672	0.777415	0.0181915		LAPTM4B	2.35243	4.72e-05		SEC61B	1.54684	1.81142e-07		ARHGAP18	1.66269	2.51e-08
LINC00893	0.896161	0.00996138		SLC35D2	2.34542	1.48e-08		WSB2	1.54485	1.57989e-11		RAP1GAP2	1.40359	2.63e-08
LINC00894	0.739595	0.000730087		HS3ST3B1	2.34508	0.00129619		SLC5A6	1.54327	1.57371e-05		CLEC2B	1.38713	2.89e-08
LINC01410	1.53498	1.28797e-05		TMEM44	2.34402	1.03e-07		KIAA1841	1.53656	0.000817566		OTUD1	1.33657	3.48e-08
LINC01511	0.572368	0.000173752		GEMIN7-AS1	2.34331	6.06e-13		MID1IP1	1.53197	0.000495517		IGF2R	0.834184	3.53e-08
LINC01588	0.552838	0.0117659		CACNB1	2.34221	1.07e-06		TREML2	1.52871	0.00171152		ESAM	3.07724	3.56e-08
LINC01605	3.63797	1.49755e-06		SERTAD1	2.33637	8.92e-09		HIST2H2BF	1.52841	1.00591e-06		CLN8	2.05997	3.57e-08
LINC01679	2.08368	0.00401921		CYTH4	2.32168	1.78e-66		BATF	1.52656	0.000359507		SYTL3	1.5958	3.76e-08
LINC01694	2.74024	0.014422		FAIM	2.32073	2.95e-06		POLR1C	1.52645	1.45474e-25		CYTIP	1.84757	3.89e-08
LINC02081	2.14779	0.0020145		RHOC	2.31812	0.000250484		PDCD1LG2	1.52395	0.00196779		TPP1	1.02677	4.23e-08
LINC02202	1.38568	0.00398428		MGAT3	2.31262	7.2e-09		CTAGE4	1.52277	9.64813e-05		MICAL1	0.952373	4.26e-08
LINC02324	3.28894	2.96244e-05		FAM72A	2.30799	1.42e-08		RAPGEF6	1.52188	1.97378e-11		CBX4	1.13664	4.4e-08
LINC02416	3.05197	2.28693e-05		PER3	2.30659	2.52e-06		ZNF469	1.52091	0.000337944		SNTB1	1.26704	4.64e-08
LLGL2	1.21254	0.00194061		ATP1A3	2.3051	9.76e-15		TBX19	1.51625	1.30911e-17		ZFPM1	1.48192	4.7e-08
LMO4	0.437692	0.0173239		ARHGEF10	2.30421	1.25e-08		FMNL2	1.51614	0.00841367		TCF7L2	2.32614	4.81e-08
LPAR2	1.07275	0.000366896		CREM	2.30035	6.54e-05		ARRDC5	1.5137	9.15776e-19		VASP	1.00471	4.85e-08
LPAR5	0.500133	0.00108475		ZFP92	2.29537	7.62e-07		DST	1.51331	7.06991e-08		BHLHE40	1.26208	5.24e-08
LPCAT1	0.938095	1.89694e-06		ADGRE3	2.28957	2.81e-06		PPM1E	1.50881	0.0142226		SPTBN5	1.55754	5.49e-08
LPXN	0.719423	7.08902e-05		NUGGC	2.28902	1.14e-06		CYTOR	1.50824	0.00148172		FLG-AS1	1.62629	5.53e-08
LRCH3	0.380543	0.0173589		LINC01547	2.28485	4.82e-12		TSPAN3	1.50729	2.38663e-15		HIC1	2.73696	5.56e-08
LRP1	1.16719	0.028138		TUBB2A	2.28415	4.02e-08		EDN1	1.50604	0.000601779		DGKZ	0.50811	5.71e-08
LRP8	2.67431	3.34879e-19		B4GALT6	2.2821	0.0094931		ARPC5L	1.50467	6.25829e-11		E2F7	3.54054	5.71e-08
LRRC4C	1.53393	0.0144059		TUBB2B	2.28108	4.9e-08		XPO5	1.49774	1.05406e-16		CDV3	0.862245	5.92e-08
LRRC56	1.3936	3.91434e-05		FAM72B	2.27125	5.44e-10		ABHD6	1.49603	4.58615e-13		SYT1	3.76557	6.12e-08
LRRFIP1	0.397188	0.0376908		GABARAPL1	2.26526	0.00108107		PFKL	1.49115	8.75357e-13		LDLRAD2	2.87463	6.19e-08
LRRFIP2	0.666181	6.64222e-05		FAM41C	2.26402	0.00109478		CERCAM	1.49039	0.0155275		PLEK	1.41957	6.23e-08
LRSAM1	1.06729	2.8814e-11		FAM72D	2.262	4.3e-09		SERPINB1	1.48886	3.93574e-08		BORCS5	2.08212	6.45e-08
LRWD1	0.600295	0.0436034		MS4A14	2.25793	8.26e-17		NET1	1.485	0.00376532		CDYL2	1.76248	6.75e-08
LSP1	0.877632	7.21227e-07		GOLGA8H	2.25473	4.27e-10		PTPN22	1.47931	1.19769e-19		CD86	2.17223	6.82e-08
LSS	0.587518	0.000808039		B4GALT2	2.25146	4.94e-07		IDI1	1.47587	2.62049e-06		NAMPT	2.05222	7.05e-08
LTB4R	0.999105	0.0231234		GRIK4	2.2433	0.00792213		RNF141	1.47417	2.23844e-24		INTS6L	0.815021	7.06e-08
LTBP4	0.630506	0.00514859		PRAMENP	2.23824	4.58e-10		ZFPM1	1.47383	9.29203e-12		CD151	1.11923	7.07e-08
LY6E	1.09099	0.0405368		LRMP	2.23713	9.41e-22		NRGN	1.46619	0.0021839		MTFR1L	0.811618	7.1e-08
LY6G5B	0.852751	0.0104118		NAP1L2	2.23513	0.0270356		MYBPC3	1.46427	0.00092812		ZBTB18	1.11862	7.12e-08
LYPLA2	0.571623	0.00202475		RNF139-AS1	2.23426	5.85e-08		MID1	1.45895	0.0139103		FOXF1	8.30758	7.21e-08
MACO1	0.378962	0.0416937		IQGAP2	2.22537	0.000186105		MEF2A	1.45857	9.05564e-21		ARID5A	1.5305	7.4e-08
MALAT1	0.713207	0.0260341		TSKS	2.2247	0.0200263		CDK2AP2	1.45855	0.000386318		PLA2G15	1.07526	7.59e-08
MAN1B1	0.648537	0.0108132		MAP2	2.22338	8.51e-27		MAGEF1	1.45744	4.53947e-13		ESYT2	1.2927	7.66e-08
MAP1LC3A	1.6058	3.55536e-06		FZD8	2.22141	0.00483581		ALOX5AP	1.45737	0.000103325		FAM49A	1.49027	7.66e-08
MAP4K1	1.28262	2.23442e-14		CAMK4	2.22119	0.00282615		GDI2	1.45589	2.62697e-11		NOS1AP	3.2887	9.12e-08
MAP7D3	0.779806	0.00389433		TBXAS1	2.21917	3.07e-08		OGDH	1.4508	9.93404e-13		GLTP	0.966918	9.24e-08
MAPK12	2.58834	1.95816e-05		AURKB	2.21429	0.000240029		HIST2H4A	1.4503	0.00012253		SEC61B	1.53662	9.24e-08
MAPK8IP1	1.17943	0.000309861		CDK2AP1	2.20823	4.47e-06		IL4R	1.44889	0.00302344		KLHL3	1.11471	9.39e-08
MAPK8IP3	0.629215	0.0125729		UBE2QL1	2.20558	0.00885878		SLC9A5	1.44821	0.00132328		TMEM9B	0.860176	1.01e-07
MARK3	0.299318	0.00686013		COL18A1	2.19917	0.00109132		CLCN4	1.44763	0.000761672		FOXP4-AS1	2.64045	1.07e-07
MAT2A	0.79563	9.51678e-06		CBX8	2.19827	2.24e-10		ARHGAP18	1.44435	1.35897e-06		RELT	0.778614	1.14e-07
MBD6	0.416381	0.011851		PDE4A	2.19705	0.000247429		B3GNT7	1.44293	1.45816e-05		GOLGA3	0.518047	1.19e-07
MCM5	0.544568	0.0132932		LRRC32	2.18204	0.0405227		RPS6KL1	1.43976	5.48562e-07		PDS5A	0.517925	1.23e-07
MCM6	1.45319	1.77405e-07		RAB36	2.17866	6.97e-05		ROR1	1.43928	0.044551		CHUK	0.869934	1.23e-07
MCRS1	0.450667	0.0237586		PPM1N	2.17505	1.12e-09		SLC17A9	1.43718	7.92893e-07		CPPED1	1.8652	1.24e-07
MCTP1	2.54416	1.37758e-05		SCN1B	2.17402	0.000900354		DEF8	1.43695	1.32658e-06		SYAP1	0.896254	1.33e-07
MECP2	0.445369	0.00322776		FGD6	2.17169	4.24e-09		MYLIP	1.43577	1.32744e-08		ZDHHC8	0.941183	1.33e-07
MED25	0.37638	0.0215844		DTX1	2.16998	3.09e-09		CECR2	1.42982	0.00229513		NOP58	0.95235	1.34e-07
MED29	0.456551	0.0111531		SRGAP2C	2.16698	8.88e-14		PTK2	1.42301	1.24982e-18		SLF2	0.572209	1.39e-07
MEF2D	0.76709	1.51572e-08		SUOX	2.16618	3.34e-11		HIST1H2BB	1.4192	0.0204601		C5orf58	2.06515	1.47e-07
MFSD14B	0.494719	0.0125482		ADGRG5	2.16585	8.56e-18		SYK	1.41885	2.36081e-20		PIKFYVE	0.720339	1.49e-07
MGAT3	1.80152	2.06114e-09		LINC00173	2.16566	9.32e-06		ARFGAP3	1.41863	9.01762e-16		DIAPH1	0.977425	1.52e-07
MGLL	4.06193	2.57919e-14		JDP2	2.16234	4.73e-06		TTLL9	1.41787	0.0038953		KIF1B	0.946938	1.61e-07
MIAT	5.6113	2.18446e-21		MT2A	2.15968	0.000118316		ARHGAP42	1.41773	5.29708e-05		EXOC3	0.588301	1.7e-07
MIR210HG	1.44304	1.32111e-05		HEG1	2.15581	4.58e-06		TSPAN17	1.4168	3.74318e-21		KCNC3	1.4429	1.77e-07
MIR8071-1	3.11801	6.53451e-12		ZEB2	2.14899	1.37e-11		IFNGR1	1.41622	5.6425e-06		PRPSAP2	1.35867	1.81e-07
MIR8071-2	3.01711	6.34192e-05		CASS4	2.14513	0.00251576		FCRL2	1.41487	8.61863e-28		ARHGEF35	1.63532	1.85e-07
MKNK2	0.60393	0.0138814		NR4A2	2.14117	0.00675043		SLC34A3	1.41321	0.0019581		MACF1	1.13072	1.89e-07
MKRN1	0.527842	0.000128862		LILRB4	2.14035	0.0361652		SIDT2	1.41171	0.000347295		TBC1D25	0.831257	2.17e-07
MLX	0.445306	0.0251434		GOLGA8T	2.13345	1.35e-08		EHD4	1.41095	0.00314912		STK10	0.580027	2.23e-07
MOB3A	0.55242	0.00145055		PABPN1L	2.13291	3.47e-08		SLAMF6	1.41028	6.8957e-05		B4GALT5	2.31883	2.33e-07
MPV17L2	0.99025	0.00443932		BMPR1A	2.13182	6.16e-07		RNF11	1.40975	1.50485e-08		CNFN	1.38382	2.36e-07
MROH6	1.25635	0.00242825		CECR7	2.13138	4.32e-06		PTPN7	1.40148	0.000144338		ERCC6	1.28854	2.37e-07
MRPL55	0.37801	0.0192735		BCL2L2-PABPN1	2.13061	2.36e-07		B4GALT1	1.40088	1.08299e-22		COPS7A	0.745445	2.44e-07
MT2A	2.15547	0.00011057		ATF3	2.12848	2.35e-06		DGKD	1.39841	3.39797e-19		MTMR10	0.740353	2.47e-07
MTA2	0.884021	2.37805e-07		CAMKK2	2.12822	3.86e-11		DGKH	1.39648	0.00689389		ABR	0.917062	2.47e-07
MTHFD2	0.668485	0.0376909		PRDM1	2.12669	1.55e-10		TTC39B	1.39337	0.0373079		KRTAP5-3	1.43341	2.47e-07
MTSS1L	0.81115	0.0431346		GRIN2D	2.12576	1.52e-07		GNA11	1.3933	0.00015075		SGTB	1.31746	2.48e-07
MTURN	0.682986	0.0373883		MIR4477B	2.11989	0.000132943		HCST	1.38743	0.0185695		LILRA1	2.75479	2.53e-07
MUC5B	1.57657	0.00143414		TBC1D2	2.11894	6.24e-14		OTUD1	1.38661	1.69286e-08		CTSZ	0.619611	2.57e-07
MVP	0.668382	0.00942594		C15orf39	2.10655	3.39e-12		FFAR1	1.38529	0.000119267		GLE1	0.832363	2.6e-07
MXD3	0.924412	3.21024e-06		ARHGAP21	2.10654	1.76e-11		YWHAH	1.38147	1.53895e-10		SLC9A5	1.86217	2.66e-07
MYO5C	1.22229	0.0140001		SRGAP2B	2.09582	3.61e-13		RASGEF1B	1.38095	0.00984617		SH3TC1	2.23607	2.66e-07
MYO6	3.00933	5.42371e-09		MIR3681HG	2.09524	4.03e-17		SERPINH1	1.37775	0.00644857		GYG1	0.869497	2.7e-07
N4BP2L2	0.311317	0.037213		PRAG1	2.09508	2.35e-17		CHKA	1.3762	2.44708e-06		POLB	1.30622	2.7e-07
NAAA	1.44705	3.63495e-10		LIMK1	2.0947	2.91e-13		TERF1	1.37391	1.81834e-10		TTLL9	2.02547	2.79e-07
NAB1	0.661906	0.032957		ADAP2	2.08898	8.78e-11		SPACA9	1.36968	0.00264192		CLECL1	1.37359	2.83e-07
NAB2	0.731913	0.000647375		NBEAL2	2.08608	1.01e-17		EHBP1L1	1.3686	1.76494e-19		GNAI3	0.575265	2.84e-07
NABP1	1.18819	0.00348736		MCOLN2	2.07812	0.0166307		LINC01023	1.3661	0.000980437		PTPN12	0.985498	2.88e-07
NACC1	0.827103	1.55299e-07		LILRB5	2.07596	0.00544759		CPEB4	1.35759	2.75917e-08		LUZP1	1.41293	2.88e-07
NADK	0.562019	0.0119966		RFX2	2.07504	3.04e-08		GFOD1	1.35474	2.0255e-12		GRN	1.22841	3.16e-07
NANS	1.36763	0.0022318		ERN1	2.06759	4.56e-13		P3H4	1.35155	0.0230975		CAPNS1	0.885571	3.17e-07
NAPG	0.648859	0.00475275		RARG	2.06719	4.15e-10		LRP1B	1.35137	0.012186		TACC1	1.29116	3.2e-07
NAT14	0.682937	0.0231346		E2F1	2.06617	2.35e-14		BHLHE40-AS1	1.35112	1.16326e-07		CASP9	1.60844	3.2e-07
NAXD	0.581761	0.0244141		FBXL18	2.06532	2.01e-13		OTULIN	1.3459	4.93956e-12		SUN2	0.484922	3.26e-07
NCAPG	0.867927	0.00447248		IDI1	2.06205	1.96e-09		LRRK2	1.34323	1.2489e-12		PLA2G2F	6.72292	3.26e-07
NCAPH2	0.406517	0.0395279		GRN	2.05835	2.64e-14		PHF2	1.34138	1.10327e-16		RNF139-AS1	2.01687	3.36e-07
NCBP3	0.298729	0.0258683		EPS8	2.05829	0.0165318		SESN1	1.34069	1.05557e-06		YKT6	0.449768	3.79e-07
NCF4	0.976436	0.000219569		SLC25A34	2.05781	4.13e-09		DPYD	1.33877	0.000226272		MYO1F	1.14596	3.8e-07
NCKIPSD	0.592337	0.0252176		AIF1	2.05672	0.00649102		SNHG15	1.33764	0.00349449		PSD2	2.78233	3.8e-07
NCOA7	0.933193	1.51193e-05		BRSK2	2.05541	3.7e-07		GRHPR	1.33685	0.00184837		CD2BP2	0.80522	3.95e-07
NDEL1	0.384701	0.0326836		YWHAH	2.05519	7.74e-16		SLC7A7	1.33179	7.21211e-08		KRTAP5-AS1	1.18274	4.04e-07
NDFIP1	0.363692	0.0136261		SIK1	2.05171	2.01e-07		LIMS2	1.33142	0.00647717		PPP3CC	0.816649	4.25e-07
NDUFB2	0.529008	0.0358045		RASGRP1	2.04905	1.52e-12		FAM214B	1.32181	7.18796e-05		SERPINB9	1.05502	4.27e-07
NDUFS5	0.420825	0.0335414		POLH	2.04853	3.93e-43		EMP3	1.3207	6.60991e-08		TOR4A	0.80322	4.29e-07
NDUFS7	0.400463	0.01546		SERPINB8	2.04107	4.76e-15		ZSCAN22	1.31909	1.64468e-07		STK17B	1.02984	4.36e-07
NECAB3	1.37941	2.72809e-06		SERPINB6	2.03997	7.3e-10		DNMT3L	1.31895	0.00992901		COX10-AS1	1.05645	4.46e-07
NECAP1	0.620991	0.00579684		RNF11	2.03922	6.07e-13		AGPAT4	1.31658	8.44333e-06		KMO	1.40642	4.46e-07
NEDD4L	0.553743	0.00049827		FAM214B	2.03537	4.81e-24		MPC1	1.31462	2.75801e-13		C3orf67	2.727	4.59e-07
NEK3	1.77122	3.53967e-05		COL4A4	2.03387	0.000589094		CD180	1.31227	0.00079123		MMP17	2.84306	4.87e-07
NEK6	0.867839	0.0012891		CD70	2.02454	0.00487783		TOLLIP	1.3108	1.76487e-12		CREM	2.72749	4.91e-07
NELFB	0.390826	0.0139784		BFSP2	2.02182	0.019687		LGMN	1.30758	0.00017788		VNN2	1.28721	5.26e-07
NEMP1	0.331726	0.0203463		MCF2	2.02178	1.52e-10		SGTB	1.30421	1.90296e-08		ADCY9	2.33627	5.27e-07
NETO2	1.59465	0.0016862		EMP3	2.02025	6.54e-11		PXK	1.30415	7.92893e-07		PPP2R5B	0.991471	5.51e-07
NEU1	0.556265	0.0190949		EHBP1L1	2.01958	1.24e-52		PHF19	1.29999	0.000897693		HEG1	1.67436	5.59e-07
NFAT5	0.418931	0.0248532		ABHD4	2.01882	2.78e-12		CPNE8	1.29972	3.87115e-09		GRB2	0.929428	6.31e-07
NFATC2IP	0.563519	0.00417112		DAPP1	2.01759	2.42e-33		CASP9	1.29938	5.22795e-05		GNGT2	1.62145	6.36e-07
NFX1	0.462849	0.0190887		GOLGA8K	2.01527	1.21e-08		BHLHE40	1.29711	7.22464e-05		ABHD16A	0.71956	6.47e-07
NINJ2	0.682912	0.00839142		PRC1	2.01373	2.55e-08		CDH23	1.29632	0.000217918		ST6GALNAC6	0.960287	6.48e-07
NIPSNAP3B	1.45516	0.00200032		ITGB2	2.00978	7.14e-33		CD274	1.29434	0.000607229		TRERF1	1.33962	6.79e-07
NLRC4	0.730765	0.030135		S100A10	2.00509	6.48e-08		ZNF331	1.29409	0.0103384		LIPA	0.904659	6.89e-07
NLRC5	1.53308	1.38244e-06		GFOD1	2.00405	1.5e-19		IQSEC1	1.2935	3.02402e-17		KLF4	2.76058	7.05e-07
NMB	0.922948	0.0430447		SIK1B	2.0026	2.51e-06		TUBB2A	1.29332	0.0010344		IFI27L2	0.919585	7.69e-07
NOMO1	0.653891	0.00394727		KIF1B	1.99928	1.91e-19		ST6GALNAC4	1.29172	3.46528e-05		TRIP4	0.549767	7.84e-07
NOMO2	0.669668	0.00135692		ARHGAP31	1.99629	4.02e-06		CLECL1	1.29097	5.92607e-05		ZNF25	0.982	7.93e-07
NOMO3	0.671893	0.00163765		NEK3	1.99177	8.88e-07		PLA2G15	1.28948	1.96101e-08		ARHGEF12	1.06794	8.42e-07
NQO2	1.31793	0.021669		LINC01107	1.99021	0.000225738		EPOR	1.28806	0.00573939		BTG3	1.19509	8.42e-07
NR4A2	1.81253	0.0430608		PSTPIP2	1.98841	0.00124005		LRP5	1.28675	0.000208377		CDK2AP1	1.69308	8.63e-07
NSD2	0.407874	0.00267723		NELL2	1.98732	0.000819982		MPEG1	1.28468	4.67794e-08		NEAT1	1.72629	8.84e-07
NSF	0.396834	0.0416158		HSPA1A	1.98723	0.000239532		CBX4	1.28178	6.6882e-08		MYLIP	1.30433	8.89e-07
NTMT1	0.453303	0.0223296		CIB1	1.98702	4.3e-39		CNTD2	1.28169	0.000609917		MIR181A1HG	3.96417	8.91e-07
NUCB1	0.621685	0.00681568		RAB11FIP1	1.98536	1.91e-32		TTC38	1.28036	0.00590287		FOXO3	1.15339	8.98e-07
NUDT22	0.438426	0.0126933		LDLR	1.98475	8.55e-05		INPPL1	1.27889	1.69597e-21		SLC41A1	0.944094	9.22e-07
NUDT5	0.470894	0.00157665		LILRB1	1.98353	4.63e-07		LRRC3	1.27514	0.0342265		JAKMIP3	2.12172	9.24e-07
NUP93	0.345935	0.0135668		MAP1LC3A	1.98308	6.77e-13		KIF3B	1.27499	6.93672e-11		P2RX1	2.30935	9.33e-07
NUTM2A-AS1	0.451754	0.0397382		SPTBN5	1.9798	1.26e-11		PTPN2	1.27455	2.04423e-10		PRKACA	0.660605	9.59e-07
NUTM2B-AS1	0.399573	0.00959935		NETO2	1.97665	2.68e-06		CD164	1.27351	9.77573e-14		SLC9A6	0.466828	1.02e-06
NYAP2	1.501	0.00193565		DOK3	1.97509	1.33e-20		CDH4	1.27346	0.00157186		DOCK2	0.584423	1.02e-06
OGT	0.718705	0.0160695		KIF3B	1.97495	2.2e-29		HOMER2	1.27311	0.0112067		STK11IP	0.452864	1.08e-06
OPA3	0.298562	0.0271544		SCRN1	1.97193	5.07e-12		PIP5KL1	1.26405	1.51081e-05		ACTA2	1.43253	1.12e-06
ORC1	1.01163	0.0260984		ABTB2	1.96743	4.9e-06		KLF2	1.26043	0.0174847		NRP2	2.02047	1.16e-06
OSBPL7	0.348441	0.0430447		SIRPA	1.96032	0.00362406		VAV3	1.25997	1.38016e-08		SREBF2	0.831062	1.17e-06
OSBPL9	0.303263	0.0123322		KCTD12	1.95201	1.09e-13		PRAG1	1.25703	7.83998e-17		ACSL4	0.569351	1.2e-06
OSGEP	0.504826	0.0116265		POF1B	1.95186	5.46e-05		MXI1	1.2559	6.36411e-05		SMARCA2	0.602589	1.2e-06
OXER1	1.19083	0.00718045		PTP4A3	1.9517	8.23e-05		PTPRO	1.25561	0.000133122		SLC12A9	0.783609	1.21e-06
PABPN1L	1.70316	0.00012803		DUSP2	1.94874	0.0409502		LETM2	1.25445	0.00156419		LINC01501	5.76886	1.22e-06
PAFAH1B1	0.344298	0.00907471		SNX24	1.94654	1.17e-07		SLC1A4	1.2502	0.00342473		PGPEP1	0.998129	1.25e-06
PAFAH1B2	0.506123	0.00725717		ACSL1	1.94549	1.61e-09		DNAH10	1.24216	0.000381204		MON1B	0.555467	1.26e-06
PAG1	1.35948	7.09802e-05		STUM	1.94324	0.00187381		MATN1	1.24207	0.00314861		RTP5	5.70891	1.26e-06
PAK1	0.580977	0.00700463		MUC4	1.93966	0.030023		NDST1	1.23993	6.02345e-07		SLC37A3	0.567327	1.28e-06
PANK1	1.21435	0.026838		ZYX	1.93883	8.17e-13		ASAH1	1.2389	6.46447e-08		LRRK1	1.24176	1.3e-06
PAQR8	0.625902	0.0218231		ABCA3	1.93783	3.59e-07		STAC3	1.23797	0.00160564		VPS45	0.928653	1.33e-06
PBX4	3.33667	4.08641e-12		KIAA1841	1.93599	0.000168497		LAPTM5	1.23776	6.20419e-12		FAM72D	1.6907	1.33e-06
PCBD1	1.43984	0.00389996		TP53I11	1.93289	6.66e-23		ZBTB32	1.23648	0.00493738		MAN1C1	2.64894	1.33e-06
PCBP4	0.889792	0.0162845		CD63	1.93082	7.98e-27		GRN	1.23436	5.8276e-06		PTPRM	2.92865	1.33e-06
PCCA	1.00655	1.68471e-06		UAP1	1.92945	1.6e-25		GALNT3	1.23167	0.000761326		JOSD1	1.34016	1.37e-06
PCED1B	1.1433	1.94408e-09		ILDR1	1.92784	8.22e-05		TAX1BP3	1.22958	3.50195e-05		RHOC	2.70339	1.45e-06
PCM1	0.512094	0.0159089		MRPS27	1.92275	6.65e-23		PLEK	1.22743	2.36224e-07		GLIPR2	0.70225	1.49e-06
PCYT1A	0.83974	0.00391431		MPST	1.91942	2.21e-10		CTAGE15	1.22567	0.0013732		ITGB7	1.05753	1.61e-06
PDE1B	0.942023	7.63019e-08		DYNLT1	1.91885	2.6e-19		LIMK1	1.21736	1.93416e-05		NPTN	0.932293	1.74e-06
PDE2A	1.10201	0.0211442		CHPF	1.91594	0.0071509		TUBB2B	1.21683	0.00277402		JAZF1	2.28861	1.76e-06
PDE4A	1.74645	0.00316886		PRX	1.91232	2.03e-08		NUDT12	1.2126	0.0215496		ZBTB43	0.86366	1.79e-06
PDHA1	0.584324	9.63052e-05		SLC25A23	1.91014	6.82e-05		ARMC2	1.21167	0.00305831		REPS2	2.05408	1.8e-06
PDLIM7	1.00599	0.000263419		INPP4A	1.90711	2.44e-15		PER3	1.2116	0.00555954		EPOR	1.51008	1.81e-06
PDZD11	0.836828	0.010299		CDH23	1.90708	1.35e-09		TRPS1	1.20626	1.86162e-07		SCCPDH	1.1977	1.87e-06
PER1	0.681074	0.0270704		ITGAM	1.90695	0.000149166		SH3BP5	1.20569	4.46724e-07		CCNB1IP1	0.916773	1.89e-06
PER2	1.0566	8.23983e-06		PHF2	1.90449	2.9e-40		NAMPT	1.20228	0.00652175		PLEKHM2	0.932633	1.95e-06
PFDN2	0.46686	0.0145477		JAZF1-AS1	1.89736	2.72e-09		GOLGA8T	1.20127	0.0198673		GALNT1	0.942329	2.01e-06
PFN1	0.489234	0.0146732		ROBO1	1.89561	0.00492977		IRF2BP2	1.2007	0.000897256		TROVE2	0.758536	2.03e-06
PGD	0.629999	0.00262279		MCM6	1.89503	3.85e-13		TSEN54	1.19905	5.20382e-05		FADS2	2.6048	2.03e-06
PHACTR2	2.32075	3.41231e-12		STAC3	1.89428	5.7e-08		NT5C3B	1.19789	6.56524e-07		SH3BGRL3	0.821109	2.11e-06
PHETA2	1.07295	0.044443		SLC2A13	1.89405	1.3e-09		STX7	1.19571	1.60941e-08		CDH23	1.43831	2.12e-06
PHF6	0.557197	0.000980091		HOXC4	1.89165	9.21e-07		SCPEP1	1.19478	1.37698e-14		SHROOM1	2.69704	2.13e-06
PHTF1	0.483815	0.0427633		DISP2	1.88911	1.07e-07		GOLGA8H	1.1946	0.0181516		GPAA1	0.705449	2.16e-06
PHTF2	0.466002	0.0221563		FNDC5	1.88828	0.000230572		SNX9	1.19444	0.000458266		PLEKHM1P1	0.782594	2.19e-06
PIEZO1	0.884548	0.00151887		PVT1	1.87722	6.68e-07		B3GNTL1	1.19432	0.000207547		ZNF250	0.701495	2.26e-06
PIGB	0.509187	0.0446993		TRIM45	1.87566	0.00488277		C16orf74	1.19265	0.0021809		PDCD1LG2	1.98545	2.26e-06
PIGN	0.300413	0.0289591		AGTPBP1	1.87352	4.92e-10		SNRNP25	1.19216	6.64539e-11		AICDA	4.06196	2.55e-06
PIGT	0.477315	0.00299714		ADRB2	1.87196	0.00112632		CCDC69	1.18814	8.7004e-05		FFAR1	1.32589	2.58e-06
PIH1D1	0.831525	0.0031282		PIP5KL1	1.87162	4.97e-11		P2RX7	1.18635	0.00716484		ZNF331	2.0188	2.6e-06
PIK3R6	4.09332	1.38277e-14		KNL1	1.86713	1e-08		PLD4	1.18398	0.000230652		RAB13	2.52763	2.62e-06
PIP4K2A	0.661594	0.00319981		SPAG4	1.8627	0.000179172		IQGAP2	1.18347	0.00638511		NAA40	0.772678	2.67e-06
PIPOX	0.893328	0.0404735		ZNF804A	1.86213	0.00243408		CD5	1.18341	0.00839928		KIF13B	0.845565	2.72e-06
PITPNA	0.648153	5.00737e-07		RAP1GAP2	1.86202	1.74e-12		RBL1	1.1829	2.4389e-18		LETM2	1.73311	2.82e-06
PKM	1.05015	9.7727e-10		KEAP1	1.86126	5.83e-12		SLC26A11	1.18143	0.00347734		PXK	1.15583	2.85e-06
PLCG2	0.835673	2.31618e-07		XPO5	1.85985	1.35e-18		GOLGA8K	1.17871	0.00289963		DCHS1	2.81176	2.85e-06
PLEKHF1	1.31634	0.00700491		CMTM3	1.85915	0.000132943		OTUD7B	1.17754	1.31666e-08		ST8SIA4	0.841797	2.86e-06
PLEKHG4	0.780792	0.0135619		LRP5	1.85703	0.000309405		SLIT1	1.1769	0.0414304		ST7	1.36648	2.9e-06
PLK3	0.849759	0.00618432		MID1	1.85701	0.000115775		ESR1	1.17108	0.0200471		VNN3	2.52898	2.9e-06
PLP2	0.408419	0.0342667		LINC01410	1.85536	2.07e-08		DUSP3	1.16889	0.0108997		C5orf15	0.618861	3.15e-06
PLXNA3	0.838462	9.55576e-06		TNIP2	1.85365	3.46e-22		SPTBN5	1.16783	6.29727e-05		ZFP90	0.714896	3.15e-06
PLXNB2	3.41723	9.20158e-18		CNIH2	1.85271	1.29e-05		BCL2A1	1.16555	0.0416796		RAB8B	1.0581	3.22e-06
PMVK	1.27294	5.31903e-06		TFR2	1.8522	3.39e-12		DIRC3	1.16547	0.0314656		ATF3	2.14865	3.28e-06
PNMA1	0.736822	0.00997771		GRAPL	1.84916	6.97e-10		CD1C	1.16495	0.00161717		CPEB4	1.35389	3.3e-06
PNMA3	1.43295	0.000374322		TRIM2	1.84899	0.000966185		ACRBP	1.16393	2.2461e-05		SNX20	0.422746	3.34e-06
POLG	0.320635	0.0322572		CHIT1	1.84641	4.87e-07		FUOM	1.16256	2.27559e-05		FCHO1	0.737264	3.52e-06
POLR2L	0.775081	0.000334879		CCDC114	1.84224	0.000812098		RAP1GAP2	1.16224	1.1925e-05		TRAF3IP1	0.771531	3.55e-06
POTEF	0.945535	7.31728e-05		ARL4C	1.84133	0.000325377		APLP2	1.16023	1.0002e-05		ATP1A3	1.37137	3.64e-06
POTEI	0.865865	0.000324806		PLEKHF1	1.8391	2.63e-06		C7orf50	1.15987	0.0212443		RFX2	1.64898	3.64e-06
POTEJ	0.878023	0.000190166		DCST2	1.83827	4.68e-05		CAB39L	1.15927	0.0103048		SCAMP4	0.841424	3.67e-06
PPCDC	0.862923	0.00087374		C12orf74	1.837	0.0414954		NFATC3	1.15794	2.22738e-07		SYNPO	0.529569	3.68e-06
PPFIBP2	0.882679	0.000668314		PCBD1	1.8351	5.71e-06		GLMP	1.15566	0.00200111		HLA-DRA	0.798546	3.68e-06
PPM1L	1.33889	9.38655e-11		DUSP16	1.83381	4.84e-35		EBI3	1.15533	0.0130776		SMPD1	0.603072	3.69e-06
PPM1N	1.94527	1.26732e-05		LLGL2	1.83013	5e-07		PRPSAP2	1.15515	6.80727e-08		BMP6	2.56767	3.72e-06
PPP1CA	0.622495	0.000260854		LINC02202	1.82789	1.75e-05		PEA15	1.15467	7.22804e-07		C12orf57	0.805455	3.81e-06
PPP1CB	0.743351	0.0306117		SLC26A6	1.82753	3.77e-15		CTAGE6	1.15367	0.00209483		LIMK1	1.36707	3.81e-06
PPP1R16B	0.408135	0.0201523		S100A4	1.82555	1.95e-05		C11orf24	1.15237	2.20943e-11		ERN1	1.58643	3.81e-06
PPP1R32	0.547314	0.0423285		NFATC2	1.82277	8.85e-15		GRIK1	1.15018	0.00192273		FAM185A	0.775001	4.05e-06
PPP1R9B	0.523401	0.000130445		PLIN2	1.81993	7.48e-21		MAP3K6	1.14837	0.000627333		ADIPOR2	0.920917	4.07e-06
PPP2R5C	0.312035	0.0114908		SNTB1	1.8192	4.1e-05		SLC50A1	1.1469	2.92397e-10		TTC38	1.81506	4.17e-06
PPP4C	0.608041	2.52802e-06		JAZF1	1.8189	1.64e-05		ARHGAP27	1.14673	2.07393e-09		SNRNP25	0.941834	4.22e-06
PPP6R1	0.572925	2.90342e-05		LRFN3	1.81773	0.0234098		ATP1A3	1.14607	0.000230652		LAMP1	0.495017	4.35e-06
PQLC2	0.492912	0.00895261		RTKN	1.81571	5.34e-08		ARHGEF3	1.14444	0.000298064		OTULIN	1.01741	4.36e-06
PQLC3	0.493565	0.0180903		AK8	1.8149	0.0368291		CD22	1.14277	7.28688e-09		CEP57L1	0.915938	4.37e-06
PRAMENP	1.65456	6.88647e-06		CTSC	1.8103	3.63e-10		ZBTB18	1.14186	7.86943e-08		GAREM2	1.81697	4.38e-06
PRDM1	1.21352	0.00229874		ITGAL	1.80648	1.06e-17		RCAN1	1.14172	9.47853e-09		GRAP	1.08619	4.4e-06
PREX1	0.621692	0.016773		PEA15	1.80597	6.47e-07		TTYH3	1.13887	2.08282e-06		DNAJC5	0.666717	4.42e-06
PRKCD	1.26733	1.19988e-10		BCL9L	1.80541	1.86e-16		TMCO3	1.13853	9.60668e-08		MMP23B	2.2904	4.43e-06
PRR14	0.317946	0.0427786		EPOP	1.80505	0.0017777		BLVRB	1.1368	0.00088712		IKZF2	2.54436	4.83e-06
PRR5-ARHGAP8	1.20287	0.0082122		POLR1C	1.80455	2.13e-11		TMEM175	1.13646	3.88039e-16		TMEM229B	0.726839	4.88e-06
PRRC2A	0.187447	0.0434306		CLN8	1.80424	1.69e-06		ADHFE1	1.13631	3.19764e-06		RAB5B	0.615754	4.97e-06
PRX	1.71739	6.10536e-07		MAP3K8	1.80226	4.74e-16		MAST2	1.13624	3.21101e-05		PTPN6	0.473537	5.09e-06
PSMB7	0.520356	0.000117928		TBX19	1.80201	4.7e-26		PTGS1	1.13463	1.42939e-07		OPN3	0.822923	5.39e-06
PTCH2	0.690675	0.0369644		LRRC20	1.80102	6.13e-05		ATP2B1-AS1	1.13427	0.00820981		ZNF674-AS1	1.77051	5.41e-06
PTMS	3.67265	1.82912e-07		SRGAP2	1.79898	2.32e-18		KCNC3	1.13385	0.000336799		PFDN2	0.673235	5.47e-06
PTP4A2	1.19044	1.0659e-10		UPB1	1.79654	2.59e-05		AGO4	1.13334	4.29025e-14		GOLGA8K	1.50512	5.49e-06
PTP4A3	1.89791	0.000826929		ANKRD6	1.79609	0.0292156		VAMP5	1.13231	0.00079608		HACD2	0.682314	5.5e-06
PTPN18	0.664683	0.00803668		CTBP2	1.79466	0.0224902		JAG2	1.13144	0.0350002		WDFY4	0.754858	5.55e-06
PTPRM	3.45807	9.82113e-08		FCGR2A	1.79385	6.79e-09		WDR66	1.13	0.0114741		ERO1B	1.03073	5.74e-06
PVT1	1.16377	0.0105061		TMEM121	1.7915	0.000704269		DLG4	1.12963	0.009546		ZSWIM8	0.671909	5.82e-06
PYCARD	0.956869	0.0018515		GRAP	1.79052	1.8e-18		NRSN2	1.12934	1.12213e-07		WASF3	4.13314	5.82e-06
PYGB	0.670754	0.000244656		CASP9	1.78972	1.68e-08		UPK2	1.12314	0.00536754		USP13	0.554053	5.84e-06
QPCTL	0.919232	2.83469e-10		TDH	1.78695	4.01e-07		COQ2	1.1205	0.000107179		ASAP1	1.26396	5.85e-06
R3HCC1L	0.262947	0.0261784		SLC7A7	1.7865	4.46e-05		POU2F2	1.11917	4.90469e-11		BATF	1.57445	5.92e-06
RAB34	0.825241	0.0446834		SACS	1.78628	4.1e-13		POLB	1.11793	2.32415e-05		ESR1	2.08911	5.93e-06
RAB36	2.01713	0.00101519		MAP3K6	1.78176	1.97e-16		FAM49A	1.11758	1.25028e-05		TRAK2	1.22514	6.05e-06
RAB40C	0.432573	0.00239432		ATP1B3	1.77918	2.25e-15		HLA-DQA2	1.11751	2.37613e-09		GXYLT1	0.781827	6.08e-06
RABGGTA	0.568042	0.000239956		SEC61B	1.77807	8.82e-12		CEP104	1.11403	3.65136e-13		SCN1B	2.84447	6.08e-06
RABIF	0.533215	0.0192316		IL10RA	1.77667	1.38e-10		CDKN1A	1.11399	0.0216125		ADI1	0.788934	6.14e-06
RABL6	0.302196	0.0175441		PER2	1.77501	8.98e-10		ABI3	1.11043	0.0110507		CCNB3	1.81917	6.33e-06
RAC2	0.780217	0.00165781		LY96	1.76984	1.49e-06		EPB41L4A	1.10854	8.76784e-07		SLC44A2	0.461696	6.56e-06
RAF1	0.320117	0.0196659		PTPN12	1.76433	1.46e-06		NAA40	1.10666	1.29956e-09		SPINT2	0.928252	6.68e-06
RALGDS	1.02609	0.0013953		DLG4	1.76034	7.03e-07		CTR9	1.1024	6.89722e-05		ZNF81	0.458095	6.72e-06
RAP2A	0.907493	0.000459204		MAPK10	1.75341	0.00192524		SIPA1L1	1.1014	8.50133e-06		LAIR1	1.24129	6.88e-06
RAP2B	0.797423	5.68752e-05		CD99	1.74961	2.52e-11		CHIT1	1.10021	0.000538546		MAP1LC3B	1.28916	7.04e-06
RAPGEFL1	1.25521	0.00136835		ASPH	1.73981	1.32e-06		RAB20	1.09856	0.00853996		ATP2A1	1.1178	7.08e-06
RARG	1.48684	0.000236465		NEK6	1.73832	1.01e-12		AKT2	1.09677	2.02805e-07		FOSL2	2.74174	7.17e-06
RASA3	0.541318	0.0171985		NET1	1.73278	0.000343326		ZMIZ1	1.09443	2.16167e-06		JMJD6	0.706231	7.18e-06
RASSF1	0.552263	0.00913401		LDLRAP1	1.72985	2.1e-18		SLC2A13	1.09424	0.0134142		NACC1	0.702692	7.29e-06
RBBP5	0.392138	0.0430186		TTLL9	1.72963	7.25e-08		CALCOCO1	1.09275	6.76425e-24		TRPV2	0.707044	7.3e-06
RBM10	0.27716	0.0153244		RAPGEFL1	1.72633	4.8e-06		MRPS27	1.09053	9.82931e-08		POMP	0.967591	7.44e-06
RBM14-RBM4	0.583576	0.0150586		TFEB	1.72613	3.45e-31		TRAK2	1.09004	0.000271178		PTPN7	1.47515	7.81e-06
RBM47	2.04846	5.22766e-07		PTP4A2	1.72315	6.99e-16		DOK1	1.08954	0.00268671		ADORA2A-AS1	1.91285	7.92e-06
RBP5	0.834853	0.0018511		SLC5A6	1.72269	3.15e-08		SNTB1	1.08936	2.12569e-05		DCTN4	0.603762	8.05e-06
RBPMS	0.846327	0.000398654		FLNA	1.72101	5.6e-18		NOTCH1	1.08901	1.58708e-19		TAF1B	0.622823	8.16e-06
RCE1	0.564159	0.0203986		PNMA3	1.7205	1.36e-05		FAM69B	1.08784	0.0407032		RERE	0.686144	8.28e-06
RCOR1	0.456022	0.00285248		AAK1	1.71917	2.8e-05		PHOSPHO1	1.08693	0.0351554		RAP2C	0.572807	8.56e-06
RCOR3	0.336814	0.0317841		GZF1	1.71847	1.39e-08		C3orf67	1.08562	0.0231063		ETNK1	0.746345	8.56e-06
REC8	0.887323	0.00883722		FAM57A	1.71683	0.000594104		ZNF684	1.08465	0.00775649		TLR8	2.82514	8.62e-06
REEP4	0.641013	0.00263589		PHOSPHO1	1.71648	0.000842317		UHRF1	1.08407	3.60258e-05		FCRL5	3.63216	8.65e-06
RELL2	0.810188	0.00319981		LILRA4	1.71458	0.0309332		ATXN1	1.08255	0.000194327		ATF2	0.626921	8.84e-06
RER1	0.386751	0.00127271		MSRB2	1.71424	2.7e-07		CXorf40A	1.08114	0.0290003		CERS6	1.67327	8.88e-06
RETSAT	0.620718	0.000125705		C4orf48	1.70885	2.09e-19		TSPAN33	1.08057	4.24e-14		HCST	2.19311	8.88e-06
RFLNB	2.48698	0.00220535		EEA1	1.70418	2.06e-08		SSBP4	1.07831	1.89828e-05		TTPAL	0.746891	8.98e-06
RGS2	2.43185	0.0137335		CSGALNACT1	1.70179	0.00334476		BCR	1.07831	0.0236877		ASL	0.596282	9.17e-06
RHBDF2	0.45769	0.00959366		PSAP	1.70097	4.87e-11		SIGLEC11	1.07651	0.0140388		ST6GAL1	1.15966	9.27e-06
RHEB	0.792651	2.37836e-06		DPYSL2	1.69954	4.99e-06		SFT2D2	1.07534	2.01675e-10		LINC00907	1.37893	9.5e-06
RHEX	1.31626	0.0359214		SVIL-AS1	1.6993	0.000859574		GNGT2	1.07304	0.00485057		SGPL1	0.462436	9.55e-06
RIC8A	0.440215	0.033498		GRIK1	1.69812	3.47e-11		MS4A1	1.07163	0.000122808		ANGPT4	1.81591	9.77e-06
RIC8B	2.36999	1.34867e-07		PLXND1	1.69635	0.000975588		ERCC6	1.07132	0.000441775		ATG3	0.773793	9.97e-06
RILPL2	1.21264	3.28768e-06		NIPSNAP3B	1.69567	3.01e-05		PPP2R5B	1.06837	1.42846e-06		PRKY	1.26033	1e-05
RIPK1	0.556888	0.000201143		SGCA	1.6952	2.5e-08		LIMD1	1.06591	3.73429e-05		C6orf89	0.620911	1.03e-05
RIPK3	0.754763	0.0361704		AK1	1.69366	3.3e-06		NBEAL2	1.06464	3.38878e-05		ACAP2	0.395997	1.04e-05
RIPOR3	1.32329	5.91822e-05		ATP1A1	1.68968	5.43e-16		TACC1	1.06329	3.9545e-05		FBXL18	1.09697	1.04e-05
RIT1	0.312031	0.038676		SPRED1	1.68875	0.00320577		PTTG1IP	1.0571	2.29924e-11		ULK4P2	2.06433	1.05e-05
RMDN3	0.409052	0.000231137		FAT2	1.68617	1.69e-05		ADAMTSL4-AS1	1.05495	0.00157597		RGS13	4.9431	1.06e-05
RNF149	0.636797	0.000124016		NQO2	1.68494	0.00121584		RTN3	1.05217	0.0158425		EEA1	1.27102	1.07e-05
RNF166	0.72972	0.000389625		GYG1	1.68385	1.6e-18		HEG1	1.05085	0.0224115		IQGAP3	3.55386	1.08e-05
RNF168	0.458584	0.0183929		NLRC5	1.67905	6.71e-08		SLC6A8	1.05055	0.0411398		GOLGA7	0.748924	1.1e-05
RNF19B	0.520813	0.00376168		CEP83	1.67299	7.84e-09		SDCBP	1.04895	1.05237e-08		SMIM14	1.05752	1.13e-05
RNF34	0.328692	0.0251382		GRAMD2B	1.67253	0.00624434		PNPLA7	1.04851	4.55698e-13		ARMC2	1.77989	1.14e-05
RNH1	0.429673	0.00923606		PRKCA	1.66697	0.00128286		TENT5C	1.04815	0.0198495		TREML4	5.14411	1.14e-05
RNPEP	0.872593	0.00110193		B9D1	1.66419	4.63e-10		PLEKHO1	1.04774	5.09514e-08		GIPC1	0.808299	1.16e-05
RPA1	0.607535	0.000261586		NECAB3	1.66318	1.86e-10		ERN1	1.04748	0.00253277		MROH8	0.900201	1.18e-05
RPN2	0.368095	0.0359987		KRAS	1.65986	1.56e-08		TFEB	1.04647	1.26908e-15		DBF4	0.932012	1.21e-05
RPS6KA4	0.959635	5.22766e-07		AFMID	1.65947	2.14e-05		KLHL2	1.04552	5.09386e-05		SLC46A3	0.743182	1.24e-05
RRAGD	2.26053	0.000761098		PACSIN2	1.65673	4.48e-17		DBNL	1.04502	4.59566e-13		TUBB2A	1.66145	1.24e-05
RTL8C	0.64956	0.0135518		PHETA2	1.65594	0.000584569		SBSPON	1.04481	0.00162756		ZNF570	1.1756	1.27e-05
RTN4	0.59082	0.000188419		FN3K	1.65559	0.039725		FMNL3	1.04243	0.000577269		DCTN2	0.564951	1.31e-05
RUBCN	0.791397	0.000572346		SGPP1	1.65556	5.44e-22		FAT2	1.04138	0.0354374		ZNF703	3.42571	1.31e-05
RUSC1	0.750264	0.0169047		ACSF2	1.65497	7.49e-09		IFNAR2	1.03983	6.44725e-09		GOLPH3	0.796507	1.34e-05
S100A10	1.24226	0.0034479		CTH	1.65316	0.000363321		SNX5	1.03915	1.12349e-06		RAB35	0.69998	1.35e-05
S100A4	1.08189	0.0343773		TLE3	1.65199	4.03e-20		SLC29A3	1.0391	0.00264192		PTGS1	0.78586	1.35e-05
S100A6	0.904572	0.00601355		EFHD2	1.649	1.97e-50		TRO	1.03798	0.0328288		PTPRO	1.32572	1.35e-05
S100PBP	0.457948	0.0272051		PAG1	1.64711	1.87e-07		MCF2	1.03458	0.00170031		SUSD1	1.45629	1.35e-05
SAMD3	2.56195	2.12164e-06		SLX1A-SULT1A3	1.64627	3.6e-12		SPINT2	1.03408	1.19046e-08		CD101	2.38867	1.39e-05
SAMSN1	1.72323	0.000398377		NAAA	1.64562	8.23e-14		H2AFV	1.0312	1.33275e-07		CNTNAP3	3.36405	1.42e-05
SAR1A	0.553468	0.0251356		SLX1B-SULT1A4	1.6444	7.87e-15		MAN2C1	1.03069	3.9203e-06		NR4A3	3.63185	1.43e-05
SARS	0.583526	8.72571e-05		LRP1	1.63845	0.00673404		EFHD2	1.02931	6.03282e-09		CERK	1.47732	1.45e-05
SAT1	1.12418	0.0386625		GLMP	1.63564	5.98e-06		SSC5D	1.02863	0.016908		MID1	2.24099	1.45e-05
SCAMP2	0.583541	0.000173161		SLC25A35	1.63425	3.8e-10		ICOSLG	1.02606	0.0347325		ELF4	0.809879	1.53e-05
SCFD1	0.516144	0.000249362		FAM83D	1.63256	1.21e-06		CACNB1	1.0249	0.0228971		PPM1E	2.84423	1.55e-05
SCRN1	1.26292	0.000109012		LAMTOR5-AS1	1.63163	1.2e-06		PLAC8	1.0221	0.00222586		ITGAL	0.793779	1.6e-05
SCYL1	0.306128	0.0214939		FOXP4	1.63078	3.61e-08		ZNF184	1.01987	0.00643211		PGRMC2	0.956354	1.64e-05
SDF2L1	0.766885	0.00522504		SCCPDH	1.63041	1.52e-05		SMIM14	1.01977	4.32145e-08		FAM72C	1.74963	1.64e-05
SEC22C	0.505163	0.00882294		THEM4	1.63008	3.32e-11		MFAP1	1.01877	0.00264904		HIST1H2BN	2.39904	1.67e-05
SEC24C	0.581621	4.34464e-05		PTPN2	1.62922	2.06e-13		TUBA4A	1.0175	0.00226404		ZDHHC3	0.911583	1.71e-05
SEC31B	0.607034	0.0241819		ZAP70	1.62883	5.31e-16		ADK	1.01548	5.0027e-05		BLVRB	1.23221	1.73e-05
SEC61A2	0.979903	0.00104176		RIN3	1.62796	6.61e-23		NUDT1	1.01528	2.14388e-06		SH2B3	0.725194	1.74e-05
SELENOO	0.738291	3.10691e-05		NUDT4	1.62713	1.49e-30		XYLT1	1.01346	0.0292697		CBL	0.517222	1.76e-05
SELENOS	0.566844	0.021778		ADCY9	1.62271	3.37e-06		LZTS3	1.01187	0.00424291		GOLGA8H	1.75279	1.77e-05
SEMA6A	0.612553	0.00643351		PLEK	1.61943	1.47e-09		PTPN12	1.01168	6.92283e-11		CRIP3	1.90742	1.79e-05
SERPINF1	0.913237	0.000810824		NUDT4B	1.61853	6.41e-13		SMC6	1.00928	1.14607e-12		ATP5S	0.431591	1.82e-05
SETBP1	0.822696	8.06846e-05		CBLB	1.61753	3.34e-05		PDE7B	1.00903	0.00329061		STAMBPL1	0.807935	1.83e-05
SFXN3	0.663698	0.0378824		FBXO32	1.6163	2.97e-11		CEP83	1.00788	0.00155525		MVD	0.8179	1.86e-05
SGCA	1.29504	0.000427787		SSBP4	1.61621	4.69e-16		FCRLB	1.0074	0.00224626		HECTD4	0.500805	1.88e-05
SGPP1	1.41777	1.00071e-14		VOPP1	1.61168	6.93e-12		MTPN	1.00621	0.000676659		ENPP3	1.46579	1.89e-05
SGTA	0.606309	9.12372e-05		WEE1	1.61166	1.58e-08		SUSD1	1.00593	0.00569759		SEMA6A	0.611558	1.91e-05
SH2D4A	2.11965	0.000122404		NCOA7	1.61158	9.18e-19		AMZ2	1.00526	3.51455e-10		CCDC88B	0.589409	1.92e-05
SH3BP1	0.895757	0.00208135		ARMC2	1.60608	4.88e-05		MAP1LC3B	1.00495	0.000168056		USP4	0.38842	1.94e-05
SH3KBP1	0.34787	0.0279147		HIVEP3	1.6052	1.68e-20		AKIP1	1.00484	0.00094254		IQCG	0.55296	1.96e-05
SH3RF1	1.59907	0.00102265		CENPE	1.60404	0.000419983		ITGB7	1.00447	0.000166937		CELSR2	1.57952	1.97e-05
SHC1	0.423995	0.00984289		ARHGAP25	1.60049	8.6e-35		SEMA4B	0.99959	1.02239e-13		BID	0.547253	2.06e-05
SHCBP1	2.13087	5.00737e-07		ZNF771	1.59923	4.21e-09		ICA1L	0.997962	0.00186304		LPAR5	0.615973	2.07e-05
SHISA8	2.98828	5.31212e-07		DLL1	1.59717	0.00853307		LINC01128	0.997741	5.29708e-05		CSK	0.793902	2.09e-05
SHKBP1	0.733115	1.3787e-05		AGFG2	1.59334	1.12e-06		RENBP	0.997159	1.59536e-05		IL2RB	4.00182	2.11e-05
SHLD2	0.465316	0.007916		GSDME	1.58776	5.87e-06		CELA2B	0.997039	0.014457		CD74	0.61498	2.16e-05
SHLD2P3	0.629479	0.0247888		ALG2	1.58768	2.07e-10		PPIL6	0.995536	0.00929976		CLSTN1	0.701478	2.17e-05
SHROOM1	3.86221	1.35534e-05		VASP	1.5855	9.38e-10		COX10-AS1	0.995388	1.57197e-06		FAM210A	0.757876	2.17e-05
SIGLEC5	1.44687	0.000484006		UPK2	1.5838	0.000127749		PYHIN1	0.994475	0.0384528		SGCG	3.04712	2.3e-05
SIGMAR1	0.739143	0.00247493		USP31	1.58273	4.32e-06		CPQ	0.99393	0.00784058		WASF1	2.00893	2.32e-05
SLC10A3	0.652656	0.00765756		UPP1	1.58161	0.00788479		CDKL1	0.993335	0.00619174		IL12RB2	2.75764	2.32e-05
SLC12A3	2.38349	0.00207676		SMCO4	1.58154	4.75e-10		DLEU2	0.99327	0.0205137		NRDC	0.576742	2.39e-05
SLC15A3	0.694634	0.00617568		DNMT3A	1.57931	9.11e-12		SCHLAP1	0.990563	0.000605039		CDC42EP3	1.2627	2.51e-05
SLC16A3	0.792669	0.000252462		CHST10	1.57754	3.2e-05		MICAL1	0.988762	6.41373e-08		SEMA4B	0.711494	2.55e-05
SLC20A1	0.692559	0.0354083		ID3	1.57542	0.00621016		VNN2	0.988075	7.13079e-05		SUSD5	4.41487	2.57e-05
SLC25A1	0.574826	0.000610342		PI4K2A	1.5732	1.1e-12		HLA-DRB1	0.987903	0.00340354		DOCK11	0.60739	2.62e-05
SLC25A13	0.740035	0.000350486		MAPT	1.571	0.0203116		FAM126A	0.985562	0.000821338		LZTS3	1.36029	2.63e-05
SLC25A23	1.28688	0.0264753		MNDA	1.57084	0.027595		NOTCH4	0.985116	0.0109798		PLEKHF2	0.514802	2.8e-05
SLC25A3	0.551804	0.0208292		CDHR2	1.56945	7.38e-07		PROB1	0.984924	0.00459504		PLEKHG2	0.853505	2.82e-05
SLC25A37	0.654508	0.0129515		BLVRB	1.56879	3.39e-08		TAPT1	0.984567	0.00713086		GRIK1	1.36911	2.89e-05
SLC26A6	1.78541	1.97403e-11		BCL2A1	1.56829	0.00551917		LY96	0.982988	0.00356509		LCP2	1.80204	2.91e-05
SLC27A4	0.756396	6.18165e-05		ZBTB38	1.56512	1.45e-11		RPS27L	0.982595	0.000143815		SH3BP5	1.09066	2.95e-05
SLC29A1	2.48145	9.63052e-05		HCN2	1.5635	0.0277884		WSB1	0.981749	0.000542181		RNF139	1.07867	2.98e-05
SLC2A4RG	0.951634	2.44915e-07		PTPRT	1.56318	0.0153392		DNMT3A	0.978798	2.03133e-06		UBL3	1.00048	3e-05
SLC35B1	0.359649	0.0159592		LAMA2	1.56285	1.27e-05		TET2	0.977624	5.32146e-12		ACRBP	1.01752	3e-05
SLC35B2	0.834773	0.000298494		HAAO	1.56206	1.17e-08		SIGLEC10	0.977495	5.44934e-05		ST6GALNAC4	1.09194	3e-05
SLC35D2	2.11554	3.6734e-06		TOR4A	1.5607	2.79e-17		AHDC1	0.977033	5.946e-05		P2RX5-TAX1BP3	0.769274	3.1e-05
SLC36A1	0.583666	0.0397903		TAGLN	1.56061	0.00836206		UBR7	0.97596	0.00399244		ATP6V0E1	0.988511	3.14e-05
SLC7A5	2.75811	3.2471e-16		FADS2	1.55922	5.88e-05		LRRK1	0.975219	4.23941e-06		SPTY2D1	0.647509	3.17e-05
SLCO4A1	0.941984	0.0441949		GPD2	1.55742	1.72e-10		SACS	0.975066	4.9064e-05		ATP10D	0.902497	3.21e-05
SMARCD1	0.365703	0.00116353		SH2B3	1.55605	9.37e-16		FAM3C	0.974573	0.000243407		CXCL13	1.2619	3.24e-05
SMCO4	0.878312	0.00156459		NYAP2	1.55498	0.00117995		TMPRSS13	0.973598	0.0212951		CBFB	0.724664	3.3e-05
SMPD3	2.14067	0.00429487		SERPINB1	1.55398	2.46e-08		FCHO1	0.972413	4.63463e-08		IQGAP2	1.50399	3.31e-05
SMYD4	0.498464	0.0161124		SLC22A15	1.5535	0.00982164		PLIN2	0.970861	0.0015421		SLC4A8	1.63088	3.33e-05
SNAPC2	0.676039	0.00758308		SNPH	1.55231	2.08e-05		CD79A	0.970495	2.16769e-11		FAM72A	1.84518	3.4e-05
SNPH	1.17057	0.00374284		MYO5C	1.54763	0.000145248		EXT1	0.969243	0.0185336		SENP2	0.768929	3.54e-05
SNTB2	1.2594	0.000283728		SRGAP1	1.5473	0.0428527		SSBP2	0.966618	5.18423e-05		FZD3	0.980528	3.57e-05
SNU13	0.610264	9.05422e-05		CBFA2T3	1.54532	3.11e-11		ABCD1	0.964081	0.00102282		WBP1L	0.918656	3.79e-05
SNX21	1.04215	0.00868186		COTL1	1.5451	9.84e-17		BRI3BP	0.961511	1.09952e-05		NRSN2	0.866609	3.86e-05
SNX24	1.522	5.60827e-07		KIF1C	1.54426	2.07e-06		GDPGP1	0.96016	2.90106e-05		SLC25A44	0.511107	3.88e-05
SOWAHD	1.53782	0.0040211		TBC1D12	1.54317	0.0219245		ATP2A1	0.960137	4.01238e-06		STXBP5	0.535018	3.94e-05
SPAG4	1.48013	0.0331653		SELENOW	1.54167	1.58e-27		MAP1LC3B2	0.960001	0.00987203		TAOK3	0.5631	3.98e-05
SPAG7	0.382036	0.00647072		TENT5A	1.54014	0.000264487		ZNF570	0.95765	0.000164061		KATNAL1	1.07201	3.98e-05
SPAG9	0.314182	0.0417407		GMNN	1.53842	1.52e-11		GPD2	0.957545	1.47453e-05		TDH	1.82161	3.98e-05
SPATA1	0.549778	0.0338288		SLIT1	1.53213	0.00601664		ANXA4	0.95747	0.0272968		CYTOR	2.02643	4.03e-05
SPATA2L	1.05165	0.00183057		ACAP3	1.53183	1.68e-16		GRAPL	0.954244	0.00308588		SCAMP5	3.21992	4.08e-05
SPATA33	0.660815	0.028138		FLNB	1.52932	0.00115117		RAB29	0.947397	0.000323809		CSRNP2	0.60476	4.12e-05
SPIRE1	1.92271	5.70282e-05		PRSS21	1.52727	0.0365317		FTH1	0.94703	0.00224829		UPF3B	0.666887	4.12e-05
SPRN	0.662697	0.0198088		DZANK1	1.52438	1.08e-08		MLIP	0.942765	0.039328		ARMH1	1.15134	4.12e-05
SPTAN1	0.646886	3.35115e-06		ADORA2A-AS1	1.51572	2.93e-05		ARHGAP27P1-BPTFP1-KPNA2P3	0.942381	4.05352e-05		RRP12	0.646003	4.13e-05
SRA1	0.896482	0.0021702		LINC00907	1.51491	2.65e-06		SH3BP5L	0.941819	0.000263422		CAMKK2	1.41177	4.43e-05
SREBF2	0.505776	0.00403316		RALGDS	1.51437	4.85e-08		VPS26B	0.941646	1.84771e-05		STUM	2.65419	4.56e-05
SRPK2	0.597993	0.00484393		RILPL2	1.5135	1.96e-12		TSPAN14	0.941121	6.77433e-09		ZNF184	1.39113	4.71e-05
SRPK3	1.05765	0.00234998		DUSP14	1.51126	1.6e-05		PFKFB3	0.940839	0.00253534		MTPN	1.2793	4.73e-05
SRRT	0.305474	0.0392193		ARHGAP18	1.5085	1.07e-06		SPI1	0.939753	2.19325e-06		ALS2CR12	0.894041	4.74e-05
SRSF4	0.470985	0.000188089		SLC16A3	1.50766	3.63e-11		ST3GAL1	0.936567	1.57622e-08		BACH1	0.984902	4.78e-05
SS18L1	0.653318	0.00180938		FBXO31	1.5043	1.29e-11		ARHGAP11B	0.935811	0.0338738		SOGA1	0.901976	4.82e-05
SSBP3	2.19368	2.67563e-06		TMCO3	1.49706	3e-24		JOSD1	0.935171	0.00211497		NDUFV1	0.432048	4.83e-05
SSH3	1.10902	0.0435535		ZNF703	1.49581	0.00851435		ATP10D	0.933099	1.55223e-05		UPB1	2.24593	4.91e-05
SSPN	2.70936	0.000117561		MEF2C-AS1	1.49574	5.8e-09		HECTD4	0.932662	6.33034e-06		AXIN1	0.428174	4.94e-05
ST3GAL5	1.22494	0.00113762		PLEKHO1	1.48698	1.39e-19		HHEX	0.930352	4.48386e-11		MAGT1	0.928798	4.94e-05
ST6GALNAC2	3.54075	8.97097e-09		DDAH2	1.48654	7.56e-07		GRAP	0.930257	1.64147e-05		PCYT2	0.553373	4.96e-05
ST7	4.33533	7.27903e-18		BBC3	1.48621	0.000147423		PHACTR1	0.92974	0.0209247		CHIT1	1.44083	5.07e-05
STAG3L4	0.374189	0.0309643		MAPK7	1.48508	4.27e-13		TPP1	0.929422	4.26099e-05		SLC2A13	1.57959	5.09e-05
STAT3	0.510087	0.014232		LINC01504	1.48404	0.00120454		CCDC9B	0.928696	0.00620737		BPTF	0.718839	5.17e-05
STAT5B	0.354798	0.000168904		PRB1	1.48019	0.0263777		GLE1	0.928251	1.80492e-08		EIF4E	0.926664	5.24e-05
STIL	1.15789	0.000108894		PMVK	1.47882	7.44e-10		GMFB	0.927711	6.31262e-16		MYT1	3.0581	5.24e-05
STK19	0.497133	0.0201707		MORN3	1.47854	0.000156477		CDKN1B	0.926878	2.31887e-05		FEM1C	0.831094	5.35e-05
STK38L	0.472603	0.0296195		RELT	1.47613	2.93e-31		CD86	0.925923	0.0262693		INKA2	0.996089	5.42e-05
STRAP	0.519196	0.00012843		TEDC1	1.47496	2.65e-08		MCL1	0.924479	0.00248432		HIST2H2BF	1.20046	5.55e-05
STRIP2	3.71431	1.33888e-11		C7orf71	1.47363	0.00250429		HMCES	0.922686	0.0293917		MS4A6E	1.77577	5.58e-05
STRN4	0.306767	0.0158709		HLA-DQA2	1.47211	5.37e-11		TBC1D2	0.922349	0.000102913		AKR1B1	0.643176	5.68e-05
STX16-NPEPL1	0.664013	0.0191518		GSN	1.47208	0.000474467		TOR1B	0.920729	0.00377058		KIAA1841	1.71464	5.77e-05
STX4	0.520602	0.0124025		NT5C3B	1.47201	2.15e-07		SLC4A10	0.920632	0.0131338		MXI1	1.42279	5.91e-05
STXBP2	0.423954	0.0440947		FCGR2B	1.4705	3.2e-07		HIRA	0.916895	2.53809e-08		BMP3	4.33189	5.91e-05
SUDS3	0.266669	0.0154828		NANS	1.46917	0.000668453		MTMR12	0.916575	8.5437e-07		FAM89B	0.926733	6.03e-05
SUGP2	0.5478	0.00858841		FCRL3	1.46707	6.79e-09		STX11	0.9164	0.0116763		DEDD2	0.466833	6.04e-05
SULF2	0.988089	9.00863e-05		TRAF1	1.46684	0.000194101		POMP	0.915099	5.81211e-05		PHEX	3.57257	6.08e-05
SUMF1	0.63027	0.000172641		FHOD1	1.46633	2.55e-13		TBC1D1	0.914592	0.00136226		RRNAD1	0.516994	6.14e-05
SUOX	1.78332	3.13734e-05		BTG3	1.46381	2.64e-07		STK17B	0.914355	1.4061e-06		WDR13	0.515059	6.27e-05
SYNE3	0.611604	0.0219397		FOXP4-AS1	1.46339	0.00797478		RNF139	0.912509	0.000203243		ABHD12	0.714595	6.46e-05
SYNPO	0.819635	0.00107542		ST6GALNAC4	1.46294	4.21e-06		LOXL3	0.912373	0.00437487		VAMP5	1.15719	6.54e-05
SYTL1	0.526673	0.00615595		CCDC146	1.46179	2.68e-07		ARID5A	0.911819	0.0258482		PTPN9	0.687844	6.57e-05
SYTL3	2.87192	1.28523e-07		P2RX7	1.46006	0.000179931		ESYT2	0.911171	0.000357637		TPD52	0.957404	6.61e-05
TACR1	0.669479	0.0107243		KCNH4	1.45719	0.000105274		GPCPD1	0.910837	2.23201e-09		ZBTB17	0.834273	6.62e-05
TAF13	0.745205	0.0027189		PHF19	1.45651	0.000224504		ST6GAL1	0.91063	0.000229876		PIGX	0.779914	6.78e-05
TAF1B	0.904979	6.60323e-05		SLC29A3	1.45335	1.87e-07		INPP4A	0.910354	0.000539455		DNAJB6	0.709619	6.88e-05
TAF6	0.340936	0.030135		BMF	1.45186	4.45e-11		NOC3L	0.907514	2.01386e-08		LPGAT1	0.553285	6.99e-05
TALDO1	0.884026	0.00505985		MAP3K12	1.45166	2.24e-12		ZBTB7B	0.90731	5.0345e-05		KIAA0930	0.781331	7.03e-05
TANGO2	0.710934	0.00121225		MAST2	1.44914	3.97e-08		EFCAB5	0.906199	0.0147142		PHF19	1.47661	7.11e-05
TAS1R3	3.68722	4.10969e-24		JPT1	1.44876	4.38e-06		KLHL3	0.904385	6.59657e-06		PLCB2	0.433374	7.46e-05
TBC1D10B	0.426066	0.0409848		CPEB4	1.44231	2.84e-07		RHOH	0.904273	0.00364818		FASN	0.575895	7.7e-05
TBC1D20	0.384001	0.0306771		ADCY4	1.43973	4.57e-05		RIOK3	0.903958	9.58245e-11		SLC34A3	1.42365	7.77e-05
TBC1D22A	0.457047	0.0138144		ARFGAP3	1.43555	1.2e-16		GSN	0.903464	0.000677199		KIF20B	0.876351	7.87e-05
TBC1D29	1.23142	0.0111993		RAP2A	1.43549	9.51e-08		P2RX5-TAX1BP3	0.902308	0.0054805		PTP4A2	0.980155	7.94e-05
TBC1D8	0.980522	0.0323873		HIPK2	1.43397	3.81e-05		SLC25A19	0.902227	0.00422136		ACER3	0.605973	8.09e-05
TBC1D9	0.8048	0.000811077		INPP5F	1.43261	0.0011829		HLA-DPA1	0.901951	0.00762005		GALNT3	1.52199	8.32e-05
TBCB	0.554712	0.000156251		SIGLEC5	1.43028	9.72e-06		HCG18	0.900014	3.18446e-07		NUMBL	0.950031	8.44e-05
TBRG1	0.547821	0.0340348		JHY	1.42873	0.00404908		MPRIP	0.898959	8.06151e-10		SNX4	0.631483	8.53e-05
TBXAS1	1.76491	4.36098e-06		SH2D4A	1.42171	0.0108816		LFNG	0.897688	0.000506071		INPP4A	0.933863	8.61e-05
TCF25	0.462289	0.012188		ST6GALNAC6	1.42047	2.22e-11		GXYLT2	0.896417	0.00559039		FAM72B	1.76807	8.64e-05
TCHP	1.17003	7.33226e-05		APMAP	1.4187	1.86e-11		TFR2	0.894716	0.000785218		CTDSP1	0.561069	8.65e-05
TCTN3	0.979429	1.64832e-05		FRRS1	1.41863	0.0374979		KLHL15	0.893291	0.000141546		MTMR9	0.782032	8.66e-05
TEDC1	1.19669	3.60278e-06		ARHGAP11B	1.41761	0.000841609		TTC21A	0.893195	2.55431e-05		ALOX5AP	1.52183	8.84e-05
TEF	0.934585	0.000678167		HSPA1B	1.41755	0.00949916		CD63	0.892783	3.07248e-05		ATP8A1	1.10621	9.01e-05
TEPSIN	0.577757	0.0119749		CLIP2	1.41382	1.99e-09		DPEP3	0.892628	0.025359		STS	0.814738	9.06e-05
TES	0.856751	0.00923405		HORMAD1	1.41227	3.38e-05		LIPA	0.892246	3.61896e-10		ETF1	0.83468	9.06e-05
TESC	4.41138	8.31013e-11		SSH3	1.41086	0.00311323		POLM	0.884603	5.18745e-09		KDM4B	0.773187	9.3e-05
TESK1	0.618153	0.000869096		TMEM181	1.41027	2.6e-22		SNX8	0.884465	1.20871e-05		UBC	0.747265	9.34e-05
TEX9	1.82755	0.000842429		PTPN22	1.40769	1.91e-19		GRK3	0.883434	8.91694e-10		SNX9	1.41424	9.45e-05
TFDP1	0.449603	0.00156155		KCNC3	1.40661	2.49e-08		RHOA	0.883087	3.61923e-06		ARHGAP27P1-BPTFP1-KPNA2P3	0.903302	9.57e-05
TFEC	4.46297	1.70037e-05		MXRA8	1.40569	0.00398629		FHOD1	0.881925	0.000369904		PNMA5	1.20128	9.57e-05
TGFBR1	0.648959	0.00882126		CLIP1	1.40508	1.71e-14		ATG3	0.881669	1.68557e-07		AREL1	0.334469	9.91e-05
THEM4	0.937995	0.00027155		NOTCH4	1.40465	0.0012552		RASGRP1	0.881193	0.000553203		RPS27L	1.02218	0.000100184
THUMPD2	0.60247	0.0268959		PRB4	1.4045	0.0120816		DBI	0.881137	0.00253534		TUBB2B	1.59415	0.000101711
TIAM2	0.482945	0.00265792		PRR5-ARHGAP8	1.40346	0.000162794		KLHL11	0.878486	0.0296602		RTL8C	0.734737	0.000102296
TIMMDC1	0.711957	0.00488468		OSTCP1	1.40211	4.29e-05		SH3BGRL3	0.878261	0.0002003		RARG	0.993595	0.000103759
TLE3	1.5177	1.07403e-16		FHL1	1.40189	0.0308002		RABAC1	0.876169	7.46769e-07		TXN2	0.615826	0.000104021
TLR10	1.05033	0.000568462		SNTB2	1.39726	1.67e-05		KDM4B	0.874608	1.60114e-05		CCDC69	1.2132	0.000104027
TM9SF2	0.753071	0.00207676		SPACA9	1.39676	0.00260883		RAB11FIP1	0.87382	0.000194539		LTK	1.89426	0.000104651
TMC6	0.400915	0.0190083		IFNAR2	1.39572	9.4e-10		SLC27A3	0.873786	0.038211		CACNB1	1.53141	0.000105442
TMEM110-MUSTN1	0.836202	0.0260531		AHI1	1.39491	9.72e-06		TMEM70	0.8697	0.00396918		ITPRIPL1	1.64019	0.000105442
TMEM116	0.831198	0.00729242		CCDC88A	1.39439	0.00567129		DUSP8	0.868352	0.0239374		CEP83	1.27963	0.000106049
TMEM121	1.40722	0.0162125		DIAPH1	1.39146	3.51e-12		CNIH1	0.867678	8.75523e-07		LCLAT1	0.80804	0.000106592
TMEM138	0.403363	0.041066		GNMT	1.38928	0.000910124		BTLA	0.866702	0.00250789		CCDC9B	1.09885	0.000107099
TMEM159	1.24125	7.88357e-09		INKA1	1.38785	4.03e-07		CORO1C	0.866597	2.86122e-08		CHKA	1.01207	0.000108632
TMEM165	0.801918	1.05014e-09		CAPNS1	1.3878	3.79e-22		PLEKHG2	0.865607	5.02976e-05		MIDN	1.01948	0.000108632
TMEM181	1.1387	1.6919e-13		ESYT2	1.38712	1.38e-13		PLAGL1	0.865228	5.66475e-07		AK9	0.49622	0.000108657
TMEM214	0.422046	0.00338077		OXER1	1.38545	3.18e-05		HEATR5B	0.865071	7.05881e-08		MYO7B	2.59133	0.000108657
TMEM218	0.395828	0.0192488		MEF2A	1.38431	8.04e-11		ATP6V0A1	0.864995	0.000797654		RAB11FIP3	0.464917	0.000110006
TMEM250	0.572523	0.042713		S100A6	1.3817	1.93e-06		MACF1	0.864611	0.000215065		LINC01918	2.17094	0.00011211
TMEM273	3.22661	2.95163e-05		PTPRE	1.37979	6.97e-05		TFAP2E	0.864064	0.00499442		TOR1B	0.94451	0.000113449
TMEM43	0.562862	0.0264062		LUZP1	1.37969	6.58e-08		CSK	0.863135	1.10452e-05		NF1	0.40789	0.00011585
TMEM44	1.95203	8.50561e-06		EXT1	1.37923	0.00296748		PLEKHM2	0.862336	4.24336e-06		CALM1	0.74249	0.000116416
TMEM86B	0.860988	0.00148384		PPM1M	1.37879	1.26e-17		TBC1D22B	0.861108	4.39568e-14		SH3BP5L	1.04519	0.000116416
TMEM87A	0.389657	0.0202777		FOXO3	1.37709	4.76e-11		MTMR10	0.860672	9.97861e-08		UPK2	1.24792	0.000116962
TMTC4	0.919838	0.00143637		MAP4K1	1.377	4.08e-22		TNIP2	0.858248	0.000280441		ZNF513	0.525187	0.000117061
TMUB2	0.39239	0.0202458		ZNF296	1.37619	3.46e-05		USP6	0.856805	0.000320847		TMEM65	0.555768	0.000117061
TNFRSF13B	2.41669	5.98048e-09		AHNAK	1.37492	8.53e-06		ZNF25	0.854216	8.24929e-08		ESRRA	0.581328	0.000118169
TNFSF9	3.89334	9.95083e-10		FLG-AS1	1.37445	2.55e-05		IL10RA	0.853579	0.000722551		MAST2	1.07252	0.000118766
TOM1	0.505696	0.00761123		TTN	1.36621	0.00585639		GBP2	0.853178	0.0288273		TREM1	5.85311	0.000119274
TOR3A	0.626052	0.00574669		GOLGA8M	1.36582	0.00395054		ARMT1	0.8502	0.0299036		BARD1	1.22588	0.000122139
TOR4A	1.22022	1.03793e-07		NLRP9	1.36521	0.00531514		TMEM229B	0.849881	2.38223e-07		RSU1	0.423306	0.000123403
TP73	4.0445	4.40708e-13		SOWAHD	1.36415	0.0115593		PMEPA1	0.847033	0.0311985		GMFB	0.689787	0.000123406
TPI1	0.656054	0.0334606		TUBG2	1.36294	0.00478198		SCAMP4	0.846983	5.75425e-06		IFNGR1	1.2419	0.000123406
TPM1	0.958509	0.0220877		PLCE1	1.3629	1.11e-07		TBC1D7	0.846906	0.000158431		NACC2	2.093	0.000124212
TPM2	1.59319	0.0216049		PANK1	1.3616	0.0065935		BARD1	0.845193	0.0033142		PPM1N	1.00194	0.000124214
TPM4	0.722079	0.000426964		IVD	1.36006	7.09e-06		SIK1	0.845084	0.0171498		TGFB1	0.579656	0.000126006
TPTE2	1.05757	0.0205393		ZFYVE21	1.35675	2.5e-07		WWC3	0.844862	0.00171605		EXT1	1.58436	0.000126115
TRABD	1.00016	0.000366432		ATP2A1	1.35646	2.1e-06		KIF20B	0.844433	1.04964e-06		TMEM181	0.589671	0.000128332
TRAF1	1.26657	0.00147551		TERF1	1.35493	4.53e-13		IL10RB	0.844395	0.000251471		RAB29	0.998431	0.000137138
TRAM2	0.672638	8.15357e-05		KCTD7	1.35457	8.96e-07		CKAP2	0.844132	0.000291985		CRTC3	0.995142	0.000138122
TRERF1	5.58452	2.5525e-65		LPCAT1	1.34977	9.56e-15		GSTP1	0.84178	0.0170177		LINC01684	1.95016	0.000138122
TRIM11	0.461172	0.0284978		RABGAP1L	1.34901	1.67e-12		BTG3	0.839346	0.00124537		NIPA2	0.690557	0.000138535
TRIM39	0.780635	0.0407124		CDK2AP2	1.34558	0.000148127		AP2A1	0.839224	2.13342e-06		IQCN	1.03912	0.000140404
TRIM41	0.447489	0.0117405		CDK14	1.34528	6.78e-10		SLC1A5	0.838176	0.0182177		ULK4P3	2.04113	0.000142022
TRIP10	0.699228	0.0312767		HSD17B14	1.34461	0.00365931		INTS6L	0.837273	5.16436e-07		TSPYL2	0.809863	0.000142119
TRIP12	0.335774	0.0408734		SLFN14	1.34281	0.0161253		ASAP1	0.835087	0.00631855		SNX5	0.789789	0.000142961
TRNAU1AP	0.366051	0.0169047		COQ2	1.3428	3.15e-15		ERO1B	0.834404	0.000271656		LINC01023	1.3972	0.000143115
TRPV3	3.31713	4.47638e-10		GRIN2C	1.34189	1.76e-06		CAMKK2	0.833943	0.00828422		RPS6KA3	0.437893	0.000143247
TSC2	0.420282	0.0146069		INPPL1	1.34185	1.56e-33		SIK1B	0.83379	0.017076		MAP3K12	0.840554	0.000143735
TSC22D4	0.461645	0.00941293		MAN2C1	1.3417	1.58e-09		OPN3	0.832386	1.4276e-09		CMC2	0.859457	0.00014795
TSPOAP1	2.80115	1.31172e-20		ABI3	1.33801	0.00116931		MR1	0.83186	0.0178381		GOLGA8T	1.52848	0.000149086
TSTD2	0.46263	0.0172281		RAP1A	1.33677	0.000119094		MMD	0.831652	0.000361347		CHMP1A	0.40152	0.000152732
TTC31	0.449864	0.0287996		STIL	1.33675	0.000146979		FGD2	0.831041	0.00038868		HSPBP1	0.521053	0.000154908
TTN	1.42802	0.0162011		GEM	1.3352	0.00140149		TLN1	0.830766	5.26248e-09		PLD3	0.330882	0.00015505
TUBB4B	0.762676	0.010923		H2AFV	1.33207	4.75e-19		ZFAT	0.830766	0.00100739		TBC1D10B	0.687587	0.000155199
TUBGCP5	0.60662	0.00672386		BLVRA	1.3319	0.00370678		ZNF823	0.830631	0.0200723		ZFAT	0.982813	0.00015641
TUFT1	1.06215	0.0214938		LRRK1	1.33022	4.79e-08		ZDHHC8	0.829233	0.000971312		RASSF5	0.645556	0.000160457
TUT4	0.413191	0.0230682		HSPD1	1.32909	1.32e-12		SLC46A3	0.828469	2.46549e-05		TERF2IP	0.508568	0.000163118
TWF2	1.25963	5.30558e-05		RBP5	1.32759	0.000143596		GORASP1	0.82834	4.56859e-05		N4BP2L2	0.303152	0.000163215
TXLNB	2.0415	9.2036e-08		FES	1.32627	9.68e-05		GGACT	0.827565	0.00201278		CLEC4A	1.39042	0.000169189
TXNDC11	0.931812	3.23377e-07		EHD3	1.32525	0.00182437		SERPINB9	0.826481	1.04377e-06		TATDN1	0.57429	0.000172217
TXNL4A	0.580577	2.99782e-05		HSF4	1.32373	0.00111105		ABR	0.825164	0.000182027		AMPD3	0.675734	0.000172391
U2AF1L5	0.556791	0.00511116		DNMBP	1.32058	3.22e-12		RABEP2	0.824114	1.24996e-15		MCF2	1.2778	0.000172447
UAP1	0.874111	3.36051e-05		CD164	1.32023	6.09e-16		CD47	0.823632	9.23718e-12		DENND2A	2.38466	0.000174113
UBE2D4	0.777352	0.000692644		CHODL	1.31887	0.0177599		PRKX	0.822373	4.82737e-05		VCPIP1	0.475384	0.000174634
UBE2E3	0.938644	2.08071e-05		PCED1B	1.31837	1.09e-10		CRTC3	0.822122	0.00397074		IL10RB	0.753176	0.000175764
UBE2Q2	0.74195	1.8145e-07		LINC00888	1.31812	0.00761091		RERE	0.820739	3.47392e-06		BRI3BP	0.79917	0.000175895
UBFD1	0.414567	0.0332848		BABAM2	1.31625	1.02e-07		MED11	0.820531	0.000776955		TBX15	3.06569	0.000178554
UBR2	0.363912	0.0413444		ZSCAN22	1.31536	4.35e-07		CHST15	0.820247	0.00294729		INAFM2	0.788523	0.000178762
UCKL1	1.21603	1.90216e-12		UBE2Q2P1	1.31467	0.00942546		COLEC11	0.820091	0.0138548		GGA2	0.598507	0.000178993
UGGT2	4.02846	1.68755e-21		PRKCD	1.31403	2.6e-10		HEXIM1	0.819415	0.00124792		ZBTB7B	0.879475	0.000180929
ULK3	0.858315	0.000845474		ARHGAP27P1-BPTFP1-KPNA2P3	1.3128	2.07e-11		ANK2	0.818714	0.0423519		CIC	0.724593	0.000181331
UNC13D	0.578478	0.0130738		NOD2	1.31259	0.000100813		RBM15-AS1	0.816347	0.000176735		RPS6KA5	0.772477	0.000181888
UPF2	0.305444	0.0323337		PROCA1	1.31184	1.68e-07		LUZP1	0.815081	0.00380968		USP11	0.763755	0.000182281
USB1	0.456659	0.00889224		CTR9	1.31116	1.55e-12		RINL	0.815055	0.00152885		WSB1	0.898938	0.000182671
USF1	0.441773	0.00868403		TBC1D9B	1.30917	1.5e-15		ATP6V0D1	0.814392	0.017484		SIPA1	0.648516	0.000183388
USP24	0.420047	0.0160358		CPEB2	1.30851	0.000295137		NAGK	0.811227	0.00089727		SLC50A1	0.663616	0.000183388
USP31	1.00395	0.00259925		SNHG15	1.30761	0.00342742		SCML4	0.810366	0.0139326		RAB1A	0.541122	0.000187465
USP5	0.687784	3.56363e-06		CACNA1A	1.30739	0.000254577		MAPK7	0.809625	0.00312074		CARD11	0.805221	0.000187622
UTS2B	3.09768	1.20419e-07		SPATA2L	1.30593	1.78e-05		FAM89B	0.809474	3.74171e-05		TG	0.936342	0.000192035
UVSSA	0.466434	0.0297693		IQSEC1	1.30192	7.21e-14		ARHGAP9	0.809135	5.88415e-05		CPQ	1.416	0.000193471
VARS	0.488056	0.000990199		DNAH3	1.30137	0.000767122		ANKRD16	0.808672	0.0436843		SELENOT	0.604433	0.000198979
VAV1	0.41503	0.000539418		MTSS1L	1.3004	0.000409505		GDAP2	0.808478	1.93835e-05		BCAS2	0.720482	0.000206618
VCP	0.485765	0.0124823		IL12RB1	1.30001	6.96e-07		DYNLT1	0.808127	0.00126234		MCRIP1	0.620539	0.000208844
VDAC1	0.710839	1.7903e-07		XXYLT1	1.29931	1.88e-11		UXS1	0.80713	3.96861e-05		STX11	1.32137	0.000209992
VEGFA	1.55701	0.0127638		GGT1	1.29872	0.00106952		ATP8A1	0.806485	0.00331735		LRP1B	2.82716	0.000210036
VIM	0.573503	0.013316		ZNF483	1.29612	0.0224941		SELENOW	0.80544	3.1593e-06		RAB4A	0.603328	0.000210151
VIM-AS1	0.556463	0.034642		TTYH3	1.29496	1.42e-05		JAK2	0.80378	0.0178558		BMPR2	0.551055	0.000218186
VMP1	0.659134	0.00225229		TET2	1.29134	2.77e-14		FAM53C	0.80343	0.0165394		SFT2D1	0.57708	0.000218186
VOPP1	1.59704	6.36095e-14		POTEF	1.28969	1.24e-05		SPATA5L1	0.802516	5.21613e-07		CLPTM1L	0.904016	0.000220015
VPS29	0.740459	0.00016117		SLC45A4	1.28757	3.03e-05		ST8SIA4	0.801947	1.0002e-05		CTLA4	5.37385	0.0002302
VPS9D1	0.526159	0.0377322		DYNLL1	1.28607	0.00125599		MPZL1	0.801943	0.00578057		PER2	1.22692	0.000232286
VTI1B	0.621471	0.000600283		PABPC4	1.28578	1.53e-12		SLC25A25	0.800786	9.24654e-08		CMIP	1.09483	0.00023308
VWA7	2.6463	7.83801e-06		ARL3	1.28449	2.02e-06		YPEL1	0.80018	0.0028362		CAPZA2	0.491007	0.000240127
WDFY2	0.355663	0.0400894		DOT1L	1.28439	2.27e-15		NIPAL2	0.798292	0.000141844		NLRX1	0.714208	0.000240471
WDR1	0.506269	0.00181615		ACTG1	1.28376	2.04e-05		PLEKHM1P1	0.797277	6.63955e-07		SMIM29	0.627385	0.000243875
WDR55	0.792921	0.00169481		RIPOR3	1.28335	5.67e-06		ENDOD1	0.796455	0.0317184		B9D1	0.856062	0.00024556
WDR62	0.87378	0.000107083		SH3GL1	1.28086	5.31e-27		HSDL2	0.793556	0.00113277		HOTAIRM1	1.04389	0.000248953
WDR76	0.631668	0.0188335		SRPK3	1.27669	0.000128335		CDC40	0.792273	9.21117e-13		MAP2K1	0.408923	0.000251605
WDR91	0.959747	5.57701e-06		ZDHHC18	1.27633	5.86e-07		CAPNS1	0.792109	0.000182027		CYB5R4	0.566743	0.000253446
WEE1	1.11369	0.000240684		RILPL1	1.27613	0.00219018		ABAT	0.79098	0.000142776		GLUL	1.56259	0.000254758
WNK1	0.381758	0.0340615		MIR210HG	1.27542	0.00551506		SERPINB6	0.790832	4.25249e-06		LPP	0.883737	0.000255127
WRAP73	0.541053	0.00319078		CEMIP2	1.27469	0.00054663		NUDT4	0.790326	1.41193e-07		KCNJ3	3.97296	0.000255305
XBP1	0.685023	0.00205851		HABP4	1.27441	6.31e-06		CES4A	0.790081	0.00235727		MAST3	0.580641	0.000259071
XKR8	0.982062	0.00750199		FASN	1.27398	3.37e-09		ETNK1	0.790028	1.80492e-08		RASSF4	2.30471	0.000260241
XPR1	0.400923	0.0246078		LIPE-AS1	1.27356	5.17e-05		SIAH2	0.789188	4.97586e-05		HEATR5B	0.652728	0.000260647
XXYLT1	0.887733	5.18936e-07		SYK	1.27033	3.19e-10		UBALD1	0.788325	0.00708687		UGCG	0.625649	0.000261323
YARS	0.547768	0.00308977		GGACT	1.26852	0.00015663		ZNF367	0.787925	0.000383724		FHOD1	0.744906	0.000261437
YES1	3.92216	2.63932e-08		TES	1.26823	1.61e-07		GLI1	0.787712	0.000237688		PPP1CB	1.01044	0.000265316
YIF1A	0.447022	0.00415032		ARHGAP27	1.26698	1.42e-12		PKN3	0.786355	0.0190826		CTNNA1	0.514963	0.000268595
YIF1B	0.727129	0.00567316		TSPAN32	1.26596	0.0275193		MEGF9	0.784795	0.000141716		RBBP5	0.393897	0.000271075
YIPF1	0.354409	0.0381885		ORC1	1.26557	0.0044868		ARHGAP25	0.784444	3.1057e-06		SLC25A19	1.05723	0.000274209
YPEL3	0.465094	0.000528245		ISPD	1.2638	0.0105455		DOT1L	0.783836	6.66502e-08		PM20D2	0.682672	0.000276007
YTHDC2	0.49617	0.00501426		LTB4R	1.26211	0.000841467		APBB1IP	0.782438	0.00194878		ABI3	1.30935	0.000281307
ZBTB1	0.56055	0.0291915		GOLGA8IP	1.26167	0.00128068		TBC1D9B	0.782206	0.000157818		PDIA3	0.695604	0.000282026
ZBTB38	0.537841	0.0242484		RBL1	1.25897	1.42e-18		FOXO1	0.781051	0.00600154		KIAA0895L	1.09966	0.000282411
ZBTB7A	0.325567	0.0389218		LRRK2	1.25756	9.34e-07		SCML1	0.780438	0.0185416		EIF4G3	0.591263	0.000287437
ZC3H12D	0.974094	0.00427264		TOLLIP	1.25676	6.58e-14		ATP6V0E1	0.77929	0.0021809		BABAM2	1.02604	0.000292111
ZC3H7A	0.398628	0.00940555		ATP6V0D1	1.25672	0.000243634		IPMK	0.778138	3.0098e-05		VAMP7	0.773658	0.00029311
ZDHHC18	0.954652	0.00334322		EIF4A3	1.25668	0.000370947		PC	0.77794	0.00653667		PPM1L	1.27493	0.000300805
ZDHHC21	1.04489	0.0215697		FZD3	1.25531	0.000113913		APMAP	0.777607	0.00142414		STIM1	0.659649	0.000301269
ZFAND6	0.584776	0.0162804		KLHL18	1.25203	3.04e-14		C4orf33	0.775225	0.0183548		ARHGAP9	0.733136	0.00030161
ZFYVE21	1.24893	1.60938e-05		RAB37	1.24887	2.69e-09		CELSR2	0.774962	0.0349931		SUOX	1.04725	0.000304056
ZNF296	1.37151	1.22321e-05		POTEI	1.24727	1.98e-05		AMPD3	0.773638	6.34585e-05		PRDM16	3.56895	0.000304541
ZNF335	0.823963	4.93257e-05		BOK	1.24713	0.0172093		TCTA	0.773461	0.00845067		PFKFB3	1.07959	0.000304626
ZNF540	0.904249	0.000970119		SREBF2	1.24298	1.1e-13		GRB2	0.773314	4.08009e-05		SLC17A9	1.16501	0.000314218
ZNF594	0.817949	0.00108114		EPN2	1.24263	0.0393198		TMSB4X	0.772229	0.0110077		CORO1B	0.697915	0.000323273
ZNF682	0.7509	0.000216512		PCSK7	1.24131	1.34e-26		SLC41A1	0.771774	3.35301e-05		TUT7	0.419603	0.000325451
ZNF69	0.723256	0.00962301		TBC1D8	1.23946	0.000581125		PABPC4	0.771641	2.85842e-05		DOCK4	1.85179	0.000330157
ZNF738	0.748389	0.043208		PKM	1.23883	2.18e-15		IFT57	0.771424	1.40015e-06		IRF2BP2	1.33817	0.000330702
ZNRF2	0.44404	0.030832		EZR	1.23783	2.06e-05		ITSN2	0.771089	9.58245e-11		CTSW	2.56354	0.000332471
ZPR1	0.346936	0.0216812		DRAM1	1.23751	2.06e-07		INSIG2	0.77	0.0147252		IRS1	2.14182	0.000336818
ZYX	1.82903	3.00076e-11		CBX4	1.23659	7.7e-10		DTX4	0.769936	0.0177373		DOK1	1.1769	0.000337879
ZZEF1	0.368063	0.027288		ICMT	1.23587	6.51e-08		GOLGA7	0.768154	1.22503e-06		SORL1	1.40778	0.000340098
2018-09-02	0.734727	1.60095e-05		RASGEF1B	1.23573	0.0140317		FZD3	0.767739	0.00251319		CD247	0.863323	0.00035077
AAK1	1.56015	0.000152367		KCNK6	1.23537	0.000841467		ARRB2	0.767015	9.04698e-06		USP6	0.764377	0.000352136
ABCA7	0.756151	0.0131656		MYBPC3	1.23457	0.000292659		ZNF333	0.765212	1.90551e-05		HCFC2	0.432975	0.00035243
ABCD1	0.822205	0.00459051		CPED1	1.23381	1.27e-10		WIPI2	0.764074	3.4529e-08		PURB	0.511139	0.000353027
ABHD12	0.540106	0.00729725		TMEM159	1.23292	2.7e-08		BAG1	0.76164	0.02063		HAGH	0.659879	0.000356209
ABHD16A	0.690098	0.000361622		POTEJ	1.23099	2.61e-05		TAF5	0.761025	3.04738e-06		TRPS1	1.08957	0.000366209
ABHD17A	0.612141	0.000338023		ERCC6	1.23012	3.41e-06		MTFR1L	0.760763	7.18234e-07		CAPN7	0.532349	0.000376142
ABHD17B	1.07274	1.78964e-08		SH3TC1	1.22979	0.010717		KIF13B	0.760728	1.54975e-05		SH3RF1	1.17271	0.000378633
ABHD4	1.942	2.71297e-15		SLC24A2	1.22868	0.00968281		TTC9	0.760398	3.73092e-05		BCL2L1	0.608447	0.000379885
ABHD6	2.14824	2.10514e-23		TWF2	1.22859	0.000122228		CDC27	0.759508	1.52174e-06		MS4A4E	1.81276	0.000380139
ABI3	1.14358	0.0176277		UCKL1	1.22836	1.87e-14		FBXL18	0.758615	0.00447176		SPRED2	1.79113	0.000381867
ABTB2	1.81365	0.000150175		LINC02384	1.2283	0.0309297		SH2D3C	0.758408	0.0018152		PLPP3	1.99122	0.000382205
ACOT8	0.548101	0.0012502		EFCAB8	1.22673	0.0132785		LHPP	0.757573	2.76056e-06		CDK2AP2	1.43302	0.000386042
ACOT9	0.707339	6.35996e-05		PPP1CB	1.22615	8.16e-12		PRKY	0.756862	0.00541187		TRIM38	0.588478	0.000386519
ACSL4	0.855733	1.48317e-06		RHOBTB2	1.22491	0.00153148		MYO1F	0.756676	0.00650012		PSTPIP2	2.24891	0.000387475
ADAM15	3.30042	3.55457e-45		MAPK8IP1	1.22425	0.000227819		SYNJ1	0.754168	1.37005e-06		PSPC1	0.500527	0.000388506
ADAMTSL4-AS1	1.72841	1.6456e-08		SETBP1	1.22316	5.88e-07		CCDC30	0.749044	0.0101198		CD300E	6.81504	0.00038928
ADAP1	4.66647	2.58826e-50		PRKX	1.22259	1.29e-06		YPEL5	0.748351	0.0340813		TCIRG1	0.495624	0.000400752
ADAP2	1.77261	1.77874e-11		TUFT1	1.22255	0.00631099		PHF7	0.747431	2.22523e-09		WNT1	2.08294	0.000403662
ADCY9	1.19775	0.00336369		VNN2	1.22037	1.43e-09		VASP	0.744038	0.000817566		DEAF1	0.702349	0.0004062
ADGRE2	2.77178	2.31912e-12		RTN3	1.22021	0.0017041		GZF1	0.742864	0.0311888		ITPRIP	1.14045	0.000406674
ADGRE5	2.84401	2.63155e-14		FBXW7	1.21975	2.34e-09		GATD3A	0.742693	0.000555669		SMCO4	1.04752	0.000407857
ADGRG5	2.18136	1.09579e-15		COL23A1	1.21895	0.00234379		CCNB1IP1	0.742572	0.00108048		ATP5F1E	0.376568	0.000407865
ADHFE1	1.347	5.09047e-06		C8orf31	1.21829	0.0190509		ADIPOR2	0.741767	9.18692e-06		RPA2	0.753903	0.000417672
ADI1	0.949445	1.09055e-12		TAF1B	1.21806	1.09e-09		DZIP3	0.741736	0.000115448		MTMR6	0.807459	0.000418125
AEBP1	2.0523	0.0180491		BOLA2B	1.21804	2.4e-09		WBP1L	0.740077	0.00186705		KCNG2	1.19731	0.00041922
AFG3L2	0.457599	0.0151757		TRAM2	1.21767	4.73e-08		SCCPDH	0.739854	0.000960892		TBC1D7	0.779584	0.000421419
AGBL3	0.97608	0.00157343		SIGLEC10	1.2173	7.64e-07		VPS45	0.7391	0.000168469		PYGB	0.463126	0.000425361
AGFG2	1.31547	1.01696e-05		FAM167A	1.21728	0.0051364		USP11	0.738378	0.000800943		TTYH3	1.18146	0.000428201
AGPAT4	0.515281	0.0275481		FAM89B	1.21725	2.13e-06		CCDC117	0.738231	0.0127181		KLHL15	0.874765	0.000434298
AGTPBP1	1.81965	7.77408e-09		TFAP2E	1.21722	2.96e-05		NSMF	0.738112	0.00121949		MALT1	1.02767	0.000437642
AHCTF1	0.709158	0.000653955		NPHP4	1.21257	1.68e-15		TPD52	0.737988	0.000971312		MAP3K6	0.798646	0.00043852
AHDC1	0.980496	0.00702898		CYFIP1	1.21082	0.0444536		DBF4	0.735867	0.000750237		MPZL1	0.872271	0.000454875
AICDA	4.6107	9.82113e-08		C1S	1.21024	0.0022816		PLEKHA2	0.735815	0.0126308		FBXO7	0.342005	0.000458814
AIF1	2.22456	0.0359565		EDN1	1.21008	0.0138236		PDIA6	0.73452	0.0138795		FUOM	1.02089	0.000458814
AIRE	3.94936	2.52382e-22		FHIT	1.20953	0.00758143		DNM1P46	0.73317	0.00757498		ASPH	0.960515	0.000459788
AKR1B1	0.504376	0.0151018		CMC2	1.20884	2.57e-08		VAMP7	0.732552	4.05213e-05		MAP6	3.22243	0.000460334
AKT1	0.499046	8.04963e-06		SIDT2	1.20824	0.00268992		PLEKHF2	0.73198	7.76336e-11		USP31	1.16993	0.000466134
AKT2	0.881307	4.55708e-05		GALK1	1.20711	6.8e-08		INSL6	0.731648	0.0396943		P3H4	1.58706	0.000466162
ALDH3B1	2.64304	3.36837e-08		NUMBL	1.20687	1.87e-07		MAP3K12	0.731616	0.00116586		HOPX	2.10951	0.000466582
ALG2	1.56347	1.68304e-08		CTSA	1.20563	2.62e-13		GBGT1	0.730881	0.0205521		CARD6	2.30106	0.00047749
ALS2CR12	0.494485	0.0187866		FUT11	1.20545	3.85e-13		COPS7A	0.730792	6.40991e-09		ZNF483	1.17545	0.000490516
AMPD3	0.749718	0.000870214		ARID5A	1.2045	0.00011061		PDIA3	0.730415	1.93811e-05		INSL6	1.02475	0.000494266
AMZ2	0.510326	0.0108098		CES4A	1.20373	0.00131778		LINC00598	0.730188	0.000592041		HERPUD2	0.655391	0.000494623
ANK2	0.85762	0.0276253		DNAH1	1.20193	7.06e-06		GPATCH11	0.730143	0.0019678		SIDT2	1.25165	0.000495634
ANKDD1A	0.536512	0.0314431		NACC1	1.20064	8.34e-19		FGD3	0.729719	3.5805e-18		SCN7A	3.97132	0.000499387
ANO8	2.71097	3.61883e-11		LIMS2	1.19997	0.042082		LCLAT1	0.728613	3.46528e-05		RNF224	1.70691	0.000501124
ANXA4	1.06046	0.0368775		MAP3K20	1.19845	0.0429894		TBC1D25	0.728533	1.1989e-05		FNDC5	1.46851	0.000501735
AP2A1	1.07188	3.75069e-10		LETM2	1.19718	0.00216867		CYB561A3	0.727919	0.00160914		MYNN	0.535738	0.000505196
APBB1IP	1.05595	3.47829e-05		USP48	1.19622	3.17e-15		AGFG2	0.727191	0.00532056		FNDC10	1.73467	0.000510723
APMAP	0.846848	0.000459875		CPQ	1.19547	0.000159188		MAD1L1	0.726525	0.0341337		FMNL3	0.867346	0.000511031
ARAF	0.617598	0.00315519		DGAT2	1.19432	0.00454396		KPTN	0.726328	0.00434151		MPPED2	3.47012	0.000511368
ARF6	0.642986	4.21003e-05		CCDC162P	1.19413	0.0176503		BACH1	0.725416	0.002599		BMP1	1.37523	0.000521777
ARFGAP3	1.23761	3.41028e-15		IRF2BP2	1.19343	0.00503668		ZFAND5	0.725319	0.00533063		GNB1	0.474539	0.000525392
ARHGAP11B	1.40359	0.00115797		TRABD	1.19306	2.34e-06		CITED2	0.72407	0.0082378		DNM1P46	0.720299	0.000526467
ARHGAP12	0.342481	0.0281087		CNIH1	1.19262	2.4e-09		GALNT1	0.72401	0.000470093		USP48	0.523444	0.000527685
ARHGAP18	1.29397	3.63096e-05		PPFIBP2	1.19142	2.67e-07		HEXB	0.723668	0.0235159		CTH	1.41181	0.00052892
ARHGAP25	1.40998	6.94325e-21		BSG	1.18952	2.39e-05		RBM15	0.723338	0.000991738		RNASEH2C	0.663281	0.000540822
ARHGAP27	1.25856	2.52844e-10		GSS	1.18802	1.11e-07		ELF4	0.723166	0.000935533		RAP2A	1.02856	0.000544142
ARHGAP27P1-BPTFP1-KPNA2P3	1.35585	1.48726e-12		PPCDC	1.18741	1.15e-07		GEMIN7-AS1	0.722884	0.0385371		CDADC1	0.524703	0.000550329
ARHGAP42	0.804263	0.0128247		MPZL1	1.18675	0.00053265		ZSWIM8	0.720625	5.40351e-05		STX7	0.820934	0.000550571
ARHGEF10	2.08739	2.02584e-09		COX10-AS1	1.18618	3.58e-08		ORAI2	0.719506	0.000353585		IDS	0.666317	0.00055347
ARHGEF12	0.637033	0.0173647		UBE2E3	1.18546	1.11e-12		C12orf57	0.718809	0.00230637		ORAI1	0.770622	0.000556495
ARHGEF40	2.22304	0.00918622		GOLGA8Q	1.18363	3.39e-06		EDRF1	0.718077	0.022844		MED11	0.688845	0.000559147
ARHGEF5	0.671532	0.000171006		PRKY	1.18264	0.000343814		SEPHS2	0.715869	9.86143e-05		NOC3L	0.786084	0.00056093
ARL16	0.603964	4.05942e-06		PCBP4	1.18143	3.45e-07		NUDT4B	0.715221	0.000649059		NBEAL2	0.922291	0.00056421
ARL4C	2.15028	5.83123e-07		MAP1B	1.17995	0.0254184		STK11IP	0.714917	1.5354e-09		WNT10B	1.5522	0.000567227
ARL4D	3.51201	1.36828e-41		TUBA4A	1.17918	0.00044577		ADI1	0.714062	2.23762e-07		ARHGAP42	1.59653	0.000570516
ARL5A	0.356292	0.0276559		AP2A1	1.17904	6.98e-18		HACD2	0.713038	1.24646e-05		SFXN5	0.765271	0.000574783
ARL8A	0.52266	0.00114693		BRIP1	1.1787	0.00355863		LAPTM4A	0.711312	0.00725591		TCTA	0.915831	0.000576444
ARMC2	1.04348	0.00938878		LMTK3	1.17829	0.0179462		SLC45A4	0.711149	0.0140363		PAF1	0.66985	0.000578339
ARMT1	1.04948	0.000786784		TRPV2	1.17734	1.07e-15		PIKFYVE	0.711047	0.000328797		MRPS30-DT	1.47002	0.000584979
ARPC2	0.765693	3.558e-08		DOK1	1.17609	5.5e-05		TMEM9B	0.710336	0.000178996		VPS13D	0.531155	0.000590407
ARPC5L	2.15959	2.44519e-22		ACTB	1.17517	1.15e-07		TIGAR	0.710274	0.00471485		KIAA0513	1.08589	0.000595012
ARRB2	0.635765	0.000970119		GOLGA8R	1.17333	5.25e-06		BLOC1S2	0.709886	6.37756e-05		HAR1A	2.00354	0.000595284
ASAH1	1.10615	1.6753e-05		ZNF540	1.17233	3.99e-06		INAFM2	0.709469	0.016908		STARD4	0.645151	0.000601508
ASCL2	5.99141	2.76531e-09		PRPSAP2	1.17127	2.57e-05		UPF3B	0.709364	0.000173345		AHCTF1	0.643549	0.000605959
ASL	0.715962	7.26373e-05		TSPAN3	1.16892	6.48e-11		COMMD4	0.709313	0.00841367		TNRC18	0.551456	0.000618866
ASPHD2	0.556146	0.0346879		TRIM8	1.16807	2.42e-12		GXYLT1	0.709306	0.000297845		GLMP	1.26755	0.00063119
ASPSCR1	0.639821	0.0008365		IQCG	1.1659	3.42e-19		AGBL3	0.708948	0.00292397		LARGE1	1.31519	0.000633278
ATAD3B	0.737805	0.000804822		SLCO4A1	1.16259	0.0141862		VPS11	0.708895	6.03535e-06		ARRB2	0.724657	0.000637224
ATF2	0.594996	3.37579e-05		TCIRG1	1.15991	6.8e-09		ABCA7	0.708651	0.00885908		MEF2C	0.622195	0.000651592
ATF3	1.74834	0.000441908		BTNL2	1.15764	0.0398052		ARF6	0.707455	4.08776e-10		NDUFB2	0.494907	0.000653312
ATG3	0.472159	0.00177805		SFXN3	1.15757	9.51e-06		UBL3	0.706974	0.00263185		TSHZ3	3.5416	0.000658026
ATG4B	0.372306	0.00731054		FARP2	1.15741	9.29e-07		SLC37A3	0.705905	7.22088e-08		ARID5B	0.972243	0.000661249
ATP1A3	2.08408	1.4017e-11		TCTN3	1.15577	3.63e-07		NXF1	0.704295	4.13259e-06		FAM3C	0.885015	0.000679494
ATP2A1	1.2039	3.49818e-06		FAM238A	1.15525	0.00208092		ITPRIP	0.704154	0.00163518		AGBL3	0.680069	0.000684445
ATP6AP1	0.645439	3.64268e-05		B4GALT1	1.15234	3.17e-08		SLC35D1	0.703157	1.86323e-05		VPS26B	0.994037	0.000692888
ATP6V0A2	0.561194	0.00128278		PLXNA3	1.15156	6.7e-08		STX12	0.702463	1.36753e-07		LINC02202	1.40176	0.000710551
ATP6V0B	0.659858	0.000999122		RHOA	1.15128	1.92e-11		DIAPH1	0.702357	0.000178996		AKT1	0.406702	0.000715848
ATP6V0D1	1.04083	0.00380774		CCDC157	1.14944	0.00538411		SMPD1	0.701672	4.89885e-07		PLAC8	1.04416	0.000726425
ATP6V0E1	0.723083	0.0153333		CCSAP	1.14859	4.9e-05		CHUK	0.701615	2.4501e-06		CDKN1B	0.778524	0.000741928
ATXN1	4.20657	6.07855e-15		BAG3	1.14774	0.00887254		PRKACA	0.701515	0.000170595		SUPT6H	0.362619	0.000743097
B3GNT7	2.67098	6.16945e-13		FEM1C	1.1471	3.74e-06		HINT3	0.701053	3.12379e-07		MPEG1	0.76709	0.000746279
B3GNTL1	1.88409	2.14444e-09		PPP2R5B	1.14685	9.78e-09		PLCB2	0.700814	1.79372e-06		ZNF778	0.6386	0.000755196
B4GALT1	1.16723	2.87867e-08		GOLGA8O	1.14676	5.71e-06		TCIRG1	0.699662	0.00393852		MYBPC3	1.40297	0.000755196
B4GALT5	1.75625	5.27156e-06		CELA2B	1.14621	0.0248266		MROH8	0.699328	0.0137807		LINC02201	1.56629	0.000771303
B9D1	1.41257	7.07614e-07		ST3GAL5	1.14516	0.0003624		ST6GALNAC6	0.699239	0.000107293		DUSP5	2.64466	0.000775211
BANP	0.392557	0.0119113		SLC35B2	1.14174	6.09e-10		MCOLN1	0.699132	0.00104433		C4orf48	0.680341	0.000778452
BARD1	0.679876	0.0329353		NIPAL2	1.14119	1.46e-05		TTL	0.698577	4.11042e-12		ABCD2	0.885304	0.000781122
BATF	2.5748	2.48246e-10		SAT1	1.14107	0.0238358		GLTP	0.698217	0.000499061		TAX1BP3	0.946109	0.000783032
BCAR3	2.41417	8.60053e-15		TIMMDC1	1.13986	1.11e-07		TM2D2	0.696605	0.00826614		TAF5L	0.474537	0.000785197
BCL11B	7.15126	1.98894e-26		CCDC136	1.13962	0.000939835		INSIG1	0.694975	0.00637584		PAQR8	0.7286	0.000785197
BCL2A1	1.48817	0.0108698		CDHR5	1.13938	0.00031974		ARHGEF12	0.693914	0.00288504		ZFAND5	0.884439	0.000785327
BCL9L	1.54775	8.59247e-09		PRKD3	1.1356	7.74e-08		PIGX	0.693177	0.00052766		RETREG2	0.448189	0.000785498
BHLHE40	3.02382	1.91341e-19		MICAL1	1.13485	1.04e-09		DPEP2	0.692514	0.00469483		HES4	4.51216	0.000793294
BHLHE40-AS1	2.22903	8.87359e-16		PDLIM7	1.13338	6.86e-07		H2AFZ	0.691819	0.0115621		ZBTB21	0.667198	0.000797686
BID	1.16514	1.21602e-08		MOV10	1.133	0.0196058		KATNAL1	0.690357	0.0418233		GNAS	0.562319	0.000801812
BLVRB	1.47706	9.57483e-06		TXNDC11	1.13187	2.78e-12		SRC	0.689046	0.0208451		BOLA2-SMG1P6	0.460498	0.000803731
BMP1	1.10257	0.00136054		ELF4	1.13169	1.41e-07		BANP	0.68825	0.00288504		PICALM	0.495112	0.000803731
BOC	5.02887	1.01167e-17		ENDOG	1.12914	0.00260883		TSPO	0.68515	0.0126926		AGFG2	1.00838	0.000803741
BORCS5	2.21471	8.83088e-08		LRRC56	1.1276	0.0043848		PI4K2A	0.684473	0.00889273		COTL1	0.532654	0.000805852
BSG	0.879666	0.000808039		VPS45	1.12572	6.16e-09		GUK1	0.684282	0.0275515		CDKN2D	0.434731	0.000814475
BTG3	1.093	0.000657334		SEPTIN11	1.12556	2.34e-07		PIP5K1B	0.682933	0.00679296		PLOD3	0.718133	0.000817576
C11orf24	0.70129	0.000530999		HIVEP1	1.12373	0.000125411		RELT	0.682416	7.28455e-05		EBI3	1.6982	0.000818773
C3orf62	0.524627	0.0152179		GIPC1	1.12217	2.5e-08		IFI27L2	0.681854	0.0178183		FOXN3	0.555316	0.000827704
C5orf58	2.53486	0.00046697		LZTS3	1.11892	0.000248457		FCMR	0.675921	0.0396538		CHST10	1.06479	0.000829814
CA8	6.01958	2.79309e-31		SBSPON	1.11773	0.000509849		PARP15	0.671716	0.00180438		SUN1	0.642874	0.000833706
CALCOCO1	0.827079	4.52478e-08		TSPYL2	1.11716	2.17e-05		FEM1C	0.671654	0.00842877		CDK14	0.932866	0.000834761
CALM1	0.65241	0.00825966		PIH1D1	1.11419	0.000122825		KMT5C	0.667334	0.000663832		ATP1B3	0.852616	0.000841156
CAMKK2	1.5545	2.38493e-08		ZFAT	1.11372	8.37e-09		ZDHHC3	0.667271	0.000175316		CEP63	0.434106	0.000862092
CAPN1	0.521254	0.000136212		TIAM2	1.11312	5.96e-14		PRADC1	0.667015	0.0231057		PRSS23	2.01021	0.000862092
CAPNS1	1.29904	1.02009e-12		C22orf34	1.1131	0.00278625		NRDC	0.665463	7.82964e-05		SERINC1	0.542494	0.000865452
CAPZB	0.689932	1.93737e-05		CORO1B	1.113	1.71e-07		SNX3	0.664223	2.17715e-06		MAPK7	0.886215	0.000878623
CARD11	0.771306	5.98048e-09		SLBP	1.11195	2.93e-12		MYO9B	0.663942	6.79536e-09		DNTTIP2	0.644137	0.000883122
CASC1	2.46641	6.52797e-15		PIKFYVE	1.11029	2.42e-08		DUSP16	0.663718	9.60871e-05		DTX3	2.17675	0.000895942
CASP9	1.48478	4.39739e-06		SYNPO	1.10973	3.57e-08		ASPHD2	0.663259	0.0075705		MIR4435-2HG	1.96899	0.000904464
CASS4	2.83918	1.08558e-05		TBC1D29	1.10963	0.0292623		CLIP1	0.662218	4.56474e-06		AIF1	2.63421	0.000906083
CBLB	1.61107	1.8479e-05		SAMD4B	1.10858	7.62e-25		PHETA1	0.661431	0.0281798		MAP3K14	0.556082	0.000913317
CBX4	1.38662	3.01633e-09		IMPA2	1.10835	0.00614615		MAN2A2	0.661251	1.0612e-07		EDN1	1.43641	0.00092393
CCDC107	0.93381	0.00194283		CDH24	1.10756	0.043392		KLF9	0.661184	7.0256e-05		FARP2	0.985907	0.000925045
CCDC187	3.39536	0.000190582		MLKL	1.10698	0.0390616		PCSK7	0.659669	1.26786e-05		FERMT3	0.691426	0.000932202
CCDC188	2.8721	5.24859e-11		ZBTB17	1.10689	2.98e-06		TMEM65	0.659164	5.37376e-05		IPMK	0.511012	0.000936426
CCDC82	0.41926	0.0229548		ENTPD1	1.10687	0.00350532		NOP58	0.659093	0.000368736		TRIM2	2.15501	0.000949828
CCDC9B	2.25849	1.47693e-10		SYNGR3	1.1068	0.0256145		TMEM107	0.65826	0.0104308		STX5	0.515885	0.000951427
CCNG2	0.836714	0.000984462		MYO9B	1.10655	2.49e-17		SNX4	0.65779	0.000120614		SBSPON	1.09663	0.000952504
CD151	2.41867	1.65349e-11		CASP8	1.10609	2.63e-05		BSG	0.657482	0.0219932		CACNB3	1.35835	0.000966727
CD164	1.16432	2.0952e-11		CYSTM1	1.10435	0.0130197		KIAA0930	0.657037	0.000789052		IBA57	0.838451	0.000982245
CD19	1.26359	1.19944e-13		TUBB4A	1.10311	0.0447456		ABHD16A	0.656957	0.000180594		HEXIM1	0.759623	0.000986148
CD1C	1.43566	0.0328913		ACAA2	1.10249	3.96e-07		STK26	0.656564	4.96435e-11		SCHLAP1	0.912719	0.00100195
CD200R1	3.76321	0.00243756		RELL2	1.10225	6.08e-06		UGCG	0.656306	0.000745287		TOPBP1	0.339446	0.00100301
CD274	3.48081	7.87617e-19		NOP58	1.10022	3.23e-07		LNPEP	0.656032	0.00485057		NINL	1.67193	0.00101008
CD2BP2	0.669976	0.00398626		UBR7	1.09894	0.000937461		TSPYL5	0.655017	0.0262226		MAP1LC3A	0.807043	0.00101142
CD47	0.545428	0.000374322		RAP2B	1.09766	3.94e-08		PIK3AP1	0.65491	0.00439896		CD200	1.95204	0.00101173
CD63	1.5436	1.95562e-12		TMEM117	1.09695	0.00160049		TTPAL	0.654332	7.46833e-06		PI4K2A	0.777431	0.00101209
CD72	1.44907	1.31784e-17		OPTN	1.09618	0.00247131		OSTF1	0.653299	0.0171308		MYL6	0.602217	0.0010197
CD74	0.387569	0.0403671		PCCA	1.09529	1.38e-05		FERMT3	0.652084	0.0020499		LBH	1.56927	0.0010289
CD79A	0.510381	0.0303054		DTNB	1.09431	4.36e-09		BRK1	0.650834	0.00311047		NCOR2	0.80077	0.00103072
CD86	2.28896	1.6826e-13		ABHD17B	1.09428	6.8e-08		CHRAC1	0.650154	0.00344934		GRAPL	1.12547	0.00105606
CDADC1	0.765672	0.000381459		DNAJC1	1.09415	0.00886222		RAB35	0.649347	0.000283655		RPS6KA1	0.525011	0.00106448
CDC27	0.515426	0.0142424		CD19	1.09259	2.18e-24		TOR2A	0.64896	0.00200002		C7orf50	1.49118	0.0010664
CDC34	0.597674	0.00371125		QPCTL	1.09165	1.31e-12		SESN2	0.648086	0.036151		ARPC3	0.611786	0.00106979
CDC37	0.499497	0.0142418		EPN1	1.09135	2.08e-16		PHF20L1	0.647932	9.41756e-06		UBALD1	0.868774	0.00106989
CDC40	0.533069	0.0148701		C6orf10	1.09127	0.00119807		PAF1	0.64572	0.00951567		NET1	1.68101	0.00107315
CDH23	1.76898	6.74595e-07		IDUA	1.0912	8.33e-05		RAC1	0.645257	1.14491e-07		RPP25	1.9136	0.00107948
CDK2AP1	2.21261	8.07064e-06		SESN2	1.09064	9.99e-07		FAM210A	0.645174	1.77904e-05		TMEM107	0.797956	0.0010811
CDK2AP2	1.37471	0.000173574		FAM219B	1.09004	1.8e-12		BID	0.644142	0.000346492		TBCC	0.465505	0.00109408
CDKN1A	1.77809	0.0367053		PIP4K2A	1.08786	7.73e-07		NPEPL1	0.643992	0.0195404		ICMT	0.810131	0.00109408
CDKN2D	0.826892	0.000446753		SCML4	1.08565	0.0131784		ENG	0.643573	0.00435202		ZNF565	0.736799	0.00110722
CDV3	0.659111	0.00107762		RAPSN	1.08459	0.0286727		PGPEP1	0.642304	0.014994		WWP1	0.320344	0.0011191
CELA2B	1.00712	0.0342667		TPP1	1.08407	7.51e-09		PPP2R3A	0.642082	0.0425793		TPM3	0.44724	0.00112707
CELF2	0.38903	0.00142431		NABP1	1.08298	0.00347173		GPAA1	0.641535	1.31196e-06		MAP1LC3B2	1.24586	0.00112764
CELSR2	1.681	0.000116465		CSRP1	1.08181	3.32e-10		BIRC2	0.641457	6.46546e-06		SIRT2	0.508608	0.00113959
CEMIP2	0.85206	0.0318341		TEF	1.08058	0.00269026		PGRMC2	0.640352	0.00351696		DERA	0.404507	0.00115104
CEP104	1.06398	2.16826e-11		LRSAM1	1.07959	7.35e-10		ADCK5	0.638968	4.89885e-07		KRTAP5-10	1.944	0.00115183
CEP170B	4.82086	0.00605312		C7orf50	1.0784	0.0282839		CTSZ	0.638217	0.000266841		BSG	0.9715	0.00115548
CEP83	1.40655	2.02091e-07		LINC01128	1.07734	2.49e-07		PROCA1	0.637588	0.0396943		RHOBTB2	0.979014	0.0011569
CES4A	1.40284	0.000453944		SYNJ1	1.07473	7.04e-10		DENND5A	0.636916	0.017968		SDF2	0.429584	0.00115734
CHDH	5.43238	4.59531e-09		FBRSL1	1.0746	3.22e-08		FAM174A	0.636467	0.0291515		LFNG	0.777942	0.0011594
CHFR	0.695598	6.3537e-08		EBF1	1.07452	9.14e-06		SIPA1	0.635997	0.000264539		PIK3AP1	0.735	0.00116902
CHIT1	1.51179	7.03263e-06		SRC	1.074	0.000474917		SNN	0.635763	0.0111463		TGFB1I1	2.74565	0.00117919
CHKA	1.26969	4.37105e-08		POLB	1.07374	7.06e-05		JMJD6	0.635446	0.000239752		ST6GALNAC2	2.2047	0.00118548
CHMP1A	0.31359	0.0253185		ARID3B	1.07265	1.23e-13		BRPF3	0.633869	0.0135354		CHRAC1	0.796532	0.00118947
CHP1	0.699593	0.0105967		IQCN	1.07227	7.03e-07		TMEM241	0.633213	0.0385243		ADAM10	0.644628	0.00119765
CHRFAM7A	4.43165	1.60956e-08		CMIP	1.07072	2.26e-05		RPA2	0.632936	0.00311047		NPEPL1	0.638753	0.00120252
CHRNE	4.95799	7.93293e-26		ICA1L	1.06931	0.000723963		TSPYL2	0.630291	0.020693		TFR2	0.926782	0.00120426
CHST15	1.09299	5.46578e-05		LAMTOR2	1.06882	1.46e-05		MAPKBP1	0.629861	0.000190766		NCOA3	0.483662	0.00122559
CHST6	6.10957	1.17995e-21		ETF1	1.0688	4.53e-08		GMCL1	0.629571	0.0298099		NELL2	1.97316	0.00123117
CHUK	0.500792	0.00804808		CAPN2	1.06836	0.0221077		LSM14A	0.629056	4.5466e-08		TSPAN32	1.82275	0.00123125
CIB1	2.05584	1.56942e-21		VGLL4	1.06727	3.11e-06		DEAF1	0.628781	0.00126322		COPA	0.333732	0.00124074
CIC	0.694349	0.000397122		GTDC1	1.06661	0.00100916		DUS2	0.627332	0.00217489		OPA3	0.610743	0.0012434
CLECL1	2.61338	1.57521e-11		ULK3	1.06648	1.51e-06		CD151	0.626061	0.0368123		NXF1	0.43256	0.00124383
CLIP1	1.08622	3.57813e-11		CD82	1.06611	5.58e-07		MAGT1	0.625447	0.0176736		MATN1	1.28256	0.00125161
CLN8	2.01885	1.20055e-08		PKN3	1.06562	5.16e-06		MTMR6	0.624459	0.00984617		SLAMF6	1.14975	0.0012535
CLSTN1	0.675526	0.000176778		FCRL2	1.0654	5.62e-08		SLF2	0.623811	1.60321e-07		CNPY3	0.343847	0.0012832
CMC2	0.902532	6.14202e-05		FTX	1.06506	4e-05		IZUMO4	0.622881	0.0189927		ATP6V0D1	1.03341	0.00128559
CMIP	0.592285	0.000415726		SEC61A2	1.06364	0.000761419		TTLL4	0.622744	0.0021278		EPOP	2.41533	0.00130576
CMTM3	2.1468	9.97614e-06		GOLGA8S	1.06333	0.00170126		IFIT5	0.622676	0.00449576		TMX4	0.329634	0.00130608
CMTM6	0.629226	0.00233		BID	1.06275	5.28e-10		CD74	0.622611	0.000596171		CLTB	0.780534	0.00131716
CNFN	1.66167	0.00156561		CLOCK	1.0627	0.000164876		SPCS2	0.621954	0.0441846		PI16	2.10946	0.00132186
CNIH1	0.688739	0.000978225		ESRRA	1.06167	3.17e-10		STS	0.621887	0.009499		LINC02416	2.36853	0.00132398
CNTD2	2.93574	2.19382e-13		AKT2	1.05993	2.53e-07		CHMP3	0.621646	2.53867e-05		GDPGP1	0.708309	0.00132911
CNTNAP3	5.38035	4.031e-28		CISD3	1.05857	0.00204829		SLC12A9	0.619668	0.000107169		MEGF9	0.664498	0.00132912
COG7	0.58836	6.33607e-05		EOGT	1.0585	0.000325926		ETF1	0.619415	0.00549873		GXYLT2	0.904032	0.00133177
COL4A3BP	0.384882	0.0213594		SLC38A1	1.05756	6.14e-05		PTP4A1	0.618676	0.0285679		ZNF469	1.36502	0.00133223
COMMD4	0.666152	0.0391595		DNAJB6	1.05736	5.77e-10		NAA38	0.617475	0.00132328		SP4	0.598535	0.00134439
COMMD7	0.351617	0.0268665		PCYT1A	1.05719	0.000100072		PPM1M	0.616129	0.0256371		FBRSL1	0.654635	0.00134439
COPS7A	0.592746	0.000101361		BARD1	1.05697	0.00176636		CEP57L1	0.613871	0.0249145		RMND5B	0.519473	0.00134709
COPZ2	2.70512	1.8659e-05		ZDHHC8	1.05536	1.33e-08		ACER3	0.613573	0.000656239		BOLA2B	0.77802	0.00135767
COQ10A	0.869171	0.000725938		ANKRD36BP2	1.05395	0.0207183		DCTN6	0.613074	0.00777688		AKAP13	0.853464	0.00136329
COQ2	0.707886	0.00174992		RCAN1	1.05285	3.12e-06		CLK1	0.613064	0.00810121		SGTA	0.556905	0.00138889
CORO1B	0.851855	0.00010016		PTTG1IP	1.05217	4.05e-12		PLOD3	0.611947	0.0299547		ATP6AP2	0.492421	0.00139513
CORO1C	0.765084	3.2292e-07		RHEB	1.05083	7.47e-08		PNPLA6	0.61178	0.00559039		URM1	0.35045	0.00139571
COTL1	1.47755	1.90363e-11		LIMS3	1.04938	0.00159387		RABGAP1L	0.611666	0.00203672		MFSD6	0.52094	0.00139651
COX10-AS1	1.12975	1.50117e-07		ASAH1	1.04918	3.95e-06		CMIP	0.611581	0.0135188		LRIG1	1.17948	0.00139651
CPEB4	1.44978	7.5268e-10		MAN2A2	1.04818	1.41e-07		ZFP90	0.611282	3.46645e-05		ELK3	0.401293	0.0014113
CPPED1	2.60581	3.53796e-14		INTS6L	1.04628	8.26e-10		RNPEPL1	0.610452	2.48639e-06		ULK3	0.597298	0.00141725
CPQ	0.778952	0.00834762		PDE1B	1.04346	1.12e-05		TRIM38	0.608236	0.0144967		COMMD7	0.342843	0.0014181
CREB5	4.23294	5.50761e-23		TCHP	1.04344	0.000157431		ATF2	0.606489	8.67582e-05		CAPZB	0.621949	0.00142018
CREM	1.94732	0.00158025		MIB2	1.04312	4.17e-11		CHP1	0.606149	0.00395695		ABAT	0.801919	0.0014395
CRYL1	1.04222	3.19175e-05		MACROD2	1.04277	0.0151254		FRMD8	0.605584	2.32249e-07		ASTL	2.15776	0.00145365
CSK	0.754247	2.90342e-05		AKT3	1.04256	9.68e-05		ALS2CR12	0.604638	0.00345405		LINC01841	1.3653	0.00146625
CSNK2B	0.468385	0.0012525		LIMS1	1.04115	6.1e-07		TLR1	0.603273	0.012837		FLVCR2	2.04064	0.00147038
CST7	6.79678	2.62965e-15		DGKE	1.04068	1.17e-05		PKIG	0.60257	0.00219829		PPIL6	1.11366	0.00147365
CTBP2	1.94128	0.000866538		ZBTB43	1.03938	4.21e-08		SENP2	0.602408	1.47904e-05		LINC01679	2.07324	0.00147393
CTDSP1	0.480599	0.00203931		CLIC1	1.03791	0.00604058		EIF4E2	0.602175	0.000521271		PIGB	0.793646	0.00147707
CTNNA1	0.411784	0.0059833		TUBB4B	1.03602	0.00013616		WDR34	0.599152	0.00122413		SPRY2	3.10596	0.00147746
CTR9	1.05147	0.000157151		CHST15	1.0359	0.000450884		B9D1	0.59914	0.0234453		RCHY1	0.383917	0.00148722
CTSW	2.89214	1.1979e-05		NAB1	1.03571	0.000490753		2018-09-07	0.59813	5.90731e-10		ZADH2	0.400571	0.00149181
CTSZ	0.957474	2.67557e-06		TSPAN14	1.03456	6.81e-06		MCRIP1	0.597878	0.000785448		PTP4A1	0.907187	0.00149181
CXorf40A	1.0908	0.0207917		TPM1	1.03402	0.0224255		NPHP4	0.597402	0.002599		TRIM39	0.629426	0.00149812
CYBA	0.590667	4.15478e-05		GAPDH	1.03371	2.37e-09		LINC00528	0.596493	0.0418861		CPNE8	0.906235	0.00150449
CYBC1	0.548546	0.00347006		GDPGP1	1.03237	6.16e-05		NRM	0.596161	0.00417058		KRAS	0.870101	0.00151856
CYTH4	2.39505	2.69348e-28		CEP70	1.03226	0.00990384		RNF113A	0.595657	0.00440758		EFCAB5	1.06155	0.00151859
CYTOR	2.09881	2.64348e-06		GOLPH3	1.0317	5.22e-06		TMED5	0.595124	0.000516644		GATD3A	0.69476	0.00152279
DAPK1	1.31175	0.0191007		MSANTD1	1.03101	0.00387879		DECR2	0.594808	0.0444706		PHETA2	1.49535	0.00157021
DAPP1	2.0544	4.22038e-25		CARM1	1.03078	3.07e-07		C5orf15	0.59475	0.00015715		ASXL1	0.424508	0.00159142
DBF4	0.597218	0.0139784		EIF4E	1.03037	8.61e-06		ARL4A	0.594526	0.000236282		GDAP2	0.692131	0.0015987
DBNL	0.771418	2.96558e-07		JOSD1	1.03002	0.000101617		PTPRC	0.594079	0.00374558		ACOT9	0.589629	0.0016291
DCHS1	1.60589	0.0138601		WDR76	1.02972	0.00138601		SIPA1L3	0.593669	0.0214581		MAPK9	0.342909	0.00163472
DCTN1	0.313479	0.014255		TLN1	1.02765	1.35e-12		MIDN	0.592909	0.0426137		EIF4E2	0.556546	0.00166678
DCTN2	0.482527	0.0103851		WSB2	1.02728	3.99e-06		CDV3	0.592358	0.00222905		RENBP	0.882888	0.00166784
DCTN6	0.558148	0.0343373		FRMD5	1.02576	4.6e-06		ABHD12	0.592198	0.00102282		TUBA4A	1.01576	0.00166809
DECR2	0.765383	0.00619952		WDR91	1.02464	3.56e-07		FAM32A	0.591831	3.58759e-05		PPM1A	0.538306	0.00168734
DENND2A	3.31001	2.9329e-07		SUMF1	1.0239	1.68e-12		SLC25A35	0.591569	0.0300268		CTAGE4	1.25267	0.00168983
DENND4B	0.563295	0.00060579		PSMB7	1.0233	5.04e-14		CCDC107	0.591091	0.0436223		LIMD1	0.833261	0.0016912
DGKG	5.77351	2.61416e-64		UBE2D4	1.02322	0.00150821		LRRC42	0.591011	0.00807749		CIITA	0.389794	0.00170751
DGKH	2.5881	3.05851e-07		FCRLB	1.02264	0.00889336		NIPA2	0.590984	1.3545e-05		PIP4K2A	0.588201	0.00171141
DGKZ	0.499806	0.00202399		SCAMP4	1.0222	1.82e-08		SLBP	0.589026	0.0191378		OST4	0.469827	0.00172231
DHRS9	5.22225	2.02947e-11		SNX9	1.02171	0.000749553		ARL5A	0.588946	2.07288e-08		ZFP1	0.432276	0.00172317
DIAPH1	1.12029	1.44206e-08		SULF2	1.02152	0.000165878		RUNX1	0.588611	0.0379094		FLNA	0.636214	0.00173416
DLG4	1.7208	4.6704e-06		UBALD1	1.02131	1.49e-05		ESRRA	0.588582	1.75464e-05		HOXB2	3.52021	0.00177198
DNAH1	0.944366	5.57364e-05		ARRDC3-AS1	1.02044	2.14e-05		SARAF	0.588524	0.0123272		ARFGEF1	0.398084	0.00179952
DNAH10	1.29713	0.000678167		CARD11	1.02018	7.5e-07		GYPC	0.58794	0.0374949		ELF1	0.592059	0.00180813
DNAJC5	0.857503	4.13548e-07		ADI1	1.02012	2.46e-09		BTN2A2	0.587617	0.0118298		NAP1L2	1.37064	0.00181187
DNMBP	1.01201	1.59259e-07		ACSL4	1.01989	8.09e-10		STARD4	0.587012	0.00580649		PPCDC	0.773583	0.00182758
DNMT3A	1.28391	2.27853e-08		NPEPL1	1.01847	0.000217626		PCYT2	0.586917	0.000229702		SCML4	1.06494	0.00182784
DOCK2	0.382829	0.00217493		BCO2	1.017	0.00118898		ABHD17A	0.586388	7.66473e-05		STK4	0.350752	0.00184802
DOK1	1.09259	0.000849265		CNFN	1.0161	0.00873717		RAP2C	0.586383	2.81835e-07		MFAP1	1.01621	0.00186314
DOT1L	0.981017	6.132e-15		PTPN6	1.0152	1.59e-25		IQCG	0.58593	0.00143006		PLD4	1.35718	0.00186314
DST	2.92351	2.70735e-19		SUN1	1.01443	8.1e-07		DNAH1	0.585566	0.018391		PIGA	0.592011	0.00186993
DTX1	2.03994	2.05595e-08		CXorf40A	1.01329	0.0115735		ARPC2	0.585557	2.82917e-10		C3orf62	0.419672	0.00187295
DTX2	0.619075	0.00596136		TFRC	1.0107	4.43e-06		H2AFJ	0.585358	0.0257853		CAB39L	1.16574	0.00187767
DTX3	2.3879	0.00218713		CLSTN3	1.01068	1.99e-08		ATP5S	0.584384	0.00021078		HSPD1	0.736831	0.00189035
DUS2	0.946668	2.41288e-06		WDR62	1.0102	0.00021397		CHFR	0.584069	2.55756e-06		BRK1	0.625992	0.00190035
DUSP15	6.95483	4.47351e-17		PLOD3	1.0096	2.77e-07		RAB37	0.583982	0.00353975		PSMG3-AS1	0.600685	0.00194375
DUSP16	1.43676	8.32389e-15		ZFAND6	1.00881	2.61e-07		FUT11	0.582761	0.00216951		ATP6AP1	0.453446	0.00195335
DUSP3	1.04585	0.039273		CHST7	1.00755	0.000916405		EPHB6	0.580727	0.00271812		LYRM4	0.556328	0.00197321
DUSP8	2.73415	9.50464e-13		ARHGEF12	1.00746	4.92e-05		FRYL	0.579964	0.00820981		CD200R1	1.97434	0.00200177
DYNLT1	1.40141	2.7438e-07		TLR10	1.00661	0.000271111		MAP3K14	0.579814	0.000607339		C6orf106	0.435904	0.00200747
E2F7	6.50691	7.05482e-36		CMTM6	1.00626	4.49e-08		MEF2C	0.579041	0.000443132		INSR	2.29047	0.00203468
EBI3	3.31148	4.78629e-08		FAM173B	1.00582	2.03e-08		CPLANE1	0.578921	0.0339189		LSM8	0.317264	0.00205324
EDN1	1.28461	0.0115031		ZNF594	1.00487	0.000307311		WDR5B	0.578838	0.00466861		FGD2	0.69662	0.00205721
EDRF1	0.972346	0.00107762		NEDD4L	1.00196	2.25e-11		SYAP1	0.578641	0.00560965		RAP2B	0.700866	0.0020848
EEA1	1.00678	0.000196067		RAB34	1.00046	0.00668048		PRR14L	0.578468	0.00627081		FHL1	1.56184	0.00211215
EEF1A2	1.85635	0.00106221		DENND1B	1.00017	4.45e-05		SOCS4	0.577742	0.0182462		SC5D	0.608213	0.00211605
EFHD2	1.50263	1.37502e-18		LPAR2	0.999095	0.000165231		FARP2	0.577675	0.034611		CELF2	0.637281	0.00216849
EFNA1	3.21446	9.94034e-06		MAPRE3	0.999019	0.0200347		HLA-DRA	0.577204	0.00119354		HMGCR	0.698362	0.00218834
EHBP1L1	1.78195	1.31107e-26		ALCAM	0.998727	0.00369823		BNIP3L	0.577135	0.000798084		PARP15	0.575431	0.00219184
EIF4E	0.62315	0.00373583		KLHL3	0.998043	0.0109958		MON1B	0.576971	0.000291985		PPP4C	0.330476	0.00222395
EIF4E2	0.629889	5.07128e-06		SLC2A4RG	0.998005	1.7e-06		SEC62	0.576661	0.0123357		PRRC2A	0.259131	0.00222492
ELF4	1.04865	1.04977e-05		TMEM250	0.997715	0.000855986		NEDD9	0.575089	0.0131611		SNHG15	1.36394	0.00226281
EMP3	1.79338	2.70299e-09		TIGAR	0.997477	9.28e-08		ATAD3B	0.575075	0.013882		ARIH2	0.279781	0.00228069
ENC1	4.83775	3.38764e-33		MTSS1	0.997459	4.51e-08		CCDC82	0.574846	0.000459212		NAGK	0.549888	0.00228182
EPB41L4A	1.8272	1.33153e-08		REPS2	0.995527	0.00114953		POMT1	0.574174	0.00660649		INSIG1	0.827178	0.00228257
EPHB6	0.709263	0.0230682		ZDHHC21	0.992735	0.0299559		MVD	0.573207	0.0306846		HSP90AA1	0.72222	0.00228401
EPOP	1.79227	0.00238996		TANGO2	0.991669	4.41e-06		SIAE	0.571802	0.0305181		CCDC146	0.698841	0.00228599
EPOR	2.58422	1.13772e-08		AIFM2	0.991097	0.000837843		SH3GL1	0.571585	6.40125e-06		SIAH2	0.681854	0.00229655
ERCC6	1.01746	0.00141217		TTL	0.990758	1.84e-10		NUMBL	0.570629	0.0194634		LNPEP	0.605626	0.00229911
ERN1	1.53344	1.3846e-08		SPI1	0.990631	6.82e-14		EEA1	0.570078	0.027367		ETV3	0.798431	0.0023124
ESR1	1.87344	0.000735297		AKAP13	0.988581	1.29e-05		PLEKHM1	0.569669	5.46891e-06		HOXB7	1.70481	0.00233205
ESRRA	1.07284	8.12436e-12		CHAF1A	0.988202	0.000391396		CCSER1	0.569007	0.0389173		DNAH1	0.847693	0.00235033
ESS2	0.556613	0.00523593		RAB8B	0.987911	3.22e-06		MAPRE2	0.568751	0.00504149		SIK1	1.039	0.00235113
ESYT2	1.00977	1.56163e-07		NCAPG	0.987634	0.000203692		CCDC88B	0.56835	7.66473e-05		TSPO	0.920354	0.00236898
ETF1	0.858137	1.58607e-05		P2RX5-TAX1BP3	0.987422	2.06e-05		GLIDR	0.567786	0.0376068		ARRDC3-AS1	0.614724	0.0023858
ETNK1	0.499835	0.00470461		MYO5A	0.986883	2.91e-07		MTMR9	0.56731	0.00455463		DTX2	0.565232	0.00238973
EXOC3	0.68536	2.19867e-06		CDC42BPB	0.986772	0.00369174		SKAP2	0.565582	0.000103271		TIAM2	0.477764	0.00239165
FAAP20	0.420913	0.0433548		HAUS8	0.986051	2.42e-10		AKR1B1	0.562125	0.0070515		SIK1B	1.04056	0.00240677
FADS2	1.52809	0.000236413		ANKLE1	0.985339	0.00199123		COQ10A	0.561606	0.0161293		SIL1	0.520946	0.00241355
FAM214B	2.06791	6.27107e-11		SIGMAR1	0.984273	4.65e-06		SLF1	0.56118	0.0130394		NSUN3	0.450667	0.00242023
FAM41C	2.43507	0.00019803		PLEKHG2	0.981078	7.16e-06		CTSS	0.560717	0.0215353		LY96	0.972604	0.00242487
FAM43A	2.84162	5.55024e-19		CABP4	0.980073	0.00297847		RPS6KA1	0.560227	0.000433304		PLEKHF1	0.996646	0.00244016
FAM49A	2.1283	1.1518e-13		PTK2	0.979568	6.21e-06		NDUFV1	0.560153	5.48e-05		NAAA	0.523027	0.00248575
FAM50A	0.827704	6.39895e-06		ARHGAP42	0.977603	0.026956		DMXL1	0.559865	0.0157771		LRRC42	0.522398	0.00248871
FAM72A	2.26898	3.67064e-07		NCKIPSD	0.975225	0.000282255		ZBTB17	0.559293	0.00524407		SNX3	0.440167	0.00251065
FAM72B	2.24269	5.32059e-08		H2AFZ	0.975007	1.39e-06		CMTR2	0.559014	0.00907701		SYNE3	0.635581	0.00251125
FAM72C	2.32113	1.85243e-07		RASGEF1A	0.973943	0.0330211		SIRT2	0.558775	0.000298078		GORASP1	0.461305	0.00251417
FAM72D	2.16601	8.7392e-07		PARP15	0.973779	5.38e-06		TRPV2	0.558644	0.00178785		MAP3K9	0.774529	0.00252435
FAM86B3P	2.61639	8.46149e-10		SNX8	0.973688	4.59e-07		SUN1	0.55665	0.00274846		GRAMD2B	1.60369	0.00252435
FAM89B	1.10413	2.10428e-06		MALAT1	0.971774	0.00489419		CDKN2D	0.556244	7.41738e-07		ANKRD42	0.575962	0.00254124
FAM91A1	0.457622	0.00979117		CAND2	0.971644	0.00238224		RAB8B	0.556192	0.01981		GPD1	1.05819	0.00257034
FARP2	0.753968	2.23022e-05		ATG2A	0.971145	3.41e-08		DNAJC5	0.554875	0.000737806		MIF4GD	0.464748	0.00258491
FAT2	1.61437	0.000165554		ANKMY2	0.970423	0.000812128		ZNF81	0.55481	1.81181e-06		ABCA6	1.63854	0.00258612
FBLN2	2.46393	4.08434e-05		XKR8	0.970244	0.000141165		SAMD4B	0.551807	0.00250664		STK26	0.534289	0.00259266
FBRSL1	0.929487	6.38798e-09		POLR2L	0.969794	6.98e-11		CARD11	0.551697	0.000143815		RINL	0.845981	0.00262036
FBXL18	1.73195	2.52255e-09		COMTD1	0.969689	0.00193135		TSC22D1	0.551308	0.0234204		ZNF684	0.768102	0.00263965
FCGR2A	1.87816	3.56243e-09		LRRC42	0.969669	2.32e-06		SC5D	0.550634	0.00311418		CD52	0.45327	0.0026498
FCGR2B	1.61398	2.58582e-07		NLRX1	0.969569	0.000141165		CMC2	0.549781	0.0268162		IKZF4	0.87721	0.00265118
FCHO1	1.00597	8.70358e-07		RASSF2	0.968283	3.73e-11		STAMBPL1	0.549153	0.00877577		ARMCX6	0.346848	0.0026559
FCRL2	1.25936	2.74507e-13		KYNU	0.967391	6.68e-07		CIC	0.548017	0.00783565		KMT2B	0.444209	0.00267169
FCRL3	1.33616	2.28074e-08		PITPNM1	0.966547	1.06e-15		SLC44A2	0.547246	2.14443e-08		FAM53C	0.951173	0.00267318
FCRL4	5.42755	6.7226e-14		PYCARD	0.966036	0.00422451		ZNF250	0.546805	0.00373661		RAP1B	0.40545	0.00268883
FCRL5	2.61377	0.00873097		DNAJC5	0.965265	7.09e-10		GNAS	0.546251	0.00190089		DNAJC17	0.477055	0.00271264
FCRLA	0.963296	0.00290042		BCORL1	0.964751	2.77e-08		HAGH	0.546096	0.0033142		CDH24	1.18157	0.00272038
FCRLB	1.16324	0.00239528		RBPMS	0.96429	0.000179931		CCDC90B	0.544437	0.00727659		BRSK2	1.57975	0.00272862
FEM1C	0.991411	0.000486343		CCNG2	0.963459	2.93e-05		IRAK4	0.542582	0.00674088		ARL4C	1.81596	0.00273203
FERMT3	0.707005	1.50896e-05		TSPAN17	0.96322	4.77e-05		QSOX2	0.541312	0.0111463		ENTPD1	1.16164	0.00275972
FES	1.59623	7.07614e-07		PIGX	0.963165	9.66e-06		TRAPPC1	0.541078	0.0258238		MCL1	0.891788	0.00276685
FGD2	0.77909	0.000626872		EMD	0.962559	0.00496294		ADD3	0.540392	0.0131957		TCP11L1	0.669468	0.002776
FGD3	0.284103	0.0198122		KLHL2	0.961796	9.98e-06		RAB4A	0.539452	0.00137007		RRBP1	1.47054	0.002776
FGD4	4.02472	3.70893e-16		PITPNA	0.961789	7.89e-12		TRAK1	0.539116	0.000804812		JAK2	0.881387	0.00281449
FGFR1	4.03296	7.21658e-10		ARMT1	0.96139	0.000122935		RPS6KA5	0.539049	0.00678036		TMED5	0.564894	0.00282446
FGR	2.93122	6.02112e-09		NPTN	0.961265	1.36e-05		RNASEH2C	0.537758	0.0040316		PROCA1	0.755004	0.00285911
FHOD1	1.60807	1.81953e-11		NCF4	0.960818	6.74e-06		MOB4	0.537225	0.0145834		CASS4	2.17273	0.00288966
FLII	0.565552	0.000221583		POU2F2	0.960811	3.59e-10		SFT2D1	0.537147	0.00122204		ATXN7L3	0.467822	0.00291786
FMNL2	2.07945	0.000459875		GNGT2	0.960678	0.0156947		BPTF	0.536276	0.00537829		TMEM248	0.25794	0.00292027
FNDC5	2.66595	5.72739e-06		TAX1BP3	0.960671	0.000224328		VCPIP1	0.532231	0.000122444		PRADC1	0.759816	0.00292518
FOXF1	5.74095	0.011912		PRADC1	0.96067	1.12e-05		TMEM268	0.532149	0.027367		RNF138	0.609605	0.00294627
FOXO3	0.730026	4.00981e-05		CD2BP2	0.959784	3.94e-08		RB1	0.532106	0.00570468		SEM1	0.407304	0.00295811
FOXP4	1.43109	2.02645e-05		ANXA4	0.959465	0.0446798		HLA-DOA	0.532005	0.0428781		AP2B1	0.542281	0.00296376
FRMD8	0.549935	8.245e-06		ZFP36	0.959009	0.018947		PNOC	0.531705	0.00331735		DCAF6	0.332493	0.00296559
FRMPD3	3.49335	2.99857e-21		TPM4	0.957627	2.15e-05		NME4	0.53083	0.0133606		ARL8A	0.425181	0.00296935
FUT11	0.987544	1.73306e-06		EHD1	0.95747	5.43e-07		ATP6AP2	0.5303	0.000333493		DRAM1	0.875766	0.00296935
FZD3	1.04675	0.00230107		CPT1A	0.955738	0.010073		DOCK11	0.530273	0.000661193		MBL1P	3.14827	0.00297472
G6PD	0.51601	0.000168541		SOGA1	0.955551	2.33e-05		TTC7A	0.530214	0.00598561		TBK1	0.575385	0.00298518
GABARAPL1	2.11251	0.0305846		ZBTB7B	0.953638	0.000498952		NPTN	0.528402	0.00128477		SETBP1	0.872957	0.00298645
GAK	0.5674	7.44024e-06		CACNB4	0.952017	0.00978617		PPP3CC	0.528061	2.01057e-05		MS4A1	0.875191	0.00300315
GALNT1	0.655649	0.00242762		ZFP90	0.951649	1.03e-07		FAM122C	0.52756	0.0187627		DZANK1	0.810038	0.00302871
GAREM2	3.56005	2.15118e-18		AVPI1	0.951287	0.00191797		PTPN1	0.527549	0.0175188		SLC45A4	0.902136	0.00303845
GAS7	3.72837	2.50786e-10		KLHL11	0.950539	0.00217116		OXNAD1	0.527387	0.00600887		HLA-DRB1	1.04395	0.00304282
GDA	3.86612	3.14107e-07		SEPHS2	0.950508	5.58e-07		PEX2	0.52707	0.00295535		SPATA2L	1.06453	0.00305036
GDAP2	0.717173	2.55274e-06		FAM110A	0.95033	3.83e-05		WDR13	0.527006	7.88101e-06		HEXB	0.91465	0.00307245
GDI1	0.752965	0.00019314		EXTL2	0.950295	0.000895561		AFG3L2	0.525211	0.000102163		HSDL2	0.762221	0.00308071
GDI2	0.921251	0.000291344		KLC1	0.949765	1.77e-05		NCOR2	0.524475	0.0376135		ABCA3	0.969797	0.0030861
GDPGP1	1.28822	1.23412e-06		STK39	0.949468	0.0185974		CIITA	0.524221	2.91129e-05		WDR45B	0.892403	0.00312618
GEMIN7-AS1	2.27781	3.53205e-12		TACR1	0.948577	0.000355911		SFXN5	0.522444	0.0335539		RIMKLB	0.535254	0.00314864
GFOD1	1.67953	2.57992e-12		GUK1	0.948498	1.05e-05		ITGAE	0.522249	0.0229958		KIF21B	0.322319	0.00319154
GGACT	1.27242	1.62346e-05		MAT2A	0.947698	1.58e-08		PLGRKT	0.521028	0.0284987		ISCA1	0.773841	0.0032228
GINS3	2.36885	2.17738e-14		BTN2A3P	0.947207	0.00595957		ZNF513	0.519632	0.000482126		QPCTL	0.511761	0.00324304
GIPR	4.91468	3.82225e-13		DOCK10	0.946913	1.29e-05		TMUB1	0.519144	0.034611		FAM199X	0.281345	0.00327737
GLE1	0.918291	5.82562e-07		TBC1D10B	0.9467	2.38e-07		MBD5	0.519025	0.0238107		LAMTOR5-AS1	1.30691	0.00328094
GLI1	0.83871	0.0016264		WSB1	0.945724	0.000338453		GNG5	0.518944	0.00950035		MYO5A	0.679739	0.00329183
GLIPR2	0.507585	0.0449009		SRA1	0.944896	6.31e-05		ADAM10	0.51747	0.00752168		RASGEF1B	1.58997	0.00329916
GLMP	1.52838	3.00682e-05		FLOT1	0.944554	3.3e-06		USF2	0.517347	0.0175657		RAB7A	0.536801	0.00330675
GLTP	0.458668	0.0113868		NEK10	0.944345	0.0374312		SGSM2	0.517101	0.00142839		EHD4	1.45885	0.00332345
GMIP	0.520578	0.0272051		FAM49B	0.943658	1.87e-08		STARD3	0.517055	0.000986988		SARAF	0.651236	0.00333174
GNAI2	0.670128	0.000898213		SLC25A13	0.943276	5.63e-05		ANKRD42	0.51671	0.027052		SLIT1	1.37721	0.00335197
GNG5	0.581182	0.0016862		TMEM165	0.942656	7.35e-10		TRIP4	0.516418	0.000774505		BIRC2	0.544451	0.00337816
GOLGA8H	1.70333	0.000113482		C17orf67	0.942569	0.000302901		EIF4E	0.515175	0.016908		REEP3	0.823247	0.00338097
GOLGA8K	1.69268	3.63096e-05		MTMR12	0.942555	1.83e-06		RASGRP3	0.515143	0.00342262		CHP1	0.671775	0.00338283
GOLGA8T	1.81249	0.000123498		SCPEP1	0.94216	2.69e-15		DTX2	0.514801	0.0207207		LAPTM4A	0.799974	0.0033899
GOLPH3	0.664	0.00476562		EDRF1	0.941468	0.000171115		BCL2L1	0.514282	0.00235823		CACNA1A	1.14623	0.00340267
GORASP1	0.825285	0.00019314		AGBL3	0.941351	0.000861639		BCAS2	0.513715	0.0306846		HIST1H2BD	1.53337	0.0034052
GPCPD1	0.760144	8.43774e-07		INAFM2	0.939556	8.28e-07		TBL1X	0.513223	0.0202321		MAPK1IP1L	0.563428	0.0034099
GPD2	1.08169	7.62424e-06		GALNT11	0.939476	2.81e-06		POLR3GL	0.512313	0.00178397		PQLC3	0.412229	0.00342303
GPR137B	3.18365	2.92231e-19		UBE2Q2	0.93788	1.92e-11		PITPNM1	0.51188	0.00738187		VAV3	0.78886	0.00343496
GPRIN1	2.21814	3.35602e-11		NCOR2	0.937348	0.000205501		DAGLB	0.511177	0.00224737		EPN1	0.416682	0.00343811
GRAMD1B	3.28217	9.19628e-06		HINT3	0.936699	0.0001509		CSRNP2	0.510223	1.31822e-05		FTH1	0.854709	0.00343976
GRAP	1.63898	2.04556e-20		PAQR8	0.936228	8.58e-05		CD2BP2	0.510107	0.0277924		CCDC82	0.434954	0.00345212
GRAPL	1.68256	7.49872e-10		HEXB	0.935785	0.0136491		CAPZB	0.50973	0.00209812		EVI5	0.931772	0.00345212
GRIK1	1.48411	5.45968e-07		PAK1	0.93531	6.52e-06		NCKAP1L	0.509518	0.0111033		RASGRP3	0.528385	0.00345589
GRIK4	2.44147	0.00251837		LSMEM1	0.934764	0.00743767		DGKZ	0.509412	0.000110719		TTLL4	0.606586	0.00346446
GRK3	0.328315	0.0222135		PTPN7	0.934621	0.000204229		ZNF778	0.508643	0.0196963		SRC	0.772939	0.00346821
GRN	2.06886	2.57992e-12		CTSZ	0.934342	2.72e-08		CDADC1	0.508626	0.0293006		PBDC1	0.502304	0.0034761
GSDME	1.18157	0.000640958		MROH8	0.93264	1.58e-05		UNC93B1	0.506848	0.0140388		SLBP	0.670131	0.00348411
GSN	1.59408	0.000171752		TPTE2	0.93253	0.0209185		STRADB	0.506368	0.0431998		ARRDC5	0.720346	0.00348427
GTSF1L	5.30935	1.98894e-26		CREG1	0.932243	0.000153005		SMARCA2	0.506201	0.000344152		KIAA1551	0.329145	0.00349058
GUK1	0.987973	0.000564035		SELENOO	0.931795	9.44e-07		FBRSL1	0.505235	0.00342454		TSG101	0.390723	0.00349905
GYG1	1.26515	1.2837e-10		ZNF335	0.931757	8.17e-06		NCSTN	0.504995	0.000544588		DPH3	0.629868	0.00352524
GZF1	1.55099	8.16447e-08		HCG18	0.931551	5.52e-07		ATP6V1B2	0.50457	0.000305189		PIH1D1	0.86483	0.00352524
GZMM	4.62734	8.60389e-12		TEC	0.93125	0.0275381		SLC38A2	0.503947	0.00540853		COPS4	0.399377	0.00355582
H2AFV	1.20021	2.25888e-12		ATP6V0E1	0.928723	0.000853484		HECTD3	0.502964	0.00821212		NEK3	0.816036	0.00357996
H2AFZ	1.00722	4.12764e-07		IVNS1ABP	0.92867	0.00932423		CMTM6	0.502629	0.00196779		DIRC3	0.782199	0.00360663
HAGH	0.417918	0.0219989		CAMKMT	0.927627	0.000797893		EXD3	0.502115	0.0439821		SPRED1	1.86593	0.00366765
HCG18	0.611149	0.00139886		TOR1B	0.927277	0.000177322		FOXO3	0.501211	0.0273449		ALKBH5	0.69209	0.00367128
HCK	2.91837	0.00109717		GLRX2	0.926919	0.0395002		GMIP	0.500397	0.0261246		RHOH	0.930584	0.00375041
HCST	2.48006	1.92817e-06		PTPN18	0.926605	9.09e-05		SBDS	0.49947	0.0350401		ARHGEF6	0.459818	0.00380556
HECTD3	1.05002	1.68768e-07		CRYL1	0.926187	0.000856461		PTPN9	0.49859	0.00211497		SBDS	0.621252	0.00381687
HEG1	1.53376	0.00625422		ARMCX3	0.925228	3.58e-05		MAPRE1	0.498491	0.0350824		RFLNB	1.80375	0.00382471
HES4	4.49756	0.000717134		CRYGS	0.925201	0.00651916		PRMT2	0.497546	0.0142918		CHRFAM7A	2.25237	0.00385426
HEXIM1	0.89435	0.0011684		GPAT2	0.925025	0.0429894		ABHD13	0.496384	0.00853201		ISG20L2	0.717582	0.00387819
HIC1	4.98629	4.6425e-24		CDV3	0.924585	7.21e-08		SPG21	0.495349	0.00178785		PHLDB1	1.44208	0.00391238
HIRA	0.426729	0.0320823		AP2S1	0.924363	2.74e-06		CD81	0.495138	0.00384576		RBM15	0.707997	0.00391714
HIST1H2BK	0.663705	0.0420586		KLF3-AS1	0.923593	0.0035621		ZNF37BP	0.49424	0.000438325		RAB40C	0.44137	0.00393009
HIST2H2BE	0.561376	0.0355589		PLEKHM2	0.92324	1.37e-07		FAAP20	0.49413	0.000457916		PPM1B	0.364846	0.00393738
HMOX1	6.59383	1.79936e-48		PFKFB3	0.922209	0.0163865		MYNN	0.493174	3.2077e-05		SLC27A3	0.98797	0.0039842
HS3ST3A1	3.0057	0.000344693		IBA57	0.920556	6.7e-05		SUMO3	0.491449	0.00305984		NSF	0.636194	0.00399623
HS3ST3B1	2.1193	0.00196384		CALM1	0.919529	0.000147067		PTPN6	0.49135	0.000195402		MAMLD1	1.65113	0.00400109
HSD17B7P2	0.476216	0.000706749		DVL1	0.919466	3.34e-07		PRKD3	0.491325	0.00947909		GLYR1	0.287999	0.00403618
HSPB1	4.76843	1.00247e-21		HECTD3	0.91924	9.77e-08		TXNDC15	0.490661	0.0277955		DLL1	2.13424	0.00408599
HSPBP1	0.479958	0.0179991		IDS	0.918726	1.8e-05		FAM185A	0.489934	0.0191044		VPS26A	0.377128	0.00409227
ICA1L	1.14285	2.27821e-05		GCHFR	0.918268	0.0292156		ATP6V0A2	0.489326	0.0063016		GSN	0.785007	0.00409895
ID3	1.5841	0.00735758		SGTB	0.916475	4.27e-05		UHRF2	0.488991	0.00668618		PLGRKT	0.513721	0.0041017
IDI1	1.73888	1.10304e-05		FCRLA	0.91606	0.00312894		CLSTN1	0.488402	0.0144967		RUNX1	0.837262	0.00413294
IFI27L2	0.634358	0.0290602		LSP1	0.913702	2.33e-06		ARPC3	0.48824	0.00401273		FBXO31	0.738429	0.00413661
IFNAR2	1.38693	3.96843e-08		RTL8C	0.912298	5.78e-06		STIM1	0.486261	0.0142568		DBI	0.891911	0.00414656
IFNLR1	2.7039	8.21759e-17		PTPN1	0.912216	0.000203149		LAMP1	0.486232	6.71901e-06		ZZEF1	0.39017	0.00418792
IKBKG	0.582294	0.000592575		DNM3	0.911974	0.0121663		LRR1	0.485603	0.0375942		PPP1R3B	0.704926	0.0042126
IL10RA	1.85487	4.7367e-13		HYI	0.911578	0.0104479		RASSF2	0.484132	0.000797042		SPOPL	0.652398	0.00421313
IL10RB	0.88694	0.00193206		SEPTIN7P9	0.911038	0.00182239		ANKDD1A	0.482697	0.0070515		GRHPR	1.26874	0.00422071
IL12RB2	1.51657	0.0186804		SNN	0.910838	0.00010157		WDFY4	0.482678	0.0089803		WDR34	0.56311	0.00422668
IL2RB	7.43945	4.28679e-31		RAPGEF1	0.910645	4.53e-07		CYBC1	0.48267	0.00589098		ANKRD20A1	2.37019	0.00425269
INAFM2	0.865824	0.00151477		IFFO1	0.910038	3.76e-14		CEP63	0.482162	0.00325986		UBE2Q2	0.416337	0.00425481
INPP4A	1.88897	3.35281e-13		ALDOA	0.909673	1.1e-08		FBXO4	0.481692	0.000832737		ATAD3B	0.554387	0.00426741
INPP5F	1.11071	0.0226022		TRAPPC9	0.909516	0.000976607		C3orf58	0.480965	0.0221251		WDR26	0.343055	0.00431214
INPPL1	1.57828	1.34071e-27		SNX30	0.909344	0.00318075		ARHGAP12	0.480392	0.000142624		KIFAP3	0.482693	0.00433429
INTS6L	1.0723	6.08243e-09		METTL24	0.909273	0.0428166		CBFB	0.480284	0.00882578		APAF1	0.454083	0.00433459
IQCG	1.20346	6.37403e-12		ANK2	0.909137	0.0235467		HCCS	0.480176	0.020714		NIPAL2	0.637414	0.00435966
IQGAP2	1.90968	0.00323801		ARPC2	0.906779	1.45e-11		ASL	0.479941	0.00368659		WASHC5	0.321536	0.00436014
IQGAP3	3.51145	4.78629e-08		MXD3	0.906472	9.79e-05		ARL16	0.479748	0.00111031		WDR37	0.335997	0.00436142
IQSEC1	1.4445	1.62183e-17		KIAA0513	0.906122	0.00408093		NCKAP5L	0.479391	0.0338738		RUBCN	0.371454	0.00436793
IQSEC2	1.77782	0.000596554		CEP104	0.905272	2.27e-15		CDC34	0.478801	0.0341279		DLG4	1.17396	0.00439186
IRF2BP2	1.05893	0.0133374		CXorf40B	0.902826	0.00106165		NUCKS1	0.478488	0.00619174		FRMD5	0.689393	0.00441589
ITGAD	6.78978	7.29079e-26		LANCL2	0.902803	0.0125819		TROVE2	0.478104	0.00135859		TTC21A	0.537477	0.00442292
ITGAX	9.5962	5.51516e-41		MAP1LC3B	0.901143	0.00320398		EIF4G3	0.477133	6.54654e-05		PPP2R3A	0.766853	0.00445096
ITGB2	1.98687	1.21146e-24		TMEM116	0.90048	0.00212515		TRIM8	0.477011	0.0110077		HSPA9	0.309018	0.00445455
ITGB7	2.51176	5.50761e-23		CHKA	0.900129	5.72e-07		RBSN	0.47648	0.00527421		SPTBN2	1.10986	0.00448833
ITSN2	0.752672	4.70632e-06		HLCS	0.899802	2.36e-06		AHCTF1	0.475604	0.0177373		RAB6A	0.501814	0.00450809
JAZF1	1.17408	1.16153e-05		ZNRF2	0.899458	0.000109875		EXOC3	0.475501	2.83559e-05		TRIM8	0.436896	0.00453686
JAZF1-AS1	1.63684	9.36866e-07		NAB2	0.897338	3.66e-07		SNX2	0.474965	0.000109229		MOB4	0.673676	0.00457628
JMJD6	0.820807	1.6364e-06		SLC25A19	0.897318	0.000737734		AGPAT2	0.474863	0.00867182		ZNF540	0.748674	0.00459106
JOSD1	0.629085	0.0350504		RNPEP	0.895883	0.000384427		EIF1B	0.474165	0.0225702		SCN8A	0.722875	0.00462213
KBTBD8	0.602283	0.019863		PFDN2	0.895549	1.53e-06		SRI	0.47279	1.4258e-05		KLF9	0.554431	0.00463026
KCNC3	1.10083	0.000154812		PLCG2	0.892895	1.38e-08		ULK1	0.471637	0.0290096		SERINC3	0.524642	0.00465549
KCNG2	1.24034	0.00372129		ZC3H12D	0.892777	0.0129762		CALM1	0.471216	0.0146643		LIMS2	1.32251	0.00465549
KCNH4	1.78101	5.65476e-06		ZNF184	0.890122	0.00875943		CIAO2A	0.470753	0.0405195		SUMO3	0.512907	0.00475434
KCNJ11	6.36944	4.78829e-39		INKA2	0.888772	0.000442237		UBC	0.470162	0.0418143		SH3GLB1	0.338499	0.00477016
KDM4B	0.845182	2.12258e-08		TMTC4	0.888015	0.00226029		AXIN1	0.469584	4.25249e-06		CES4A	0.595705	0.00479132
KIAA0513	1.39115	3.49783e-06		SLC27A4	0.887732	9.92e-07		LSM8	0.468901	8.35651e-06		LINC02381	1.96205	0.00479132
KIAA0930	0.708506	0.0160358		MEF2D	0.887683	1.42e-09		FAM91A1	0.467381	0.000234515		TAS1R3	0.867157	0.00481318
KIAA1841	1.76157	0.00136015		ZFAND5	0.887296	0.000963756		PAX5	0.46725	0.044787		PAK2	0.231067	0.00482453
KIF13B	0.400225	0.0164541		JMJD6	0.887259	2.05e-08		IQGAP1	0.466184	0.0319031		XXYLT1	0.723836	0.00486668
KIF20B	0.65208	0.00115662		RPS6KA4	0.885336	2.81e-08		PPM1A	0.465644	0.00955089		DMXL1	0.527356	0.00487934
KIF3B	1.43218	3.67816e-13		STK38L	0.884738	0.000206496		TBCC	0.465421	0.0144519		GUK1	0.648281	0.00492119
KIR3DX1	7.4171	5.51078e-35		NAA40	0.88472	8.55e-05		PTS	0.464783	0.0325156		PKIG	0.521959	0.00493661
KLF3	0.900039	0.0158078		RRP12	0.884492	2.23e-07		ATP6V0B	0.464219	0.0214596		HLA-DPB2	1.69602	0.00499566
KLF3-AS1	1.21221	0.000164631		STX16-NPEPL1	0.884446	0.000166431		ZBTB21	0.463812	0.0169223		LDLRAP1	0.596536	0.00510956
KLF4	2.21189	3.55405e-07		GALNT3	0.884036	0.0245629		DEXI	0.463767	0.000650466		C4orf33	0.858071	0.005143
KLHL11	1.21967	0.000433525		CLSTN1	0.883655	6.33e-09		DDA1	0.463689	0.0347591		MITF	2.78405	0.00517498
KLHL15	0.50041	0.0277522		SEMA6A	0.88233	1.61e-06		STK10	0.463144	0.00135208		IQGAP1	0.569824	0.00518052
KLHL18	1.23976	3.15178e-12		TXNDC15	0.88216	1.9e-05		COPG1	0.463135	0.00593698		CD81	0.478714	0.00519341
KLRF1	0.811457	0.0222599		DTD1	0.880346	5.69e-05		ACOT9	0.462928	0.0368619		FKBP8	0.418452	0.00521657
KNL1	1.87922	1.15455e-09		SEC11C	0.878841	0.000104781		RPS6KA3	0.462696	0.000841851		LGALS8	0.995602	0.00527775
KPNA2	3.14177	2.65575e-16		LPAR5	0.878619	6.96e-13		ZNF527	0.461825	0.0174765		HIST1H2BK	1.33135	0.00527868
LAMP1	0.55966	2.86382e-06		VPS9D1	0.878331	2.73e-05		NUMA1	0.460627	0.00212164		GMIP	0.487715	0.00528036
LCP2	3.47318	3.00531e-07		SH3D19	0.878081	0.0176966		COTL1	0.460463	0.0370165		TANGO6	0.433577	0.00532524
LDLRAD2	6.21403	7.27903e-18		DAAM1	0.877866	0.0054622		ASPSCR1	0.460005	0.0155277		PNOC	0.481649	0.00532524
LFNG	0.834235	0.00824778		TACC1	0.877314	0.000215005		LINC00476	0.459424	0.035104		DHCR24	1.22064	0.00535208
LGMN	2.2132	2.41799e-10		MAST3	0.877296	1.41e-06		MMGT1	0.457133	0.0258482		RHOQ	0.880459	0.00536057
LILRA1	3.86693	1.43519e-14		INSL6	0.877148	0.0041279		C6orf89	0.456293	0.000579495		SRPK2	0.565888	0.00539071
LILRA4	2.8242	0.00091539		MAGEF1	0.876289	0.000300319		CSNK2B	0.454448	0.0198495		COMMD4	0.6973	0.00539698
LILRB1	2.04245	3.68983e-06		RETSAT	0.875632	1.15e-08		TBK1	0.454402	0.0362301		MAPRE1	0.64354	0.0054223
LILRB2	4.54791	3.36589e-08		MAP7D3	0.874058	0.00110442		PJA2	0.454228	0.0398991		SMPDL3A	1.44737	0.00545111
LILRB5	2.48182	0.000689442		NOMO3	0.873635	0.0014594		ARL8A	0.453525	0.00493306		HHEX	0.47085	0.00549698
LIMD1	1.08767	1.43045e-05		ANKRD36	0.873409	2.76e-05		GLIPR2	0.451942	0.00112749		FAM118A	0.638226	0.00552349
LIMK1	1.94835	1.19084e-12		MTHFD2	0.872683	0.00155927		COL4A3BP	0.45133	0.0148209		NEK1	0.41707	0.00554002
LINC00528	0.843917	0.00239528		AHCTF1	0.872353	1.12e-05		PRDX5	0.451323	0.0325996		PRDX5	0.555574	0.00554006
LINC00963	1.97299	0.000129985		ICAM1	0.871965	0.0164249		TTC13	0.450753	0.00901791		RNF113A	0.528	0.00555176
LINC01128	0.854539	0.000654391		KIF11	0.871506	0.0124203		SNX20	0.450108	0.000661193		IFIT5	0.586849	0.00564766
LINC01435	2.06757	4.97235e-09		VPS11	0.871403	1.75e-09		GGA2	0.448516	0.00243016		FES	1.33964	0.00564766
LINC01504	1.51837	0.00153183		ZNF565	0.87089	0.000437288		NICN1	0.448305	0.000969233		IL10RA	0.77971	0.00564801
LINC01547	2.27449	1.00036e-11		BACE2	0.870353	0.00863191		POLR3F	0.44725	0.0313428		RASSF1	0.517784	0.00565387
LINC01684	0.875523	0.0280394		ZNF250	0.870268	3.65e-11		GYG1	0.446344	0.0169853		ZNF333	0.434617	0.00570198
LINC01918	2.47329	2.19617e-06		SGTA	0.869502	1.32e-07		PGM1	0.446094	0.00302344		UBR7	0.915809	0.00579241
LINC02227	3.28329	4.81416e-05		GALNT1	0.869455	2.96e-05		HMBOX1	0.444983	0.000659475		PAIP2	0.45419	0.00582046
LINC02365	3.68121	1.85559e-07		TMED5	0.868153	4.84e-06		MYL6	0.444827	0.0286326		OAT	0.549588	0.00583764
LITAF	2.11858	2.55287e-33		DDX21	0.867626	0.000505624		ATP6AP1	0.444253	0.00567338		TMSB4X	0.882627	0.00583764
LRMP	2.22329	1.8151e-21		IFI27L2	0.867418	9.66e-06		PDLIM2	0.443382	0.0230509		GPATCH11	0.780261	0.00587829
LRP1B	1.23051	0.0327696		CIC	0.866914	4.38e-06		IGF2R	0.439736	0.0065922		NFIX	1.26878	0.00588185
LRP5	2.82742	1.4511e-17		MYLK4	0.866376	0.0253798		ZNF34	0.438955	0.00598071		HMGN3	0.324571	0.00588625
LRPAP1	0.417243	0.00761223		RFTN1	0.866367	0.000147067		C3orf62	0.438775	0.0218814		CNOT6L	0.455033	0.0059623
LRRC25	4.5453	4.32034e-23		TPI1	0.865914	0.00443442		PRCP	0.438665	0.0207313		AKAP1	0.563379	0.00596694
LRRC42	1.04336	1.56015e-05		GPHN	0.86443	0.0039819		FAM50A	0.43845	0.0302229		HTT	0.500595	0.00599347
LRRC73	6.47727	1.62663e-18		NOMO1	0.863212	0.0031792		PM20D2	0.438437	0.00868057		PSEN1	0.316271	0.00603561
LRRK1	1.06752	3.36589e-08		RASSF1	0.863188	2.72e-06		DHX8	0.438409	0.0297622		CCDC138	0.561159	0.00609462
LRRK2	1.24829	1.84504e-07		MTFR1L	0.859468	3.43e-07		PAIP2	0.438197	0.0364616		ATP6V1B2	0.411861	0.00614124
LSM8	0.456173	0.0024117		PAF1	0.858663	4.07e-05		LPGAT1	0.437639	0.00406746		C1orf122	0.360741	0.00623332
LTK	5.01496	3.22538e-28		SYNE3	0.858307	1.41e-05		RRNAD1	0.436203	0.0017199		JAG2	1.35018	0.0063601
LUZP1	0.78691	0.0017641		TTLL4	0.85746	6.09e-05		USP4	0.436063	2.93034e-05		NUCKS1	0.572545	0.00637933
LY96	1.78399	3.06295e-06		GREB1L	0.857376	0.00444989		BRI3	0.434866	0.0254561		CAMTA2	0.439481	0.0063955
LZTS3	0.774831	0.0220671		STARD4	0.856998	6.26e-08		COQ10B	0.43459	0.0399974		MFSD11	0.388829	0.00640912
MAF	4.87229	1.09602e-14		CNPY3	0.856534	1.54e-12		UPF3A	0.433652	0.0188907		TAF10	0.488427	0.00646715
MAFB	5.84096	0.000179656		SLC35D1	0.856074	1.96e-11		TEP1	0.433514	0.00446235		MAP3K10	0.485633	0.00648209
MAGEF1	0.886303	0.000854254		PPP3CC	0.853987	6.2e-08		CRYL1	0.432351	0.0423124		DNAJC1	1.23998	0.00656315
MAN1C1	2.32304	1.60549e-07		CCDC192	0.853026	0.0217064		G6PD	0.432331	0.0047103		DDX21	0.710657	0.00656517
MAN2A2	0.973811	1.9533e-06		BCL6	0.852384	0.0204683		RAD18	0.432145	0.00600791		DPP4	2.50916	0.00656517
MAN2B2	0.5243	0.00525767		DESI1	0.851854	1.44e-05		CORO1B	0.431928	0.0395571		RNF2	0.406361	0.00658307
MAN2C1	1.27404	2.06366e-07		LIMD1	0.851288	0.000860239		ELP6	0.431837	0.0390514		BTN2A2	0.641775	0.00661024
MAP1LC3B	0.621037	0.0371328		MTA2	0.850378	7.26e-08		NSUN3	0.431795	0.00179123		TRABD	0.515358	0.00661209
MAP3K12	1.34679	5.32857e-11		PDIA6	0.849956	1.29e-06		ELF1	0.431377	0.0184198		WWC3	0.641349	0.00665615
MAP3K14	0.393061	0.00984289		NOMO2	0.849955	0.00137662		YKT6	0.431194	0.00294411		EZR	0.792868	0.00666123
MAP3K6	2.13464	1.84971e-11		DYNC1H1	0.84943	0.000350594		PHKB	0.430517	0.00808232		LIMS1	0.584406	0.00667127
MAP3K8	1.8887	7.90602e-14		LRIG1	0.848794	0.0125137		RASSF5	0.430385	0.0228276		ECD	0.427684	0.0066767
MAP4K3	2.71135	1.19135e-16		GPCPD1	0.848711	1.55e-06		GNAI2	0.425899	0.027367		N4BP2	0.634249	0.00668331
MAPK7	1.41228	1.1573e-11		ECPAS	0.846083	5.32e-06		RAB5B	0.425408	0.000897693		SPAG4	1.2065	0.00668437
MAPK9	0.284351	0.0310187		CAMTA2	0.846047	4.22e-08		GOLPH3	0.424822	0.0290956		SLC1A4	1.21308	0.00671575
MAPKBP1	0.510715	0.00173788		CCDC102A	0.845867	8.17e-07		ZBTB8OS	0.424628	0.0182408		ID3	1.60254	0.00672268
MAST2	1.51695	4.32429e-09		TBC1D22A	0.845459	5.08e-07		PPP1R21	0.423319	0.00116103		SPATA5L1	0.44518	0.00673758
MAST3	0.698211	0.000126956		ZNF570	0.844663	0.000367218		ZNF592	0.422741	0.000129395		USF2	0.592749	0.00677692
MBD5	0.365392	0.0160171		SNU13	0.844574	7.83e-09		DPH3	0.422462	0.0230024		PTPRC	0.587958	0.0067917
MCF2	1.78388	2.07517e-09		TROVE2	0.844406	3.46e-08		GOLGA3	0.422334	2.99607e-05		SPIRE1	1.17499	0.00679938
MCL1	0.748491	0.0120721		PGPEP1	0.844306	0.000773798		TAOK3	0.421779	0.0111809		LOXL3	0.854612	0.00684979
MEF2A	1.31782	1.92019e-10		INTS7	0.84419	2.49e-07		SELENOT	0.421165	0.0218539		USP32	0.495251	0.00686068
MEF2C-AS1	1.44883	3.25436e-08		GBA	0.843824	0.00115752		SLX1B-SULT1A4	0.421038	0.00756294		USP37	0.370869	0.00694881
MEGF9	0.565234	0.0148368		RUBCN	0.843291	1.63e-05		SERINC1	0.420771	0.0266492		TBL1X	0.520961	0.00698302
METRNL	4.59174	5.0986e-38		CCDC12	0.843185	0.000261471		TPCN1	0.419237	6.58079e-05		QSOX2	0.604256	0.00701328
MFAP5	6.44029	7.7946e-14		WDR45B	0.842733	0.00384453		TAF5L	0.418028	0.0182954		PGM1	0.46737	0.00708742
MIB2	1.46667	8.43727e-13		RBM14-RBM4	0.842565	0.00183758		FAM8A1	0.417426	0.0375298		TOM1	0.470669	0.00708742
MICAL1	1.1756	1.35756e-09		MNT	0.842294	8.04e-05		CBL	0.415623	0.0121448		SESN2	0.772187	0.00709816
MIDN	2.69098	6.06896e-19		SH3BP1	0.841911	0.000928813		CALCOCO2	0.414035	0.00777688		PTPRA	0.30751	0.00711841
MIR181A1HG	1.59033	0.0387927		PTCH2	0.84085	0.0117832		ARMCX6	0.413899	0.0312269		VPS4B	0.339507	0.00718655
MIR22HG	3.0724	4.19032e-10		USP36	0.840204	0.000182837		NCOA3	0.413409	0.00725591		HLA-DPA1	0.933009	0.00718655
MIR3681HG	2.41074	3.34196e-16		BMP1	0.839846	0.0203026		ESS2	0.413322	0.011907		ZNF37A	0.311906	0.00725074
MIR4435-2HG	2.24685	2.45433e-06		VDAC1	0.837747	1.13e-06		MYO5A	0.413186	0.0339328		LRRC4C	1.84005	0.00725074
MLC1	4.95689	1.2775e-08		BTN3A1	0.837009	0.0068929		TBCA	0.412908	0.00662101		PRR14L	0.590929	0.00729253
MMP23B	3.17577	2.29043e-11		TMPRSS5	0.836904	0.0358021		RBM18	0.412556	0.00552878		SNPH	0.936018	0.00732729
MON1B	0.470308	0.00523403		MECP2	0.836698	1.35e-05		CTDSP1	0.412506	0.0119984		FOXK2	0.517643	0.00733589
MOV10	1.54875	0.00267064		TH2LCRR	0.836466	0.0357098		PPP4R1L	0.412396	0.000294172		ARMCX3	0.679123	0.00733641
MOXD1	1.74383	0.00225413		ADK	0.834499	7.83e-06		2018-09-02	0.411551	0.00568124		ANKRD20A3	2.3658	0.00735366
MPC1	0.706425	3.47272e-05		LINC00893	0.834457	0.01582		MSL2	0.410911	0.00195284		BAHD1	0.400817	0.00749874
MPP6	2.97331	2.25398e-37		GRK4	0.834386	0.0151036		CD52	0.410798	0.026908		TBC1D22A	0.79436	0.00752436
MPRIP	0.268107	0.0235751		CD72	0.832888	0.000619726		STAM2	0.4091	0.0205248		ZNF527	0.548633	0.00753787
MPST	2.06226	4.75193e-08		PYGB	0.832422	5.1e-07		FOXN3	0.408744	0.0103176		CLIP4	0.56179	0.00760749
MPZL1	1.12022	0.00274021		KLF3	0.831569	0.0299985		SH2B3	0.408041	0.0321111		APCDD1	2.71177	0.00767674
MROH8	0.734405	0.00954308		HEXIM1	0.831036	0.00104558		PRKD2	0.407883	0.0415949		DISP2	1.02494	0.00771156
MRPS27	1.2425	1.18056e-09		ACOT9	0.830297	2.95e-08		BROX	0.407451	0.0116509		CCDC162P	0.908874	0.00775463
MS4A14	2.39135	3.94776e-15		PICALM	0.829828	1.12e-07		MBTD1	0.40717	0.00452838		LINC01605	2.00834	0.00775463
MTFR1L	0.812572	1.80206e-06		KIAA0930	0.82855	0.00368102		NUAK2	0.407159	0.00271137		IL12RB1	0.677718	0.00778658
MTMR12	0.791857	0.000252935		LRRFIP2	0.828209	1.37e-07		SLX1A-SULT1A3	0.404128	0.0186557		DNAAF2	0.622521	0.00778727
MTMR6	0.623043	0.0186819		ASL	0.827656	1.15e-07		ZCCHC7	0.402942	0.0217209		VTI1B	0.672316	0.00780671
MTMR9	0.460452	0.0110289		TBK1	0.827613	0.000783457		HSPBP1	0.402876	0.00248432		INHBE	1.09573	0.00791136
MTSS1	0.914633	1.79195e-08		ZBTB7A	0.825987	2.18e-07		RAB1A	0.402256	0.00360623		STARD3	0.362108	0.0079612
MUC4	1.8369	0.0206018		ST8SIA4	0.825941	3.3e-08		ODF2	0.401455	0.0111463		CCSAP	0.7265	0.00796225
MYBPC3	1.3018	0.000515375		SLC12A9	0.822638	3.68e-07		TYK2	0.401325	0.00235727		AKAP8L	0.298358	0.00797788
MYLIP	0.910303	0.00286615		NAPG	0.820333	0.00012954		ACSL4	0.400949	0.00462793		CDC42	0.271612	0.00799682
MYO1F	2.3475	1.43807e-26		CCDC84	0.820288	0.000513527		KIAA0355	0.400096	0.0101181		POC1B	0.394577	0.00800145
MYO5A	0.725397	1.90374e-08		RIPK1	0.820047	2.51e-07		DCLRE1C	0.399418	0.0235604		TK2	1.39658	0.00804487
MYO9B	0.795999	4.73136e-09		GLE1	0.818104	6.17e-06		ACOT8	0.399332	0.0284269		MICU1	0.518068	0.00809482
MYT1	5.65808	2.04873e-12		LMNB1	0.817403	0.0152842		RELCH	0.398214	0.0132508		COQ10B	0.495021	0.00811396
NAA40	1.22286	2.42477e-07		BOLA2-SMG1P6	0.81634	3.1e-09		TRAPPC4	0.398208	0.0057553		BRPF3	0.733447	0.00811396
NACAD	3.52758	8.40604e-05		RAB29	0.814275	0.00102265		DOCK2	0.397945	0.000399546		TMEM59	0.451143	0.00812215
NACC2	2.77315	0.000413417		TMEM110-MUSTN1	0.813726	0.0222786		MAST3	0.397517	0.0150177		DDAH2	0.528781	0.00812215
NAGK	0.648324	0.0321983		TMEM175	0.812365	6.65e-07		TGFB1	0.396663	0.0362301		FAAP20	0.331529	0.00814577
NAMPT	1.52358	0.000258348		RASA3	0.811958	0.000483919		CELF2	0.395877	0.0245303		TM2D2	0.693602	0.00818975
NAT8L	5.7955	3.95771e-21		ZNF682	0.811388	0.000329534		OAZ2	0.395763	0.000622535		LINC01107	1.65296	0.00818975
NBEAL2	2.23228	1.31613e-21		BLMH	0.81075	0.00122001		PGGT1B	0.395683	8.78188e-05		ZNF41	0.395671	0.00821493
NCKAP1L	0.429088	0.0418847		ANXA7	0.80985	2.63e-12		SLC25A44	0.395524	0.000337814		TBCA	0.413028	0.00828393
NCOA3	0.586959	8.53955e-05		GSPT1	0.809658	1.96e-05		UBE4A	0.395176	0.00717344		SLC36A4	0.444571	0.00842961
NCOR2	0.665991	0.00931304		PREX1	0.809179	0.000616648		HSD17B7P2	0.394601	0.0302229		PER3	1.38291	0.00845185
NCSTN	0.421137	0.000594729		FUCA1	0.808669	0.000380655		KLHL18	0.394304	0.0354524		IFFO1	0.252441	0.00851615
NDRG4	4.98456	8.79784e-22		C15orf61	0.808231	0.0318163		DNAJC17	0.394202	0.034611		BICRAL	0.304204	0.00853075
NDST1	2.96797	1.07982e-27		ITPK1	0.807938	4.13e-06		CNOT6L	0.392888	0.0108911		DHX8	0.440139	0.00853075
NDUFV1	0.513843	0.00422718		PER1	0.807833	0.0012839		KBTBD2	0.392399	0.000828587		CCDC30	0.805081	0.00853862
NEAT1	2.85568	1.42219e-13		ALDH2	0.807013	0.00236207		CTNNA1	0.391877	0.0288666		STAM2	0.501931	0.00854724
NEB	2.6528	8.08758e-11		PLK3	0.805663	0.00202353		CCS	0.391872	0.00958191		EDRF1	0.691368	0.00854724
NET1	1.53973	0.0014733		VIM-AS1	0.80498	0.000270233		SEM1	0.389463	0.0116013		GZF1	0.913759	0.00854724
NFATC2	1.46361	2.719e-09		ANKRD36C	0.804846	0.00333943		ATP5F1E	0.388102	0.00541037		MAPRE2	0.569163	0.00856997
NFIL3	2.42219	4.91908e-05		SLC20A1	0.803809	0.01104		HCFC2	0.387379	0.00152465		LMTK3	1.42923	0.00857663
NIPA2	0.370102	0.00295765		VMP1	0.803376	0.00099904		AMT	0.387096	0.0444114		DDA1	0.574846	0.00864134
NIPAL2	1.30669	4.05788e-07		MTMR6	0.802193	0.00136276		PURB	0.386077	0.00145691		NAA38	0.561255	0.00869807
NKG7	7.31097	2.50257e-12		FAM50A	0.802072	1.15e-07		ACAP2	0.385875	0.00183589		FAM207A	0.761113	0.00871242
NLRP4	4.01851	1.48194e-05		ABI2	0.801384	0.00941627		USP13	0.38551	0.0408656		C15orf61	1.01058	0.00876419
NOC3L	0.405786	0.0363225		ARNTL	0.801248	0.000680034		TMEM59	0.385451	0.0372151		UBE4A	0.409236	0.0088812
NOP58	0.811403	0.000248599		GDI2	0.800825	0.00118687		ZBTB43	0.385448	0.00370353		CEP170B	4.75781	0.0088812
NOTCH1	0.583884	3.97627e-06		PTPRO	0.79999	0.026768		TGFBR2	0.385356	0.0350462		TSC22D1	0.616207	0.00890126
NPEPL1	1.02809	0.00169481		NFAT5	0.799792	1.44e-06		C6orf106	0.384875	0.0014744		SELENOO	0.58882	0.00895436
NPHP4	1.04279	1.10446e-06		SH3BGRL3	0.799679	4.16e-06		VPS25	0.384825	0.0222125		PANK3	0.288207	0.00899702
NPTN	0.561406	0.00551875		MAP1LC3B2	0.798981	0.0440271		ABTB1	0.383284	0.0405451		TMEM165	0.41045	0.00901293
NR4A3	3.60983	0.000104315		TMEM104	0.798305	0.00404889		CCNI	0.382485	0.0181526		TXNDC15	0.588966	0.0090411
NRBP1	0.628117	0.000189231		CAPZB	0.798098	3.42e-05		FAAP100	0.382371	0.044551		COMMD5	0.533335	0.00904851
NRCAM	6.03571	1.68387e-32		TMUB1	0.797988	0.00275092		VPS26A	0.381908	0.00107958		TKTL2	1.14359	0.00909438
NRDC	0.727602	5.76007e-06		BTBD9	0.797281	0.000945893		RBM5	0.381225	0.0058866		FAM110A	0.585663	0.00920247
NRM	0.800264	0.00376479		SELENOS	0.796413	0.0046367		CDC37	0.38069	0.0298979		JDP2	1.06468	0.00920383
NRSN2	0.984768	5.56431e-06		WNK1	0.796288	0.000220148		UFD1	0.380098	0.0160305		TAGLN	1.48778	0.00921907
NT5C3B	1.49944	1.74724e-06		RNF166	0.796283	0.000318785		DENND4B	0.379724	0.0208074		SMARCAL1	0.389176	0.00927894
NTNG2	3.40316	1.30428e-32		OPRL1	0.795664	0.000693909		ABCB10	0.37951	0.0108842		RRAS	0.686987	0.00934984
NUDT1	0.612266	0.00915354		ECE1	0.794474	0.0102104		DCTN2	0.377228	0.0371455		CCDC102A	0.456229	0.00946281
NUDT4	0.955746	6.94355e-10		YIF1B	0.794208	0.000182993		MTCH1	0.376701	0.00703906		FIS1	0.392353	0.00947838
NUDT4B	0.90138	4.90241e-05		EXOC3	0.794091	4.03e-08		TOP3A	0.37622	0.0271666		HCCS	0.401682	0.00948697
NUMBL	0.831618	0.000190015		TSTD2	0.79332	2.87e-05		MRGBP	0.376169	0.0281087		CDC73	0.520646	0.00948967
NXF1	0.511332	0.000866428		IL10RB	0.792433	0.0025421		RMND5B	0.376005	0.039061		TFAP2E	0.871961	0.00949261
ODF2	0.409636	0.0271544		CCDC50	0.788588	6.12e-05		TOPBP1	0.37568	0.000192156		MAN2B2	0.319222	0.00950601
OGDH	2.16266	6.16646e-28		DBF4	0.788382	0.000676653		CAPZA2	0.374901	0.0261363		CLK1	0.588496	0.00952898
OTUD7B	3.6093	1.0504e-22		CFLAR	0.788351	7e-05		MINDY3	0.374129	0.0218896		KLF2	1.31942	0.00953736
OTULIN	1.06423	6.25283e-08		VTI1B	0.788275	3.74e-05		MAN2B2	0.373822	0.0283853		PAX5	0.602116	0.00961829
P2RX5-TAX1BP3	1.1256	0.000932437		CORO1C	0.787453	1.16e-09		SMUG1	0.373394	0.0156818		SERPINH1	1.57818	0.00969172
P2RX7	1.61262	0.000164232		PPP1R16B	0.787381	6.59e-06		DIP2A	0.372336	0.00135294		2018-09-11	0.612753	0.00978815
P3H4	2.34962	0.000641865		ETV3	0.786964	0.00179459		PSEN1	0.371987	0.00286563		LINC02384	0.915292	0.00979277
PABPC4	1.20075	1.62482e-08		PQLC3	0.786585	4.74e-07		IKBKG	0.371917	0.00567233		SLC27A4	0.527275	0.00982557
PACSIN2	1.41571	1.15315e-15		FBXO10	0.786531	0.0448568		COG7	0.370924	0.00885333		ITGAV	1.33291	0.00983056
PAF1	0.837915	0.00096598		THRA	0.786087	0.0428491		FIS1	0.369628	0.0185416		COG7	0.41014	0.00988733
PALM	2.36944	0.00155518		PGM1	0.785633	3.72e-05		TPM3	0.369453	0.00537632		SRRM2	0.329243	0.00998179
PARP15	1.07388	5.31686e-06		ANKRD36B	0.784818	1.71e-06		TNRC18	0.368376	0.0378698		ATG2A	0.465694	0.00998179
PCSK6	4.2327	0.00041901		ELOF1	0.784771	3.84e-05		TXN2	0.367127	0.0211556		OSTM1	0.813327	0.0100012
PCSK7	1.18149	1.15315e-15		DEPDC5	0.7839	0.000103542		CCM2	0.365963	0.00403597		TES	0.831779	0.0100012
PCYT2	0.404114	0.00897661		ASAP1	0.782552	0.0350001		ARAF	0.364938	0.0366896		EIF4A3	1.00814	0.0100012
PDCD1	5.83314	3.49766e-34		IQCE	0.782283	0.00272616		PDS5A	0.364043	0.00545127		H1F0	2.87101	0.0100308
PDCD1LG2	2.38009	0.00019314		PIEZO1	0.780117	0.00282883		NSMCE1	0.363615	0.0428781		SNX24	1.08279	0.0101102
PDIA3	0.462617	0.000998258		TAF13	0.7801	0.00188827		SDF2	0.361925	0.0108911		EXT2	0.374281	0.0101104
PDIA6	0.924221	4.67238e-09		POC1A	0.780022	0.0216824		DENND6A	0.361198	0.0178183		C19orf12	0.601577	0.0101112
PDLIM2	0.497788	0.0131325		ALS2CR12	0.779619	0.000451351		YIPF6	0.360772	0.0429987		RIPK1	0.497087	0.0101217
PEA15	1.52733	9.91749e-05		TSHZ1	0.778794	0.00027525		WDR37	0.360618	0.00195553		GGACT	0.828301	0.0101861
PEBP4	2.11939	1.21537e-06		LINC00894	0.77756	0.00147519		AES	0.360348	0.00115768		MEF2D	0.471257	0.0101954
PER3	2.14197	1.60549e-07		CDADC1	0.776124	3.64e-08		RNF8	0.35865	0.0256435		P2RX7	1.03795	0.0102012
PFKL	0.685764	0.000678167		AKAP1	0.775499	0.000206358		USP48	0.357098	0.0145823		MPST	1.41343	0.0102012
PGM1	0.768038	8.51533e-06		CFAP161	0.775456	0.0320546		TMEM8A	0.355067	0.0356605		PBX4	1.24137	0.0102157
PHEX	3.85528	1.06459e-05		MYLIP	0.775194	0.0131434		KLHDC3	0.352325	0.0125375		TGFBR3	2.25856	0.0102157
PHF19	1.28335	0.00216408		MVD	0.775148	0.00137535		RPIA	0.352127	0.0434248		PPM1M	0.563568	0.0102433
PHF2	1.47497	1.78519e-22		SLAMF1	0.774221	0.008764		TMEM167B	0.350355	0.0171311		GRIN2C	0.680285	0.0103816
PHF7	0.669205	3.72316e-09		ERC1	0.774016	0.00159927		CHMP1A	0.348979	0.00515268		ZFYVE21	0.779044	0.0104479
PHKB	0.571468	0.00018692		PLEKHM1P1	0.773875	1.13e-07		ACSS1	0.348151	0.0125003		UBE2E3	0.584249	0.0106373
PHOSPHO1	1.64087	0.000871157		RAB1B	0.773485	0.0390566		PIP5K1C	0.346872	0.0159845		FAM50A	0.417052	0.0106698
PI16	0.885446	0.0253544		SPRN	0.771812	0.00652257		SGPL1	0.346859	0.00238807		ATP2B1-AS1	1.35538	0.010683
PI4K2A	1.48544	5.28243e-10		MPC1	0.769871	6.35e-08		POC1B	0.346576	0.0196161		ORAI2	0.599018	0.0107004
PICALM	0.680825	1.16459e-05		SNX21	0.769548	0.0425298		SUN2	0.344363	0.00173982		PTMS	2.04839	0.0107004
PIF1	5.67886	9.80108e-35		LMNB2	0.768409	3.44e-05		MLH1	0.343137	0.0025034		TRAK1	0.437928	0.0107329
PIGX	0.880668	7.57878e-05		ARID5B	0.768279	0.00815131		2018-03-01	0.34221	0.0186753		RNF8	0.424842	0.0108303
PIKFYVE	1.10433	3.05096e-06		NINJ2	0.76819	0.00974517		POGZ	0.342093	0.000436759		TPM4	0.611017	0.0108334
PIP5K1C	0.351651	0.00503103		TGFB1	0.767684	6.47e-10		PICALM	0.341916	0.0280781		MSL2	0.388479	0.0108675
PIP5KL1	1.79583	2.20213e-07		PXDNL	0.767473	0.0147978		GDI1	0.341846	0.0123272		2018-09-02	0.396218	0.0108856
PITPNM1	0.765514	3.68865e-05		SYCP2	0.767278	0.00634913		LRPAP1	0.340889	0.0171184		SGSM2	0.395759	0.010933
PKN3	1.20954	5.83327e-05		LPXN	0.767123	4.99e-05		CEP170	0.340426	0.0124308		SSC5D	0.987818	0.010956
PLA2G15	0.695353	0.00688455		PROB1	0.767122	0.0216272		GNB1	0.339215	0.000599155		ICA1L	0.929181	0.011051
PLA2G2F	7.38363	1.51057e-11		HOOK3	0.766581	0.000696415		ZNF784	0.3392	0.0362301		ANK3	1.13546	0.0111399
PLAGL1	0.685236	0.00102662		FCHO1	0.766184	5.2e-05		VAMP3	0.337726	0.0237999		FRYL	0.562949	0.0111664
PLCB2	0.918762	2.02584e-09		SS18L1	0.766082	4.58e-05		CYBA	0.336652	0.016908		ARHGAP35	0.483745	0.0112149
PLCE1	1.51165	1.52743e-10		PTP4A1	0.765807	0.00651916		ATG4B	0.336505	0.0236687		RNF19A	0.504356	0.0112663
PLCL1	4.80992	6.26576e-30		KIF21B	0.764721	8.02e-07		SUZ12	0.335365	0.0144519		SRA1	0.614487	0.0112734
PLEK	1.43102	5.08645e-09		POLM	0.763387	2.53e-07		CAPN1	0.334804	0.0234739		BEND7	2.7342	0.0114012
PLEKHG2	0.998172	1.26644e-05		MCU	0.761976	0.000133236		UBB	0.334272	0.0328092		RAMP1	2.74995	0.0114519
PLEKHM1P1	0.79246	5.82289e-09		SMC6	0.761325	0.000243942		SRBD1	0.332302	0.0385371		MR1	0.856919	0.0114534
PLEKHM2	0.857353	1.31662e-07		PSTK	0.761282	0.0368492		UBE2K	0.331913	0.00562971		PRX	0.864712	0.0114534
PLEKHO1	1.29035	4.96956e-09		REC8	0.761024	0.0413201		FLII	0.32862	0.0414845		KLHL18	0.410846	0.0114924
PLIN2	1.19209	2.09038e-06		CHP1	0.760926	0.00680274		VPS4B	0.327855	0.0350401		AGPAT2	0.399609	0.0114957
PLOD3	0.908361	0.000362669		COQ10A	0.760353	0.000655237		UBR1	0.327292	0.0315847		RB1	0.464289	0.0115562
PLPP3	3.99872	1.92975e-12		TM9SF2	0.75964	0.000347955		CNST	0.325985	0.0340089		PJA2	0.539099	0.0115988
PLXNC1	2.42807	2.31551e-18		SPATA33	0.759224	0.0035214		UGGT1	0.324845	0.0319531		KMT5C	0.495355	0.0116924
PM20D2	0.488152	0.000145874		CCDC107	0.758789	0.00380319		STXBP5	0.323897	0.0153712		FCRLB	0.869482	0.0116924
PNMA2	6.66853	2.14608e-14		SEC22C	0.75877	0.000415723		SLC9A6	0.322135	0.0188757		CAMSAP2	1.23181	0.0116932
PNPLA6	0.897332	0.00011095		ABHD17A	0.758104	3.56e-07		ZNF707	0.319767	0.0161178		OSTF1	0.653807	0.0116969
POGZ	0.501143	3.18966e-06		CATSPERG	0.758	0.000254077		HMG20B	0.319142	0.0392442		CSPG5	2.03313	0.0117053
POLB	0.889114	0.00172901		L3MBTL2	0.757823	0.000668453		WDR26	0.316302	0.0205248		HECTD3	0.376326	0.0117604
POLH	1.74442	2.33421e-22		RAB31	0.757358	0.0282747		MAP3K3	0.316064	0.0399949		PNPLA8	0.519541	0.011825
POLM	0.876873	1.16938e-07		FOXK2	0.757333	8.35e-06		ZFAND2B	0.315498	0.029055		TNNT3	1.27428	0.0118363
POLR1C	1.97149	2.99872e-14		SYAP1	0.755988	9.61e-05		DCTN4	0.315492	0.036511		MOV10	1.34222	0.0118605
POLR3F	0.682712	0.000685829		ZBTB1	0.755058	0.00209867		ZNF641	0.313557	0.044787		SLC35B2	0.500102	0.0118799
POMT1	0.700365	0.00129959		OPA3	0.75498	6.21e-06		KLHL20	0.312691	0.0276801		STK16	0.438091	0.0118843
POU2F2	1.00152	8.00471e-08		GLIPR2	0.754384	0.00187447		UROD	0.310422	0.044255		AKIP1	0.722128	0.0119039
PPIL2	0.419812	0.00190934		CPTP	0.754268	0.0166307		TRPT1	0.310315	0.0369806		STRADB	0.549275	0.0119601
PPM1A	0.472857	0.0192885		LINC01511	0.754021	7.58e-09		SIRT7	0.30934	0.0339523		IVD	0.581901	0.0119632
PPM1E	1.83424	0.00197775		RHOQ	0.753247	0.0168737		GNAI3	0.309192	0.0156342		GAS8	1.02972	0.0119894
PPM1M	1.43656	3.58002e-11		HTT	0.752344	9.39e-10		TUT7	0.308084	0.0121044		PAFAH1B2	0.356153	0.0121208
PPP1R3G	6.67141	1.526e-32		ASNA1	0.751595	0.00228294		DCAF6	0.307412	0.0155492		GMPR	2.01306	0.0121491
PPP2R5B	1.22806	3.36589e-08		DPP9	0.750844	1.65e-07		RAB11FIP3	0.305105	0.0231652		CTAGE15	0.917326	0.0122259
PPP3CC	0.569963	8.2282e-07		APBB1IP	0.749149	0.00188474		COMMD7	0.303059	0.0178375		FAM20B	0.392965	0.0122335
PRADC1	0.873059	0.000504245		ABHD16A	0.74882	8.36e-06		MAPK9	0.301749	0.019478		PRRG4	2.80657	0.0122335
PRAG1	1.98524	7.31485e-17		TMEM86B	0.748672	0.00128246		SENP7	0.30119	0.0401302		TPMT	0.615206	0.0122535
PRDM16	3.51992	0.000200667		CALCOCO1	0.745949	1.89e-07		ZNF37A	0.300616	0.022154		SLC29A1	1.10338	0.012266
PRKCH	3.53435	6.0965e-21		KMT2B	0.743783	5.78e-07		STMP1	0.300595	0.0183925		CHST15	0.768086	0.0122893
PRKD2	0.543687	0.00025919		FERMT3	0.742098	6.46e-06		NRBP1	0.30051	0.0317526		RAB2A	0.517847	0.0123801
PRKD3	0.562967	0.00763375		FUCA2	0.742058	0.0147133		YTHDF3	0.299839	0.0402028		RSL24D1	0.621666	0.0124606
PRKX	0.77445	0.00264273		TPM3	0.741804	5.06e-06		TMEM248	0.299648	0.00201908		CERCAM	1.82169	0.0125636
PRKY	0.682995	0.04099		CISD2	0.741674	0.000392151		SF3B4	0.297778	0.0388333		FAT2	1.11647	0.012725
PROB1	0.868248	0.00686965		PDZD11	0.741605	0.0274527		NF1	0.294003	0.0078185		CLCN4	1.10093	0.0127322
PROCA1	1.19877	4.02875e-05		OGFOD3	0.74039	0.00452653		GAK	0.293852	0.0341791		CXorf40B	0.651805	0.0127791
PRPSAP2	0.971494	5.74699e-05		LASP1	0.740267	0.00948548		PBX2	0.29107	0.011757		SPACA9	1.1852	0.0127808
PSAP	1.51955	5.12349e-09		KDM4B	0.739555	1.2e-07		MORF4L2	0.288707	0.0167806		GLI1	0.546214	0.0127871
PSTPIP2	1.7133	2.53127e-05		XPR1	0.73909	1.35e-05		DERA	0.287281	0.0203811		PLEKHA2	0.582478	0.0128155
PTGS1	0.970187	6.52941e-05		ADHFE1	0.739011	0.021473		DNAJB14	0.285022	0.0170531		ANKRD20A2	2.38677	0.0128155
PTK2	0.78555	0.000497109		STAT3	0.737804	0.000105074		AKT1	0.284491	0.0177373		ZFP30	0.657992	0.0128163
PTPN1	0.903571	3.30747e-05		CLTB	0.73756	0.0022708		VPS16	0.283438	0.0128599		MED14OS	0.956358	0.012866
PTPN12	1.79559	5.68213e-07		SLC36A1	0.736622	0.0173611		PPIL2	0.283335	0.00586489		KLHL29	0.835994	0.0129142
PTPN2	1.4152	4.14354e-10		COA7	0.735753	0.00281304		WWP1	0.281313	0.0156293		TIGAR	0.632023	0.0129253
PTPN22	1.53563	1.56165e-35		FMNL1	0.735686	1.14e-08		RCHY1	0.278436	0.0294753		TMEM64	0.457782	0.0129306
PTPN6	1.03733	1.40768e-17		ELL2	0.735075	0.00602531		UBE2B	0.278145	0.0124326		CCDC90B	0.545604	0.0129306
PTPN7	0.86427	0.00494524		TALDO1	0.734723	0.0269674		DCTN1	0.276112	0.0389815		CTBP2	2.03787	0.0129306
PTPRE	1.46373	6.64948e-07		ARHGEF5	0.734525	0.004034		GAPVD1	0.270782	0.0234453		HNRNPA0	0.448851	0.01298
PTPRS	2.71399	1.3451e-11		APAF1	0.734108	0.000252527		ATP6V1C1	0.268489	0.0210386		UGGT2	0.842034	0.0130197
PTTG1IP	1.20947	1.0365e-15		ASXL1	0.733989	2.95e-05		PSPC1	0.265766	0.0427002		RNF130	1.19662	0.0130559
PXK	0.834523	0.00366118		MAGT1	0.733702	0.00434172		SNX14	0.261012	0.00426432		PGGT1B	0.390018	0.0130968
PYHIN1	3.92013	1.57653e-13		DUBR	0.732841	0.0291407		TMED4	0.257767	0.0385243		PABPN1L	1.11682	0.0131163
QPCT	3.61449	6.45453e-06		SRPK2	0.732655	0.00017533		CTNNBL1	0.251456	0.0189391		RGS2	2.13853	0.0131964
RAB11FIP1	1.53503	4.97844e-23		PPIL6	0.732459	0.0116229		SMC5	0.248667	0.025453		SLC12A4	0.501252	0.0133057
RAB11FIP3	0.27694	0.0263569		RNF122	0.73242	0.0117962		SRRM2	0.247255	0.0412101		ZMYND8	0.511846	0.0133545
RAB1A	0.307284	0.0182079		ZNF25	0.732293	0.000207786		TNPO2	0.221921	0.0182748		PANK1	0.72654	0.0134143
RAB20	1.37694	0.00574433		NOTCH1	0.732262	4.56e-11		SP140L	-0.201021	0.0367243		XPR1	0.553661	0.0134662
RAB29	0.766346	0.00228182		KCNMB3	0.732089	0.000368616		MAU2	-0.206939	0.0414845		MORN3	1.21538	0.013542
RAB35	0.509628	0.0038931		OTULIN	0.73144	0.00108678		DDX51	-0.208841	0.0257853		UBE2B	0.291146	0.0135742
RAB37	0.704993	0.0014665		POGZ	0.731233	2.92e-12		GTF3A	-0.242041	0.0399018		CD99	0.622094	0.0136634
RAB3A	2.92314	7.15383e-06		VIM	0.730928	0.000435279		IPO7	-0.25856	0.0399018		RBSN	0.449344	0.0136799
RAB3C	3.34962	0.000316129		PM20D2	0.727703	8.77e-06		PAXBP1	-0.260343	0.0349961		RHOB	2.07582	0.0136799
RAB4A	0.436536	0.00551875		LSS	0.727435	3.54e-07		CAPRIN1	-0.262355	0.00389652		CD48	0.473767	0.0136872
RAB8B	0.490453	0.0239154		SGCB	0.725523	0.00152218		RNF185	-0.265335	0.0348412		B2M	0.57851	0.0136872
RABAC1	0.477801	0.0252138		EVI5	0.725355	0.00350059		CSE1L	-0.265783	0.0057533		UBAC2	0.569708	0.0137053
RABEP2	0.7119	2.5054e-10		ALDH3A2	0.724688	0.00172122		NAP1L4	-0.267526	0.0128145		SLC12A2	0.397686	0.0138325
RABGAP1L	0.815432	1.00323e-05		LINC00528	0.724365	0.002438		KLHL36	-0.269087	0.0389231		MAPKBP1	0.481883	0.0138325
RAC1	0.401563	0.0108132		CDCA4	0.724352	0.0124827		TRIM28	-0.269135	0.0241218		UST	0.865669	0.0138333
RAP1GAP2	1.62381	3.0209e-09		THSD1	0.724261	0.0172609		NUDCD3	-0.270245	0.0430317		ASPHD2	0.56021	0.0138367
RAPGEF6	0.53937	0.0200934		SPATA1	0.723518	0.00918414		SNAPC4	-0.272225	0.00346962		ZYG11B	0.434544	0.0138449
RASGEF1B	1.02885	0.0417407		PCM1	0.723312	0.000157692		DNM2	-0.275117	0.0280096		UBR1	0.344281	0.0140292
RASGRP1	1.58765	1.93e-07		HMGCR	0.723261	0.00131955		NAT10	-0.277152	0.0402702		HDAC5	0.383156	0.014047
RASSF2	0.839961	8.69909e-07		ATAD3C	0.723073	0.000185194		DNAJA2	-0.278033	0.0361842		WAPL	0.329221	0.0141025
RASSF4	4.02055	1.2019e-12		GLTP	0.723048	4.88e-06		STAT5A	-0.279623	0.0235604		NAPA	0.78312	0.0141195
RBL1	1.14163	3.83581e-13		MTPN	0.722686	0.0296762		GNL1	-0.282469	0.0439007		DCTN1	0.354018	0.0141906
RBM15	0.545587	0.016531		PRXL2C	0.72236	0.0166845		AKAP9	-0.282948	0.0304613		PROB1	0.887693	0.0142086
RBPMS2	7.41117	5.14649e-51		PIGB	0.721419	0.000809148		TMEM134	-0.283485	0.0319496		HPS1	0.181709	0.0142603
RBSN	0.409566	0.0327696		TMEM65	0.721347	4.06e-05		NUDT16	-0.286872	0.0443932		ZNF592	0.29267	0.0142822
RCAN1	0.756027	0.00469397		ISG20L2	0.721298	0.00230214		DIS3	-0.286892	0.029698		MFHAS1	0.700943	0.0142936
RCBTB2	3.31236	4.04896e-16		TOM1	0.721213	2.06e-05		NFKBIB	-0.291171	0.0189319		PHF7	0.362854	0.0143208
RELCH	0.415132	0.035007		PHF6	0.720515	3.72e-06		DNPEP	-0.291818	0.0437039		ZCCHC17	0.354183	0.0144148
RELT	1.38383	6.77365e-21		MTURN	0.720447	0.0108791		PPTC7	-0.295118	0.0346128		NUDT8	0.899591	0.0144649
RENBP	0.725832	0.00156507		EED	0.720075	0.000144335		RBM17	-0.295227	0.0182748		M6PR	0.507297	0.0144698
REPS2	1.0396	0.000100032		STX12	0.718929	1.35e-09		HDAC1	-0.296786	0.0178817		RHEB	0.576488	0.0144991
RERE	0.518386	0.00637636		ZNF69	0.718911	0.00175249		TTC27	-0.299092	0.0448924		TLR1	0.694352	0.0144991
RFTN1	0.717488	0.00109181		LGALS8	0.717776	0.0434454		BRWD1	-0.303581	0.0221657		MIPEP	0.600922	0.0145831
RFX2	1.98348	4.54939e-05		NRSN2	0.717338	0.000814271		ICE1	-0.304439	0.0124991		PCBP4	0.635207	0.0146718
RGCC	4.79653	0.000305612		SEPTIN2	0.715551	4e-05		ANKS3	-0.306086	0.0404755		YTHDF3	0.423297	0.0148179
RGS13	5.50744	4.09089e-05		HMGN3	0.715091	0.000128263		SEMA4D	-0.307284	0.0176978		CCND3	0.731352	0.0148554
RHOA	1.028	4.03206e-08		IL18BP	0.714485	0.00284802		USP33	-0.3079	0.0410738		SEC11A	0.332904	0.0148674
RHOC	2.14272	0.00103864		RAC2	0.713899	0.00665279		DNAAF5	-0.307942	0.0212783		CCSER2	0.451295	0.0148786
RIN3	1.60803	9.93213e-20		IKZF5	0.71313	0.0385829		LAS1L	-0.308594	0.00325551		ZNF529	0.568214	0.014945
RIOK3	0.596578	0.000506648		ATAD3B	0.712957	9.65e-05		WDTC1	-0.309344	0.0218474		CELA2B	1.1389	0.014945
RNF11	1.79479	1.40366e-09		CTPS1	0.712934	0.00235525		CRLS1	-0.309768	0.019421		STAC3	0.935568	0.0150803
RNF139-AS1	2.20086	2.11997e-07		MCL1	0.71204	0.0133069		NOL7	-0.311317	0.0306152		PPP4R1L	0.307139	0.0150833
RNF141	0.64788	0.00332944		TBC1D9	0.711649	0.00427253		FBXO46	-0.312937	0.029841		H2AFZ	0.664297	0.0150833
RNF144A	2.2182	0.00472573		LFNG	0.71136	0.0171717		ZNF692	-0.313232	0.0260288		MED29	0.435815	0.0151058
RNF8	0.640597	0.00038186		NDUFAF3	0.709905	0.00365803		SLC35B4	-0.313696	0.035104		ENDOD1	0.928822	0.0151469
RNPEPL1	0.790386	8.67031e-09		CLEC2D	0.709285	0.0162215		CCT2	-0.314587	0.0272374		HIST1H2AC	1.66268	0.0153114
ROR2	3.49228	8.79691e-12		ARF6	0.708603	6.31e-07		POLRMT	-0.315813	0.0153712		YES1	2.21005	0.0153986
RPP25	2.46946	0.000765047		LMO4	0.707747	4.33e-05		METTL4	-0.317899	0.00788297		FAM149A	2.43862	0.0154024
RPS6KA1	0.667195	0.000628406		RNPEPL1	0.707672	1.09e-13		KTN1	-0.322326	0.00464482		BZW1	0.578301	0.0154404
RPS6KL1	4.52052	1.52766e-29		ABHD5	0.70715	0.014956		RAB3GAP2	-0.322921	0.0343535		TCF3	0.308389	0.0155455
RTKN	1.7518	9.5444e-08		SHKBP1	0.705574	2.61e-06		CARS2	-0.32371	0.00367332		ATG10	0.309814	0.0156028
RTN3	1.33354	0.00145517		RNF139	0.705326	0.0117337		KATNA1	-0.32388	0.0126851		CDKL1	0.579092	0.0156621
RTN4R	7.88327	1.92374e-46		DBNL	0.705299	5.09e-11		RNF4	-0.3244	0.0321183		BCL7B	0.47642	0.0157203
RTP5	7.62483	5.97924e-23		NEU1	0.703397	0.0076384		IRF3	-0.326968	0.00637373		LCAT	0.628396	0.0157272
RYR1	4.39011	1.92604e-16		RNF8	0.70285	0.000154606		CAB39	-0.327744	0.00165291		TMEM121	1.09762	0.0157272
S1PR5	8.43245	4.99377e-10		NR1H2	0.702	0.0249266		PUM3	-0.327828	0.0149896		NCF4	0.266697	0.0157285
SACS	1.46241	6.02716e-09		CDKN2D	0.701724	0.00345064		MIEF1	-0.33062	0.0169853		PLEKHB2	0.569598	0.0157337
SAMD4B	0.816393	1.2377e-07		XIST	0.701694	0.0237804		NSMCE4A	-0.330654	0.00807022		RAB22A	0.400519	0.0157944
SBK1	3.41605	1.01567e-14		ZADH2	0.700667	2.42e-05		INTS3	-0.33109	0.00265298		MEGF8	0.557268	0.0158041
SBSPON	1.07135	0.000928174		SLX1B	0.698953	0.0327571		FXR1	-0.333441	4.50278e-05		POLR3GL	0.478246	0.0158547
SCAMP4	1.0318	2.59969e-08		WDR1	0.698765	2.23e-05		MRRF	-0.33406	0.0222738		ENSA	0.484308	0.0158783
SCAMP5	5.5683	2.53111e-28		THUMPD2	0.698756	0.0018397		NDUFB4	-0.339554	0.0019702		LRRC14	0.376511	0.0159338
SCCPDH	1.17613	0.00217842		NIN	0.698321	0.00086165		UQCRC2	-0.340807	0.0391493		COQ10A	0.45691	0.016006
SCN1B	2.54989	3.31802e-05		REEP5	0.696674	0.0311121		MAP4K2	-0.341235	0.0134142		DNAJC18	0.713877	0.016006
SCN7A	4.52927	1.02207e-05		PNMA1	0.696654	0.0056092		KARS	-0.343182	0.0149896		PLOD1	0.628034	0.0160105
SCPEP1	0.637426	3.24291e-05		SGSM2	0.696485	0.000794947		PIP4P1	-0.344726	0.0402702		BCR	1.28202	0.0160305
SDC3	5.75709	1.05947e-71		PGRMC2	0.696109	0.00260692		CBX6	-0.344754	0.0147252		E2F3	0.571579	0.0160927
SDCBP	0.457806	0.0353851		CHFR	0.695794	7.81e-11		PSME4	-0.345273	0.0195054		HORMAD1	0.822981	0.0160944
SDF2	0.376818	0.0423079		GBAP1	0.695523	0.000924482		INPP5D	-0.348534	0.002751		CYB561A3	0.493371	0.0161518
SEC61B	1.79234	3.01167e-11		LACTB	0.695125	0.0244184		FLVCR1	-0.348976	0.0340089		GNA13	0.498914	0.0162331
SELENOW	1.3696	2.73212e-13		NAPA	0.694538	0.0315066		SPIDR	-0.350594	0.0286544		TGFBRAP1	0.35344	0.0162436
SEMA4B	0.956493	1.21747e-06		SLC3A2	0.694318	0.00335492		TMCC1	-0.352239	0.033882		FBXO4	0.298198	0.0163484
SEMA7A	4.11778	2.20728e-41		RUSC1	0.693198	0.00508402		SEC14L1	-0.353571	0.00339383		UBB	0.421518	0.0163601
SEPHS2	0.663657	0.00165157		RAB40C	0.692758	3.04e-08		GPBP1	-0.355076	0.0239734		AP5S1	0.572829	0.0163839
SERPINB1	1.378	5.31682e-07		CARNS1	0.692362	0.0263131		ZNF862	-0.355387	0.0223789		TMUB1	0.650353	0.0164039
SERPINB6	1.30216	0.00014709		GTF2E2	0.691901	0.00311948		IFRD2	-0.356602	0.00928341		EMC7	0.405165	0.016421
SERPINB8	2.35534	1.09083e-17		NRBP1	0.691731	0.000154685		2018-03-06	-0.357206	0.0274119		PRMT2	0.436323	0.0164945
SERTAD1	2.10276	3.11925e-06		RPRD1B	0.689921	0.00978473		CNOT8	-0.358643	0.000739248		VPS16	0.27702	0.0165022
SERTAD3	3.54055	8.16444e-20		CTSB	0.689833	0.00849719		RBM26	-0.359318	0.00363449		GAPVD1	0.294425	0.0166407
SESN2	0.971098	3.47762e-05		SLC15A3	0.688483	0.00227662		ZBTB44	-0.359641	0.00111032		RANBP2	0.570994	0.0167127
SF3B4	0.360991	0.00802534		BMPR2	0.6881	1.95e-05		PDLIM5	-0.360445	0.00359336		IKBKG	0.399362	0.0167664
SFT2D2	0.722503	0.000174333		UBE2K	0.687659	1.35e-06		ZDHHC24	-0.361155	0.0165421		MTF1	0.296982	0.0167777
SGSM2	0.822071	0.000116586		FRMD8	0.687538	7.48e-10		IGSF8	-0.361655	0.00150529		GBA	0.668786	0.0167777
SGTB	0.908188	3.44845e-06		NAXD	0.687515	0.00154695		DENND1B	-0.361785	0.0362533		ZNF37BP	0.445306	0.0168768
SH2B3	1.24309	4.27092e-10		RPA1	0.68633	7.71e-07		RGS14	-0.362404	0.0260647		PKN3	0.646375	0.0168934
SH2D2A	4.39963	7.82733e-28		MPV17L2	0.686265	0.0255163		SMG7	-0.363156	0.0198721		BRI3	0.470587	0.0169674
SH3BGRL3	0.861229	0.000275257		RTN4	0.684835	5.81e-07		DDB2	-0.3661	0.0334032		NCKAP5L	0.46763	0.0169675
SH3BP5	0.476453	0.0185861		ERO1B	0.684627	0.00546401		OCIAD1	-0.367787	0.018005		PLCG2	0.435115	0.0169835
SH3BP5L	0.555312	0.0430973		NCR3	0.682826	0.0115397		FAM228B	-0.367866	0.0314736		SNN	0.612636	0.0169965
SH3GL1	0.902538	1.4017e-11		SCAMP2	0.682398	6.06e-06		PCYOX1	-0.367931	0.0122419		ADCK5	0.346441	0.0171322
SHE	4.92968	1.79907e-06		PXK	0.681927	0.011052		DPH7	-0.370519	0.0116709		TYK2	0.246338	0.017199
SIDT2	1.37212	0.00175864		MORC4	0.681514	0.0205705		MED10	-0.370659	0.0251955		GRAMD1B	2.10606	0.0172214
SIGLEC10	1.61745	1.06867e-11		CSK	0.681209	5.55e-05		SNRNP200	-0.371163	0.00820308		MBTD1	0.300888	0.0172214
SIGLEC6	6.28956	5.55733e-53		FAM207A	0.680567	0.00205339		HK1	-0.371687	0.0371267		CTSS	0.550795	0.0172214
SIK1	1.8611	3.72527e-06		NUDT1	0.680246	1.66e-06		SIDT1	-0.372026	0.0433075		MAP3K3	0.327111	0.0172289
SIK1B	1.79891	3.10629e-05		ZBTB18	0.680112	0.00519037		GATAD2A	-0.37212	0.0017199		ADD1	0.248831	0.0172728
SIPA1	0.461336	0.0247543		KIF20B	0.680024	0.00478259		RAD23B	-0.372304	0.00189817		EIF1B-AS1	0.754085	0.0173054
SIRT2	0.445833	0.0199247		C11orf24	0.679785	0.00215521		MMS22L	-0.37249	0.0157771		TNRC6C	0.583793	0.017377
SIRT7	0.511602	0.00222494		DNAJB12	0.67847	3.74e-05		SP1	-0.37306	0.0175557		DENND3	0.627529	0.0173834
SKAP2	0.480396	0.0211772		ITPR2	0.678084	0.00123706		PRRC2B	-0.373855	0.0322955		WDR76	1.07096	0.0173834
SLAMF1	0.807976	0.01049		TMEM43	0.677975	0.00403991		TFAM	-0.374124	0.0304099		LINC01800	0.971172	0.0174942
SLAMF7	4.62095	2.69534e-26		NDEL1	0.677559	3.76e-05		USP21	-0.37542	0.00792273		HOXB-AS1	2.82336	0.0174942
SLBP	1.03526	4.10441e-09		STK19	0.676246	0.0003624		ADAM17	-0.37631	0.0442219		CISD2	0.557231	0.0175706
SLC11A1	6.95648	7.59942e-51		GNAI2	0.67607	0.000578498		ECHDC2	-0.376566	0.0197492		ABCC4	1.0966	0.01763
SLC12A8	5.23754	8.9527e-14		TMEM70	0.67566	0.0407399		OLA1	-0.377593	0.0355036		GNAI2	0.436151	0.017755
SLC12A9	0.662286	2.27821e-05		REEP3	0.675463	0.0373872		ZFP82	-0.378044	0.0351402		SEMA3B	1.2323	0.0177775
SLC17A9	0.97873	0.00502317		NUCB1	0.674623	0.000554609		CAND1	-0.381805	0.0016108		ZHX3	0.67764	0.0178855
SLC1A5	2.75031	4.88795e-25		FUT8	0.674369	0.00275349		KDM2A	-0.381833	0.0234453		SMIM20	0.416984	0.0179634
SLC24A4	3.26352	0.000841589		HERPUD2	0.673781	0.000487045		CBFA2T2	-0.382627	0.00242478		RLF	0.520939	0.0179982
SLC25A19	0.745813	0.0105588		BCL7C	0.672751	0.0001509		MBOAT7	-0.383775	0.0361856		SLC22A1	1.73014	0.0180322
SLC25A29	3.38782	3.95468e-26		TMEM64	0.672509	0.00432078		TOMM70	-0.384591	0.00301156		TAX1BP1	0.341449	0.0181115
SLC25A34	1.99932	4.18358e-09		ZDHHC3	0.672284	0.00405498		NECAP2	-0.386733	0.000301123		CXorf40A	1.0056	0.0181597
SLC25A35	1.69445	1.2306e-10		PGD	0.6719	0.0033299		C2CD5	-0.387036	0.00145402		ATG12	0.453247	0.0182016
SLC25A44	0.280194	0.0147936		ARHGDIA	0.671861	3.87e-05		CCNL2	-0.387512	0.00989654		TXNDC11	0.548392	0.0182091
SLC27A3	2.38667	7.06736e-07		FAM53C	0.671125	0.0207131		ATG16L2	-0.387682	0.044103		DCTN6	0.58646	0.0182308
SLC29A3	1.02502	0.00453997		LYPLA2	0.671026	6.97e-07		UIMC1	-0.387854	0.00755043		GGNBP1	0.718424	0.0182546
SLC29A4	3.72421	8.71577e-16		MTMR9	0.670574	0.000275075		FAM208B	-0.387967	0.00907701		TGOLN2	0.326587	0.0183059
SLC2A13	1.41378	4.69046e-05		ZSWIM8	0.670307	0.000181141		EIF3B	-0.38812	0.00567593		TRAPPC1	0.514336	0.0183587
SLC34A3	2.72269	1.9279e-07		NSF	0.670005	0.000566708		VARS	-0.388432	0.021889		GEMIN7-AS1	0.793548	0.0183911
SLC35D1	0.405753	0.0197446		WDFY4	0.666455	1.72e-05		CFAP36	-0.388539	0.00446235		ARHGAP12	0.289738	0.0184313
SLC37A2	4.32081	5.2423e-25		TMEM184B	0.666253	0.00683616		TSPYL4	-0.38918	0.00300497		RTF2	0.531236	0.0184335
SLC38A1	0.84313	0.000678167		DTX2	0.666192	0.000612163		ACD	-0.389577	0.00230637		RNF168	0.281287	0.0184636
SLC45A4	1.10096	0.000182871		SLC10A3	0.665743	0.000870564		PHKA2	-0.389676	0.000548442		KLC1	0.595858	0.0185351
SLC47A1	5.31316	5.43868e-24		DCTN2	0.6652	8.97e-06		SOD2	-0.389738	0.0362301		KIAA0232	0.334802	0.0185926
SLC4A10	0.790632	0.0394035		DNAAF2	0.665108	0.00408677		EHMT2	-0.390948	0.00574188		KCTD12	0.796025	0.0186091
SLC5A6	1.46012	0.000145587		CHUK	0.664809	0.000693466		ATPAF2	-0.391585	0.0180993		PDE4A	1.61697	0.0186904
SLC7A7	1.57925	0.000362541		SEMA4B	0.664552	0.00262837		ZNF251	-0.391721	0.00781498		AHI1	0.858123	0.0188311
SLC9A5	2.64231	4.60619e-07		APOL1	0.663829	0.0373127		WDR6	-0.392814	0.00954861		HSPA13	0.743148	0.019143
SLCO4C1	6.38485	1.71609e-45		PCBD2	0.662946	0.0287365		IL11RA	-0.393177	0.0182108		SCAF11	0.256112	0.0192625
SLF2	0.534647	3.48082e-06		ZNF236-DT	0.662734	0.00133405		RAD21	-0.394091	0.0107595		PTGER4	2.2745	0.0196897
SLIT1	1.33432	0.0404039		SPTAN1	0.662533	4.82e-05		BTF3	-0.397135	0.0433075		LARS2	0.572814	0.0197843
SLITRK5	3.94676	0.00956628		DUS2	0.661972	0.00907543		PHF14	-0.399997	0.0136845		MAP7D3	0.605422	0.0198412
SLX1A-SULT1A3	1.26902	1.17992e-06		LENG8	0.661681	0.013347		CSNK1G3	-0.400484	0.00044857		LRPAP1	0.340165	0.0199542
SLX1B-SULT1A4	1.30167	1.19035e-08		SH3BP2	0.661604	0.0075647		ZNF276	-0.401017	0.0114757		BTBD7	0.211	0.0200031
SMC6	0.732641	3.79164e-05		NAA50	0.661533	0.000368616		DDX1	-0.401819	0.000236732		ACTB	0.603969	0.020018
SMOC2	6.23884	4.72161e-29		ACVR1	0.660422	0.0186199		NDC1	-0.402858	0.012784		NDEL1	0.491222	0.0200887
SNCB	4.02118	3.22953e-13		RUNX3	0.660311	0.000604187		ARL5B	-0.403316	0.0352321		MMGT1	0.510124	0.0201048
SNHG15	1.28356	0.00580562		COPA	0.659884	2.05e-07		SGPP1	-0.403786	0.00635273		EIF4H	0.41652	0.0201924
SNN	0.937395	3.99969e-05		APC2	0.659304	0.0194572		UTP20	-0.406172	0.00688664		GSTP1	0.841323	0.0201924
SNRNP25	0.676743	0.00298731		TGFBR1	0.658742	0.00396923		LIAS	-0.406587	0.0395061		ACSL1	0.682204	0.020207
SNTB1	1.6453	0.000413708		ABHD12	0.658302	0.000920269		JAK3	-0.406619	0.0254811		RTN3	0.942982	0.0202455
SNX14	0.335495	0.0110886		ITSN2	0.657673	2.98e-05		DNAJA3	-0.406818	0.0304099		UGGT1	0.374096	0.0203385
SNX18	0.910948	0.000704627		PIGA	0.657283	0.00216333		HPS6	-0.40809	0.0221308		RABGAP1	0.314607	0.020357
SNX4	0.53044	0.000816485		CBWD3	0.656486	0.00192493		ZKSCAN8	-0.408306	0.0156293		MAN1A2	0.337762	0.0204216
SNX5	0.54906	0.00405039		NDUFB2	0.655816	4.82e-05		SART3	-0.408616	0.00694728		TM9SF2	0.473091	0.0204336
SNX8	0.755082	0.00018684		SRRM2	0.655796	0.000250822		SGSM3	-0.408857	0.00434037		CCDC142	0.595844	0.0205423
SNX9	0.807894	0.00315635		KIF22	0.655355	3.62e-05		TTC37	-0.410295	0.000347204		CD180	0.915282	0.0207183
SOCS4	0.641156	0.00433191		SH3BP5L	0.655326	0.0207245		TTLL12	-0.411839	0.0133042		YIPF6	0.497781	0.0207695
SOX4	1.63431	0.00507139		PDHA1	0.653849	3.3e-09		MTERF4	-0.412907	0.0388333		VAMP3	0.337382	0.0208049
SOX5	4.57206	8.20111e-17		NCOA3	0.653093	1.26e-05		RIPOR2	-0.413103	0.0322674		DPYSL2	0.961415	0.020822
SPACA9	1.58572	0.000459875		SDF2L1	0.652877	0.00472828		KIAA1143	-0.413165	0.00762793		BLOC1S5-TXNDC5	0.886183	0.0208489
SPATA5L1	0.839277	6.10264e-06		NAT14	0.652279	0.0232159		ZNF496	-0.415518	0.0275515		ABCB10	0.263891	0.0209389
SPCS2	0.590966	0.00507316		PPP4C	0.652055	1.37e-11		NFXL1	-0.417217	0.00849317		SNRNP27	0.39153	0.0209558
SPI1	1.10149	3.57518e-09		FAM118A	0.651814	0.00192586		CAPRIN2	-0.417431	0.0201144		NUCB1	0.327041	0.021136
SPINT2	0.657912	0.00181569		TRIM39	0.651515	0.0018794		SRSF8	-0.418267	0.0119208		AHDC1	0.490808	0.0211552
SPNS2	2.71801	8.45784e-11		MEGF8	0.650966	0.00386484		PIK3CB	-0.418592	0.00877577		ZDHHC12	0.582994	0.0211552
SPON2	3.90892	6.55401e-43		ATP6AP1	0.650566	8.15e-06		DIS3L2	-0.419019	0.0105772		FLOT1	0.341025	0.0211682
SPRED1	1.86407	0.00398304		COMMD4	0.650364	0.0313771		CRYZ	-0.420987	0.0358213		MAVS	0.370083	0.0212194
SPTBN4	4.89217	3.84511e-25		RMDN3	0.650107	2.13e-08		TOMM40	-0.421591	0.0306152		CTNNBL1	0.288994	0.0212733
SPTBN5	1.59499	7.49959e-08		PTTG1	0.650039	0.0247552		SMARCC1	-0.421816	0.0226373		MLH1	0.300415	0.0213206
SRC	0.994314	0.00286075		KLHDC4	0.649583	0.0116174		SUFU	-0.422839	0.0265299		ZER1	0.275311	0.0214067
SRGAP2	1.55701	1.08698e-14		BRF1	0.649473	0.000643528		ABCF1	-0.423735	0.000407364		ARNT	0.303449	0.0214868
SRGAP2B	1.62149	2.0952e-11		PPP1R3B	0.649049	0.0158628		DBP	-0.424435	0.0258924		DNAJB12	0.393807	0.0216471
SRGAP2C	1.63795	1.4017e-11		C3orf18	0.648674	0.000845611		NOLC1	-0.424647	0.0172763		CCNI	0.384901	0.0218245
SRGN	2.77454	1.08608e-07		MVP	0.648302	0.00573538		MYH9	-0.425038	0.00245883		ANAPC10	0.573336	0.0218245
SRI	0.512014	0.000134552		AMPD3	0.647999	0.00244212		SGF29	-0.425338	0.0412149		SGCA	0.680475	0.0219025
SRRM2	0.578006	0.00106151		PLCB2	0.647322	5.39e-08		CCT8	-0.425494	0.0394441		CTAGE6	0.840754	0.0219651
SSBP4	1.44974	8.0365e-08		SH3KBP1	0.646127	0.000797893		CXXC5	-0.426573	0.0066479		ATP6V0B	0.312246	0.0221289
ST6GALNAC4	1.66547	3.31885e-06		PPP2R3A	0.644311	0.00941583		SLC2A1	-0.427749	0.0184019		KPNA3	0.317371	0.0222576
ST6GALNAC6	1.16384	5.89143e-09		ELOVL1	0.642632	0.00178638		LDHB	-0.429317	0.0356116		MED13L	0.508357	0.0223162
ST8SIA4	0.790582	8.83312e-08		B4GALT4	0.642304	0.00725506		SIRT5	-0.429728	0.0211276		TSC2	0.335139	0.0223696
STAC3	2.20003	1.29843e-09		SKAP2	0.641898	0.000437762		VAT1	-0.429783	0.00106085		CYBC1	0.392318	0.0223696
STAMBPL1	2.19789	1.7928e-25		FGD2	0.641528	0.00322414		STK38L	-0.429957	0.00069257		ARMT1	0.76675	0.0223716
STARD4	0.802454	9.63867e-06		UBC	0.640951	0.00354777		HIBADH	-0.430742	0.0440368		DUSP4	3.62302	0.0223897
STK10	0.522066	0.000165344		PSMG3-AS1	0.638307	0.00467549		SYNGR2	-0.430923	0.00222301		NUDT22	0.3081	0.0224267
STK11IP	0.422557	0.0355744		MALT1	0.638033	0.0103786		SOD1	-0.433891	1.42664e-06		ACTR1A	0.466299	0.0225933
STUM	2.28203	0.000168824		DHDDS	0.636078	2.05e-05		LARS	-0.434041	0.0307166		CERS5	0.492374	0.0226332
STX11	2.36344	1.18019e-09		STK10	0.634931	6.27e-09		TSR1	-0.434098	0.0237062		BTN2A3P	0.657286	0.0227702
STX12	0.671764	1.10912e-06		NRDC	0.634869	9.67e-07		TRAPPC2L	-0.43427	0.0259204		OXSR1	0.554645	0.0229369
SUN1	0.932979	2.96053e-06		KPNA1	0.634697	0.00152335		MAP4	-0.434477	0.00962163		LGALS1	1.13733	0.0229982
SUN2	0.285331	0.040859		RABEP2	0.634003	4.16e-09		PRPF3	-0.436011	0.000107424		GRIK4	1.85068	0.0229982
SUSD5	4.0945	1.90374e-08		IL7	0.632274	0.0094105		TAMM41	-0.43632	0.0295103		SLC26A11	0.875638	0.023017
SYK	1.378	4.19032e-10		NCDN	0.631329	0.026149		ERGIC1	-0.438134	0.0005707		PTPRT	1.49446	0.0232133
SYNJ1	0.994071	3.99024e-08		USP35	0.629899	0.00608406		FAM45A	-0.438625	0.0299295		WDR5B	0.424144	0.023244
SYNJ2	2.18111	1.76849e-15		RNF138	0.629322	0.000854777		ZNF292	-0.439589	0.0148222		GLIPR1	0.692717	0.0232538
SYT1	4.28307	3.41028e-15		TM2D2	0.628712	0.00690588		CEPT1	-0.440128	0.0396285		NRBP1	0.368452	0.0232785
SYT11	3.62259	1.2935e-13		RPS6KA1	0.627986	0.00129759		CUL4B	-0.440478	0.0266673		PEX2	0.393679	0.0233062
TACC1	0.654202	0.00840197		WIPI2	0.627477	0.000129871		STK40	-0.441742	0.0232622		STAT3	0.451384	0.0233062
TAF5	0.473386	0.00920917		GBF1	0.626853	0.000411325		NOP2	-0.442058	0.0198299		ALCAM	0.643626	0.0233562
TAF5L	0.486403	0.00512407		CELF2	0.625934	0.00040547		JAK1	-0.442382	0.00837771		PNPLA6	0.306366	0.0235353
TAGLN	1.95036	0.0183606		RNF19B	0.625189	0.0065642		RANBP1	-0.444067	0.0145037		KCNMA1	1.86396	0.0235756
TAOK3	0.392028	0.0230411		CTDSP1	0.624881	6.14e-06		TRMT11	-0.444735	0.00182944		SNX12	0.314944	0.0236901
TAX1BP3	1.24863	6.61783e-06		RANBP2	0.624123	0.0140406		EIF3A	-0.445426	0.000158222		ADRB2	1.07612	0.0237028
TBC1D2	1.44728	2.10581e-07		USP11	0.623828	0.0100908		MYO18A	-0.445563	0.00264904		PRKCE	0.807723	0.0237442
TBC1D22B	0.689085	3.36589e-08		P2RX4	0.623712	0.0073831		RREB1	-0.44638	0.00770457		ADD3	0.52069	0.023755
TBC1D25	0.491068	0.00694491		SRI	0.623547	2.38e-07		RECQL5	-0.446524	0.0031238		FAM174A	0.790151	0.0237604
TBC1D7	0.637782	0.00963294		COG7	0.623492	0.00014566		ZNF770	-0.446839	0.0171047		TPGS1	0.433767	0.0237651
TBC1D9B	1.14532	9.60948e-08		KIAA2013	0.623431	0.0334739		MINK1	-0.446852	0.0144658		DPP8	0.217311	0.0239431
TBCD	4.55811	9.94336e-50		TRAF3IP1	0.623253	4.19e-06		NLRP1	-0.44784	0.018391		PCM1	0.398372	0.0239704
TBK1	0.710455	0.0067656		TFDP1	0.622652	8.97e-06		COPG2	-0.448133	0.0121124		PDE7B	0.721701	0.0239998
TBKBP1	4.14767	4.53052e-48		HDAC8	0.622469	0.00189181		KAT8	-0.448993	0.00581833		TXLNB	0.775265	0.0240009
TBX19	1.6228	9.20158e-18		TBCB	0.622343	2.35e-09		MRPS35	-0.449148	0.0132914		EBF1	0.687049	0.0241146
TBX21	4.97325	1.94726e-35		KIFC2	0.621741	0.0125576		ACBD6	-0.449676	0.0399974		NEU1	0.685179	0.0242756
TBXT	5.61482	4.14299e-07		SPATS2	0.621613	0.0267547		ANXA11	-0.450633	0.000307862		TENT5C	0.998536	0.0243308
TCF7L2	2.23025	2.42121e-06		PIAS4	0.618618	9.6e-05		RPS25	-0.450771	0.0402749		ATP13A3	0.34753	0.0243352
TCIRG1	1.36755	2.28642e-07		PPARA	0.61737	0.0101203		RAN	-0.451119	0.00151752		UPRT	0.40057	0.0243518
TDH	1.83585	1.76918e-06		PTGS1	0.617293	0.00401022		ILF3	-0.452575	0.0085932		BCL2A1	1.24788	0.0244434
TDRD10	4.18236	5.77987e-05		AKT1	0.617025	2.51e-07		APBA3	-0.452865	0.000222923		PPHLN1	0.271455	0.0244643
TENT5A	1.58903	1.26335e-05		SEC24C	0.616608	2.11e-05		POLA1	-0.453024	0.0354913		ARNTL	0.507542	0.0244643
TEP1	0.700245	0.00017386		SAR1A	0.616487	0.00326669		IP6K2	-0.453904	0.0012562		NPLOC4	0.25759	0.0244972
TERF1	1.25446	2.36658e-09		RNF19A	0.615997	0.00392196		IRF5	-0.454178	0.00712026		TOP3A	0.286975	0.0246466
TET2	1.25685	1.06507e-16		CDC27	0.615402	0.000686294		SLC25A42	-0.45528	0.00993558		MAD1L1	0.711776	0.0247153
TEX41	3.50189	4.80207e-12		VARS	0.614853	5.12e-05		LRPPRC	-0.455807	0.00428818		TBC1D20	0.262376	0.0248113
TFAP2E	1.21433	2.72266e-06		ATG7	0.613827	0.0302368		PTGES2	-0.455818	0.000103412		ATG9A	0.495115	0.0248442
TFEB	1.43174	6.58803e-20		ATF2	0.611655	3.8e-06		LSM14B	-0.455994	0.0115451		OXNAD1	0.609853	0.0248442
TFR2	1.82349	7.27886e-14		TMC6	0.610651	0.000119499		HDAC2	-0.456485	0.00841367		SLC36A1	0.784415	0.0248442
TGFB1	0.588924	0.000132475		TBC1D22B	0.609423	5.63e-05		RPL30	-0.458315	0.0227319		TBC1D12	0.848876	0.024865
TGFB1I1	2.53576	0.00594851		RENBP	0.607097	0.0285286		CLUHP3	-0.461217	0.00479749		GBGT1	0.745673	0.0248834
THEMIS2	3.56772	9.21868e-21		NDFIP1	0.607054	2.73e-05		PHF1	-0.461327	0.0168975		DPM3	0.446265	0.0251607
TIGAR	1.08026	2.21987e-09		ZNF513	0.605947	0.000237122		XYLT2	-0.462023	0.000644651		LLGL2	0.845742	0.0253284
TIGD3	2.72772	6.55585e-13		IKBKG	0.60593	0.00146011		LMO4	-0.466314	0.000353405		ASNA1	0.619631	0.0255882
TLN1	1.02745	1.81953e-11		ISCU	0.605784	0.0444298		RHBDF2	-0.467684	0.0279542		TBC1D23	0.39325	0.0255937
TLR8	2.67361	0.002516		ZBTB4	0.603824	0.0404623		ZNF252P	-0.468016	0.00480818		BSDC1	0.382694	0.0256429
TM2D2	0.635688	0.00637636		GALNT10	0.603327	0.0175612		UBE2G1	-0.468318	0.0362301		TSKS	2.37045	0.0257145
TMCO3	1.24574	1.18102e-09		COPS7A	0.602849	0.00026063		KHNYN	-0.469577	0.0286699		LSM1	0.393894	0.0258703
TMED4	0.569271	5.98486e-06		TAF11	0.601977	0.0358433		RUNX3	-0.470146	0.014155		HIST4H4	0.659668	0.0260184
TMED5	0.902461	2.7047e-07		DCUN1D2	0.601351	0.00696964		BRD3	-0.470394	0.0148496		PHACTR2	1.60581	0.0261364
TMEM175	1.21466	1.86631e-12		RPS6KA5	0.600891	0.00264155		GOLT1B	-0.470523	0.000553203		ZCCHC7	0.292733	0.0262563
TMEM178A	2.84096	7.10605e-10		C1RL	0.599339	0.000102631		SPDYE3	-0.472322	0.0146606		NCKAP1L	0.435461	0.0263874
TMEM178B	3.66127	9.47986e-11		PFKL	0.598849	0.00376426		STARD7	-0.473088	0.000222382		CCNH	0.491616	0.0264759
TMEM229B	0.55245	0.0290302		FANCC	0.597508	0.0081409		SURF2	-0.473265	0.0152081		SRPK3	0.60979	0.0265163
TMEM255B	4.48996	1.52395e-44		GDAP2	0.597096	0.00171883		ATP6V1A	-0.473395	0.00889273		MAPT	1.22658	0.0265892
TMEM63C	4.57398	2.33421e-22		ARPC1B	0.596486	0.0175835		ERI3	-0.473691	0.00323954		ZNF34	0.335493	0.0265965
TMEM65	0.82924	1.27702e-05		TXN2	0.595917	0.000364785		YWHAE	-0.473713	0.0209247		COPE	0.329755	0.0266157
TMEM70	0.855897	0.00519026		VPS37C	0.595913	0.027521		ADCK2	-0.476133	0.000863731		SIGLEC10	0.581106	0.0266157
TMEM8A	0.394235	0.0205233		ITCH	0.594387	2.17e-05		CMSS1	-0.477007	0.0354913		ZMAT2	0.50341	0.0266254
TMUB1	0.670797	0.00550034		HSPBP1	0.594325	0.00285627		CNNM3	-0.477969	0.0275009		CNTLN	1.31672	0.0266525
TNFRSF19	2.53126	0.00173661		GATM	0.59432	0.00385604		EIF2S3	-0.478685	0.00498223		MBD5	0.542471	0.0269456
TNFRSF1B	3.45272	1.09187e-29		SNAPC2	0.593764	0.0128594		NME7	-0.479031	0.0276165		SNU13	0.343597	0.0269985
TNIP2	1.40609	4.35862e-09		GLI1	0.592504	0.0269595		SMARCA4	-0.479085	2.90407e-06		IFT57	0.495858	0.0269985
TOLLIP	1.30237	9.01852e-13		ADGRL2	0.592479	0.00379019		EIF3E	-0.479986	0.000318746		ARHGAP11B	0.953227	0.0270377
TOR1B	0.908996	0.00433631		UGCG	0.592353	0.0044868		ZSCAN9	-0.480719	0.0198439		DENND6A	0.297868	0.0272228
TOR2A	0.737326	0.000359281		CRY2	0.592292	0.0281614		MCUR1	-0.481332	0.0168132		SMUG1	0.353689	0.027239
TOX	6.7716	5.27586e-54		RABAC1	0.591466	0.000464584		DRAM2	-0.482005	0.00810295		DENND4B	0.31209	0.0273718
TOX2	7.66007	3.23313e-86		COMMD10	0.591462	0.00403698		FAM69A	-0.482454	0.0441793		ATP8B1	0.411936	0.0273794
TP53I11	1.9652	1.77518e-31		SPRYD3	0.591296	0.0398936		ARHGAP45	-0.483573	0.000652042		RCC1L	0.285299	0.0274102
TPM3	0.668191	2.57754e-05		LYRM4	0.591061	0.00452653		ZNF507	-0.485544	0.0432873		PRC1	0.792632	0.0276607
TPP1	0.99096	1.31537e-05		ODC1	0.591052	0.00518828		CAST	-0.48597	0.0199404		KIF2A	0.36133	0.0276832
TRAPPC1	0.413974	0.0382359		DNM1L	0.590848	0.00811172		WRN	-0.486047	0.0403306		CTSC	0.858607	0.0276832
TRAPPC4	0.502787	0.00145438		DSTN	0.590774	0.00666838		GOT1	-0.486339	0.0178076		ZKSCAN5	0.38381	0.0276932
TRIB1	3.64892	6.84469e-19		TXNL4A	0.590743	6.94e-06		KMT2A	-0.486682	0.0306845		COMT	0.453103	0.0277537
TRIM2	1.84384	0.000259234		TSPOAP1-AS1	0.590534	0.00649102		BRPF1	-0.486705	0.000342979		PIP5K1C	0.371654	0.0280097
TRIM8	1.21252	1.32019e-10		LARS2	0.590518	0.00216333		CASP2	-0.486721	0.00323654		ZBTB4	0.580275	0.0280481
TROVE2	0.56835	3.09582e-05		AMZ2	0.590478	0.001717		SNAP47	-0.486724	0.00847424		MTMR2	0.42974	0.0280983
TRPV2	1.03293	1.01769e-10		DAG1	0.590102	0.000856461		KLF16	-0.487452	0.00841367		WDR7	0.553953	0.0281193
TSEN54	2.00334	7.31218e-12		RCE1	0.589762	0.00819366		LMAN1	-0.487622	0.0421918		NR3C1	0.463983	0.0281321
TSHZ3	4.42495	1.49672e-05		TBC1D25	0.589697	0.000661906		DPH2	-0.491229	0.0269742		CITED2	0.645588	0.0282356
TSPAN14	0.956035	0.000223723		SEPTIN7P2	0.589686	0.0099274		MRPL3	-0.492366	2.01324e-05		GLIDR	0.610624	0.0284107
TSPAN17	1.27661	3.49912e-10		USP13	0.589639	0.000141909		D2HGDH	-0.492954	0.00841367		STARD3NL	0.560182	0.0284819
TSPAN3	1.03553	3.4028e-06		ATP2B1	0.589372	0.00580561		QTRT1	-0.493692	0.0345031		DNAJC3	0.397441	0.0285964
TSPYL2	0.941471	0.00210721		ARRB2	0.588829	0.00907557		SNHG11	-0.493888	0.0222507		TTC24	1.12955	0.0286188
TTC13	0.380513	0.0387046		SMARCAL1	0.58819	1.26e-05		GUCD1	-0.493906	0.030945		PPP1R21	0.29112	0.0287091
TTC21A	0.841225	0.000182964		ZFP30	0.58809	0.00890398		NIF3L1	-0.495321	0.0245303		CCSER1	0.652916	0.0287487
TTC28	2.28897	9.29375e-06		ATP13A3	0.587839	0.000308411		ZNF839	-0.496094	0.00397975		CAPZA1	0.286756	0.0287549
TTC38	2.22596	0.000142784		PNPLA6	0.587249	0.000425966		TCEA1	-0.496286	6.56524e-07		TOR2A	0.381331	0.0287751
TTL	0.793469	5.11464e-08		ZMAT3	0.587205	0.0221161		MGAT4B	-0.497821	0.00212771		YPEL5	0.757749	0.0287769
TTLL4	0.877874	3.13375e-05		LTBP4	0.5868	0.00677349		CYTH2	-0.498726	0.00447154		VPS25	0.350654	0.0289176
TTLL9	1.12719	0.00687919		PPP1CA	0.586651	0.00112695		DCAKD	-0.499406	0.0345518		BNIP1	0.372243	0.0289176
TTPAL	0.341505	0.0171985		MYO1G	0.586329	0.000388949		TNFRSF13C	-0.49965	0.00325623		CISD3	0.769001	0.0289453
TTYH3	1.25738	5.24859e-11		GNL1	0.585862	2.05e-07		TUBE1	-0.499884	0.0133669		LINC00598	0.541264	0.0290283
TUBA4A	1.18378	0.000661483		SPCS2	0.585669	0.00246783		SURF6	-0.499941	0.0215353		PDIA6	0.66463	0.029138
TUBB2A	1.91941	7.30318e-06		SERPINB9	0.585072	0.00829373		GSPT1	-0.500316	0.00231828		PHF20L1	0.408393	0.0292935
TUBB2B	1.90762	3.90148e-06		ALKBH5	0.584891	0.0142586		MSH5	-0.500548	0.0307981		NRGN	1.30023	0.0293988
TUBB6	3.66569	5.19254e-15		USB1	0.584768	8.87e-05		MIS18BP1	-0.501386	0.0204124		PAFAH1B1	0.282219	0.0294627
TXN2	0.351646	0.0353567		RNF168	0.58389	0.00153453		YWHAG	-0.502321	0.0345667		PHOSPHO1	1.16748	0.0296186
TXNDC15	0.788222	6.49592e-05		SARS	0.583602	5.54e-05		RHBDD1	-0.502738	0.00567233		NUDT3	0.419904	0.0297294
TYK2	0.668679	0.00496237		SIL1	0.583248	0.00233633		GTPBP3	-0.503173	0.00276909		BRD3OS	0.442272	0.0297294
TYROBP	4.7522	0.000124016		RNH1	0.582048	0.00116215		HNRNPF	-0.503395	0.0385892		KIAA2013	0.54066	0.0298813
UBALD1	0.945499	0.000287619		MYEF2	0.580948	0.039177		EIF5A	-0.503725	4.9064e-05		MUC4	2.04959	0.0300273
[truncated: 2,748 more rows]

## Sheet: Data file S4
Data file S4. GO BP Analyses
CD19+ CD11chi IgD+ Increased Transcripts compared to Naïve B Cells
GO Category	Count	%	PValue	Log P Value	Neg Log P Value	Genes
GO:0006468~protein phosphorylation	73	3.62463	0.000187836	-12.3782	12.3782	NRBP1	PHKB	FES	TGFB1	CAMKK2	PRKY	AKT1	MAP3K6	CCNE1	PKN3	AAK1	COL4A3BP	MAP3K8	PAK1	CSK	SIK1	CDK14	CHUK	SYK	SRPK3	SRPK2	CTBP1	LIMK1	WNK1	PRKCH	DAPK2	PRKCD	DAPK1	GAK	HCST	MAP4K3	TYK2	PRKD2	MAST2	RIOK3	ERN1	MAPK9	LRRK2	LRRK1	PRKD3	NEK6	MAP3K12	FGFR1	NEK3
GO:0007264~small GTPase mediated signal transduction	50	2.48262	5.51593e-06	-17.468	17.468	HRAS	RASGEF1B	ARHGAP18	RAB1A	ARL5A	HMOX1	RAB29	RAPGEF6	RHOA	RHOC	DOCK10	RAB20	AGAP3	RAP2A	RABL6	RAB4A	CHP1	ARL16	ARL3	ARHGAP31	PLCE1	ARHGAP33	KRIT1	ARL8A	LRRK2	ARL4D	RAPGEFL1	ARL4C	LRRK1	RAB3A	RAB3C	RAB40C	ARF6	DOCK2	KRAS	RAC2	RAC1	GDI1	GDI2	RAB8B	RABIF	VAV1	RALGDS	RAB37
GO:0098609~cell-cell adhesion	48	2.38332	0.000295191	-11.7261	11.7261	RTN4	ALDOA	SNX9	SNX5	CALD1	CAPZA1	ARHGAP18	GIPC1	HSPA1A	ABI1	ESYT2	CAPZB	RAB1A	PKM	EFHD2	PFN1	PICALM	PACSIN2	FASN	EXOC3	CC2D1A	LRRFIP1	EHD1	EMD	AHNAK	TES	GOLGA2	FMNL2	DBNL	BSG	MYO6	TWF2	LYPLA2	FLNB	VASP	ANXA2	MPRIP	CORO1B	SCYL1	LASP1	UBFD1	SDCBP	PTPN1	YKT6
GO:0046777~protein autophosphorylation	30	1.48957	0.00590642	-7.4035	7.4035	FGFR1	FGR	STK10	MKNK2	MAP4K1	FES	PRKX	SRC	CAMKK2	AKT1	PTK2	AAK1	PAK1	CSK	SIK1	SYK	HCK	TAOK3	WNK1	DAPK2	DAPK1	PRKD2	ULK1	RIPK1	ULK3	RIPK3	ERN1	LRRK2	MAP3K12	NEK6
GO:0002250~adaptive immune response	24	1.19166	0.0318279	-4.97357	4.97357	DBNL	TNFRSF13B	UNC93B1	TFEB	CD1C	SLAMF7	FCRL4	LILRB1	PRKD2	LILRB2	CD86	BTN3A1	LILRA1	LILRB5	ZNF683	LILRA4	LILRB4	ZAP70	PRDM1	CD79A	RNF19B	CSK	PAG1	SYK
GO:0035023~regulation of Rho protein signal transduction	23	1.14201	1.74897e-05	-15.8031	15.8031	FGD2	MCF2	PREX1	ARHGEF5	FLOT1	RAF1	AKAP13	MYO9B	ITSN2	ARHGEF12	VAV1	ARHGEF10	DNMBP	FARP2	PLEKHG4	PLEKHG2	TIAM2	ARHGEF40	ARHGDIA	FGD3	EPS8L1	NET1	FGD4
GO:0006470~protein dephosphorylation	22	1.09235	0.0195094	-5.67968	5.67968	PTPN7	PTPN6	ILKAP	PTPRE	PTPRM	PTPN18	CPPED1	PPM1A	PTPN22	PPP1CB	PLPP3	PTPN12	PPP1CA	DAPP1	PPM1N	CTDSP1	PPP3CC	PPM1L	PTPN1	PPM1M	PPP4C	MTMR6
GO:0060271~cilium morphogenesis	22	1.09235	0.0413241	-4.59687	4.59687	CEP83	RAB8B	B9D1	AHI1	PCM1	FLNA	RAB1A	ARL3	NOTCH1	TROVE2	RILPL2	HSPB11	DYNLL1	GSN	TMEM138	TCTN3	RFX2	EHD1	ATP6V0D1	GALNT11	TTC21A	EHD3
GO:0035335~peptidyl-tyrosine dephosphorylation	21	1.0427	0.00262694	-8.5724	8.5724	PTPN7	PTPN6	PTPRE	PTPRM	PTPN18	PTPN2	SSH3	PTPN22	PTPRS	PTPN12	DUSP3	PTP4A3	TPTE2	UBASH3B	DUSP14	DUSP15	DUSP16	PTP4A2	PTPN1	MTMR6	DUSP8
GO:0090630~activation of GTPase activity	19	0.943396	0.00101986	-9.93742	9.93742	TBC1D10B	TBC1D8	TBC1D9	RABGAP1L	TAX1BP3	TBC1D22B	TBC1D22A	ARHGEF10	TBC1D25	PLEKHG4	CORO1C	NDEL1	EVI5	SGSM2	RASGRP1	TBC1D7	AKT2	TBC1D2	TBC1D9B
GO:0050852~T cell receptor signaling pathway	18	0.88	0.0456256	-4.45401	4.45401	CD247	PTPN22			PSMB7				ZAP70	PAK1	CSK	CHUK	PAG1				RFTN1		DENND1B	UBE2N	PRKD2	CARD11	BTN3A1		PLCG2	IKBKG		THEMIS2	LCP2
GO:0007018~microtubule-based movement	17	0.844091	0.00836909	-6.90071	6.90071	KIFC2	DNAH10	KIF22	KIF3B	AP2S1	KIF18A	CENPE	DNAH8	KIF1C	KIF1B	KLC1	AP2A1	KIF20B	KIF21A	DYNLRB1	KIF21B	KIF13B
GO:0007169~transmembrane receptor protein tyrosine kinase signaling pathway	17	0.844091	0.0380022	-4.71777	4.71777	MTSS1	MPZL1	LTK	FGR	HCK	AHI1	ABI1	TYK2	DOK1	NPTN	ZAP70	ROR2	CSK	YES1	PAG1	SYK	LCP2
GO:0046718~viral entry into host cell	16	0.794439	0.0166728	-5.90636	5.90636	LDLR	DAG1	DYNLT1	HSPA1A	ANPEP	HSPA1B	SLAMF1	ITGB1	LAMP1	SLC1A5	CD86	CD80	XPR1	ITGB7	CTSB	ITCH
GO:0006687~glycosphingolipid metabolic process	13	0.645482	0.00166078	-9.23393	9.23393	PSAP	CREM	UGCG	CTSA	GLTP	ASAH1	ST6GALNAC6	GBA2	ARSA	SUMF1	NEU1	SMPD3	GBA
GO:0006661~phosphatidylinositol biosynthetic process	13	0.645482	0.0146057	-6.09733	6.09733	INPPL1	SYNJ1	PIP5K1C	TPTE2	PIKFYVE	PI4K2A	PLCG2	INPP5F	SYNJ2	PIK3R6	INPP4A	MTMR6	PIP4K2A
GO:0031338~regulation of vesicle fusion	12	0.595829	0.00364874	-8.09839	8.09839	TBC1D25	TBC1D8	SGSM2	TBC1D10B	EVI5	TBC1D9	RABGAP1L	SLAMF1	TBC1D22B	TBC1D22A	TBC1D9B	TBC1D2
GO:0032922~circadian regulation of gene expression	12	0.595829	0.0306399	-5.02844	5.02844	NAMPT	PPP1CA	CREM	PER2	PER1	BHLHE40	ARNTL	OGT	PER3	BHLHE41	PPP1CB	CLOCK
GO:0000045~autophagosome assembly	11	0.546177	0.00783578	-6.99571	6.99571	GABARAPL1	ATG9A	STX12	MAP1LC3A	MAP1LC3B	ATG4B	ATG2A	ATG16L1	WIPI2	ATG3	RAB1A
GO:0007017~microtubule-based process	10	0.496524	0.00965323	-6.69477	6.69477	TUBB2B	NEK3	DYNLL1	TUBB2A	TUBA4A	TUBB6	PAFAH1B1	DCTN3	DCTN2	TUBB4B
GO:1902017~regulation of cilium assembly	10	0.496524	0.011609	-6.42862	6.42862	TBC1D8	TBC1D10B	EVI5	ODF2	TBC1D22B	TBC1D20	ATG3	TBC1D22A	TBC1D9B	TBC1D2
GO:0038083~peptidyl-tyrosine autophosphorylation	10	0.496524	0.0192514	-5.6989	5.6989	TYK2	PTK2	FGR	HCK	ZAP70	FES	YES1	CSK	SRC	SYK
GO:0035338~long-chain fatty-acyl-CoA biosynthetic process	10	0.496524	0.026038	-5.26323	5.26323	ELOVL1	ACOT9	ACSL1	ACOT8	FASN	SLC25A1	ACSL4	THEM4	ACSL3	ACSF2
GO:0006635~fatty acid beta-oxidation	10	0.496524	0.0343598	-4.86313	4.86313	ACAA2	ACOX1	ACADS	ABCD1	ABCD2	ECHS1	DECR1	SESN2	CPT1A	ACAA1
GO:0061025~membrane fusion	10	0.496524	0.0343598	-4.86313	4.86313	ANXA7	STX4	DNM1L	STX12	RABIF	NAPG	CHP1	VTI1B	VAMP3	STX11
GO:0006904~vesicle docking involved in exocytosis	9	0.446872	0.0037368	-8.06398	8.06398	SCFD1	RAB8B	PLEK	VPS45	VTI1B	STXBP2	VAMP3	VPS11	YKT6
GO:0032715~negative regulation of interleukin-6 production	9	0.446872	0.00616319	-7.34211	7.34211	ARRB2	NCKAP1L	CHRNA7	SELENOS	CHRFAM7A	CSK	SLAMF1	IL10	GBA
GO:1902042~negative regulation of extrinsic apoptotic signaling pathway via death domain receptors	9	0.446872	0.0172801	-5.85474	5.85474	CFLAR	PEA15	HMOX1	RIPK1	CASP8	RAF1	FAS	RNF34	DAPK1
GO:0071526~semaphorin-plexin signaling pathway	9	0.446872	0.0172801	-5.85474	5.85474	SEMA6A	PLXNA3	PLXNB2	SEMA7A	RAC1	SEMA4B	FLNA	ARHGDIA	FARP2
GO:0034113~heterotypic cell-cell adhesion	8	0.397219	0.00537087	-7.54063	7.54063	NRCAM	LILRB2	ITGAX	ITGB7	CD58	ITGAD	ITGB2	ITGB1
GO:0010803~regulation of tumor necrosis factor-mediated signaling pathway	8	0.397219	0.0308182	-5.02007	5.02007	TRAF1	RIPK1	CASP8	OTULIN	IKBKG	PYCARD	CHUK	SYK
GO:0015991~ATP hydrolysis coupled proton transport	8	0.397219	0.0425171	-4.55581	4.55581	TCIRG1	ATP6V0E1	ATP6AP1	ATP1A3	ATP1A1	ATP6V0D1	ATP6V0A2	ATP6V0B
GO:0036109~alpha-linolenic acid metabolic process	7	0.347567	0.00111631	-9.80705	9.80705	ELOVL1	ACOX1	ACSL1	ACOT8	ABCD1	FADS2	ACAA1
GO:0072583~clathrin-mediated endocytosis	7	0.347567	0.0133556	-6.22641	6.22641	PICALM	AP2A1	AP2S1	INPP5F	PIP5K1C	FCHO1	GAK
GO:0035924~cellular response to vascular endothelial growth factor stimulus	7	0.347567	0.0265848	-5.23325	5.23325	AKT1	PRKD2	NOTCH1	XBP1	VEGFA	ERN1	HSPB1
GO:0048278~vesicle docking	7	0.347567	0.0265848	-5.23325	5.23325	SYT1	STX16-NPEPL1	STX4	CEP83	STX12	NDRG4	STX11
GO:0061621~canonical glycolysis	7	0.347567	0.0464473	-4.42826	4.42826	ALDOA	PKM	GPI	TPI1	PFKL	HK1	GAPDH
GO:0071712~ER-associated misfolded protein catabolic process	6	0.297915	0.00507596	-7.6221	7.6221	VCP	POMT1	SDF2L1	UGGT2	UGGT1	SDF2
GO:0007035~vacuolar acidification	6	0.297915	0.0107552	-6.53883	6.53883	TCIRG1	SLC11A1	ATP6V0E1	ATP6V0D1	ATP6V0A2	ATP6V0B
GO:0006998~nuclear envelope organization	6	0.297915	0.040392	-4.62979	4.62979	SPAG4	SUN2	NUP93	SUN1	ANKLE1	REEP4
GO:0033630~positive regulation of cell adhesion mediated by integrin	5	0.248262	0.038469	-4.70016	4.70016	PTPN6	ZAP70	NCKAP1L	SYK	CIB1
GO:0060391~positive regulation of SMAD protein import into nucleus	5	0.248262	0.038469	-4.70016	4.70016	RBPMS	TGFBR1	NUP93	TGFB1	BMPR1A
GO:0042634~regulation of hair cycle	4	0.19861	0.00950244	-6.71749	6.71749	FA2H	PER1	ARNTL	CLOCK
GO:0090286~cytoskeletal anchoring at nuclear membrane	4	0.19861	0.0419247	-4.57606	4.57606	SYNE3	SPAG4	SUN2	SUN1
IgD-CD11chi CD19+ Increased Transcripts compared to Naïve B Cells
GO Category	Count	%	PValue	Log P Value	Neg Log P value	Genes
GO:0006468~protein phosphorylation	94	3.72868	3.67942e-06	-18.0521	18.0521	NRBP1, PHKB, FAM20C, AURKB, FES, TGFB1, ACVR1C, CAMKK2, DMPK, AKT1, PRKY, MAP3K6, PDPK1, PKN3, HSF1, AAK1, MAP3K8, PRKACA, MLKL, STK39, PAK1, CSK, SIK1, CDK14, AKT3, CHUK, SYK, SRPK3, PRKCA, SRPK2, CTBP1, LIMK1, ROCK2, MYLK4, WNK1, NEK10, RPS6KC1, PRKCH, DAPK2, CDK4, PRKCD, MARK1, HCST, GAK, MAP4K3, TYK2, PRKD2, MAST2, CAMK4, RIOK3, HIPK2, ERN1, MAPK9, LRRK2, LRRK1, PRKD3, NEK6, MAP3K12, ACVR1, F…
GO:0098609~cell-cell adhesion	58	2.30067	0.000113655	-13.103	13.103	RTN4, CAPZA1, ARHGAP18, PDLIM1, RAB1A, EFHD2, PKM, PICALM, PACSIN2, BAG3, LRRFIP1, AHNAK, GOLGA3, GOLGA2, FMNL2, DBNL, BSG, MYO6, TWF2, SLC3A2, LYPLA2, FLNB, VASP, SCYL1, SDCBP, MAPRE1, ERC1, EPS8L1, SH3GL1, SEPT9, EPN2, ALDOA, SNX9, PPME1, CALD1, ASAP1, GIPC1, ABI1, HSPA1A, ESYT2, CAPZB, PFN1, PSMB6, FASN, EXOC3, CC2D1A, EHD1, EMD, TES, CKAP5, MPRIP, ANXA2, CORO1B, LASP1, EIF4H, PTPN1, YKT6, SPT…
GO:0051301~cell division	58	2.30067	0.0364205	-4.7791	4.7791	TTC28, PTTG1, FAM83D, ATAD3B, CDCA7, EVI5, CCSAP, CDCA4, KMT5A, CDK14, CIB1, KIF11, POGZ, DYNLT1, CDK4, PPP1CB, MCM5, WEE1, TACC1, PPP1CA, CHMP1A, ARL8A, MAPRE1, HAUS8, CHFR, MAPRE3, CTDP1, SEPT9, GNAI3, GNAI2, NEK3, NEK1, BRSK2, ARF6, CDC34, SYCP2, CCNG2, CDC37, LLGL2, NCAPH, NCAPG, CDC123, USP37, CLASP2, TERF1, CSNK1A1, CKAP5, ARPP19, CENPE, REEP3, CDC27, SIRT2, SEPT11, RNF8, KNL1, KIF20B, MAP4…
GO:0007264~small GTPase mediated signal transduction	57	2.26101	1.27161e-05	-16.263	16.263	RASGEF1B, RHOQ, RASGEF1A, RAB1B, ARHGAP18, RAB1A, ARL5A, HMOX1, RAB29, RHOA, RAPGEF6, RHOC, DOCK10, DOCK11, RAPGEF1, AGAP3, RAP2A, RABL6, RAB4A, CHP1, ARL16, GEM, ARL3, ARHGAP31, PLCE1, KRIT1, ARL8A, ARL4D, LRRK2, RAPGEFL1, ARL4C, LRRK1, RAB3A, RAB7A, RAB40C, ARF6, DOCK2, KRAS, RAC2, RAC1, RHOBTB2, GDI1, GDI2, RAB8B, RABIF, VAV1, RALGDS, DOCK4, RAB31, RAB37, RAB36, RAB35, RAB34, RHEB, RAP1A, RAP1…
GO:0006470~protein dephosphorylation	35	1.38834	1.67242e-05	-15.8677	15.8677	ILKAP, PPP2R3A, PPM1A, PTPN22, PLPP1, PLPP3, PPP1R3B, DAPP1, CTDSP1, PPP3CC, MTMR6, PPP4C, PTPN7, PTPRB, PTPN6, PTPRC, PTPRE, PTPRM, PTPN18, CPPED1, PTPRT, LHPP, PTPRO, PPP1CB, PPA2, PTPN12, PPP1CA, DUSP2, PPM1N, PPM1L, PPM1M, PTPN1, CTDP1, PPP5C, PPP2R2A
GO:0050852~T cell receptor signaling pathway	29	1.15034	0.0232556	-5.42628	5.42628	CD247, PTPN22, CACNB3, PDPK1, PSMB7, PSMB6, PSMB1, PSMD1, ZAP70, PAK1, CSK, CHUK, PAG1, PTPRC, RELA, MALT1, RFTN1, HLA-DQA2, DENND1B, UBE2N, PRKD2, CARD11, BTN3A1, PSMD11, PLCG2, IKBKG, UBC, THEMIS2, LCP2
GO:0035335~peptidyl-tyrosine dephosphorylation	28	1.11067	9.79484e-05	-13.3176	13.3176	SSH3, PTPN22, UBASH3B, DUSP14, DUSP15, DUSP16, MTMR6, PTPN7, PTPRB, PTPN6, PTPRC, PTPRE, PTPRM, PTPN18, PTPN2, PTPRS, PTPRT, PTPRO, PTPN12, DUSP4, EYA2, DUSP2, PTP4A3, TPTE2, PTP4A1, PTP4A2, PTPN1, DUSP8
GO:0060271~cilium morphogenesis	26	1.03134	0.0417568	-4.58184	4.58184	CEP83, RAB8B, NEK1, B9D1, AHI1, ASAP1, PCM1, FLNA, RAB1A, TTLL3, ARL3, RILPL1, NOTCH1, TROVE2, RILPL2, HSPB11, DYNLL1, GSN, TCTN3, RFX3, RFX2, EHD1, ATP6V0D1, GALNT11, TTC21A, EHD3
GO:0046718~viral entry into host cell	21	0.833003	0.00238453	-8.71208	8.71208	ICAM1, LDLR, UVRAG, DAG1, DYNLT1, HSPA1A, ANPEP, HSPA1B, SLAMF1, ITGB1, LAMP1, SLC1A5, CD86, TFRC, CD80, XPR1, ITGAV, ITGB7, CTSB, ITCH, DPP4
GO:0007169~transmembrane receptor protein tyrosine kinase signaling pathway	21	0.833003	0.0194725	-5.68242	5.68242	MTSS1, MPZL1, LTK, FGR, HCK, BLK, AHI1, PTPRT, ABI1, TYK2, DOK1, NPTN, ZAP70, ROR2, CSK, YES1, RAPGEF1, PAG1, TEC, SYK, LCP2
GO:0035023~regulation of Rho protein signal transduction	20	0.793336	0.00638368	-7.2914	7.2914	FGD2, MCF2, PREX1, ARHGEF5, FLOT1, AKAP13, MYO9B, ITSN2, ARHGEF12, VAV1, ARHGEF10, DNMBP, FARP2, PLEKHG2, TIAM2, FGD6, ARHGDIA, EPS8L1, NET1, FGD4
GO:0007018~microtubule-based movement	20	0.793336	0.00638368	-7.2914	7.2914	KIFC2, KIF22, KIF3B, DYNC1LI2, KIF11, AP2S1, DNAH3, CENPE, DNAH8, KIF1C, AP2B1, KIF1B, KLC1, AP2A1, KIFAP3, KIF20B, KIF21A, DYNC1H1, KIF21B, KIF13B
GO:0090630~activation of GTPase activity	19	0.753669	0.0106235	-6.55659	6.55659	TBC1D10B, TBC1D8, TBC1D9, RABGAP1L, TAX1BP3, TBC1D22B, TBC1D22A, ARHGEF10, TBC1D25, CORO1C, NDEL1, TBC1D12, EVI5, SGSM2, RASGRP1, TBC1D7, AKT2, TBC1D2, TBC1D9B
GO:0000045~autophagosome assembly	15	0.595002	0.000395327	-11.3047	11.3047	GABARAPL1, ATG9A, ATG12, MAP1LC3B2, WIPI2, UBQLN1, ATG3, RAB1A, WDR45B, STX12, MAP1LC3A, MAP1LC3B, ATG4A, ATG2A, ATG16L1
GO:0061025~membrane fusion	15	0.595002	0.00088671	-10.1392	10.1392	DNM3, ANXA7, STX4, DNM1L, STX12, RABIF, NAPG, STX18, ATG7, CHP1, VTI1B, VAMP3, NAPA, STX11, STX1B
GO:0007017~microtubule-based process	13	0.515668	0.00129353	-9.59447	9.59447	NEK3, TUBB2B, TUBB2A, NEK10, DCTN3, DCTN2, DYNLL1, KIFAP3, TUBB6, TUBA4A, PAFAH1B1, TUBB4A, TUBB4B
GO:0031338~regulation of vesicle fusion	13	0.515668	0.00671639	-7.2181	7.2181	TBC1D25, TBC1D12, SGSM2, EVI5, TBC1D8, TBC1D10B, TBC1D9, RABGAP1L, TBC1D22B, SLAMF1, TBC1D22A, TBC1D9B, TBC1D2
GO:0038083~peptidyl-tyrosine autophosphorylation	12	0.476002	0.0104149	-6.58521	6.58521	TYK2, PTK2, FGR, BLK, HCK, ZAP70, FES, YES1, CSK, SRC, TEC, SYK
GO:1902017~regulation of cilium assembly	10	0.396668	0.0418166	-4.57978	4.57978	TBC1D8, TBC1D10B, EVI5, TBC1D19, TBC1D22B, TBC1D20, ATG3, TBC1D22A, TBC1D9B, TBC1D2
GO:0061621~canonical glycolysis	9	0.357001	0.0137899	-6.18025	6.18025	ALDOA, PKM, GPI, TPI1, PFKL, PFKFB3, PGAM1, HK1, GAPDH
GO:0006094~gluconeogenesis	12	0.476002	0.0213384	-5.55041	5.55041	ALDOA, GPD2, GPI, TPI1, ATF3, SLC25A13, PGM1, PER2, PGAM1, SLC25A1, GAPDH, G6PC3
GO:0018105~peptidyl-serine phosphorylation	33	1.309	8.89696e-05	-13.4563	13.4563	TBK1, BRSK2, MAPKAPK3, MAP4K1, PRKX, SRC, DMPK, AKT1, PDPK1, PKN3, PRKACA, STK39, STK38L, AKT3, SYK, AKT2, CSNK1A1, PRKCA, TGFBR1, PRKCH, PRKCD, MAST3, PRKD2, MAST2, CAMK4, MAPK12, HIPK2, MAP3K10, MAPK7, LRRK2, PRKD3, MAP3K12, NEK6
GO:0002223~stimulatory C-type lectin receptor signaling pathway	21	0.833003	0.0463438	-4.43148	4.43148	RELA, MALT1, PRKCD, SRC, UBE2N, RPS6KA5, CARD11, PDPK1, PSMB7, KRAS, PSMB6, PSMB1, PSMD11, PLCG2, PSMD1, IKBKG, UBC, PRKACA, PAK1, CHUK, SYK
GO:0051603~proteolysis involved in cellular protein catabolic process	12	0.476002	0.0389578	-4.68194	4.68194	SCPEP1, CTSZ, PSMB7, PSMB6, PSMB1, LGMN, CASP8, CTSA, CTSC, CTSB, CAPN2, CTSW
GO:1903779~regulation of cardiac conduction	15	0.595002	0.0101249	-6.62594	6.62594	ATP1B1, ATP1B3, ATP1A3, ATP1A1, KCNJ11, DMPK, ITPR2, ATP2B1, TMEM65, ATP2B4, ATP2A1, RYR1, PRKACA, ASPH, EHD3
GO:0010862~positive regulation of pathway-restricted SMAD protein phosphorylation	12	0.476002	0.0389578	-4.68194	4.68194	RBPMS, BMP1, TGFBR1, BMPR2, CSNK2B, SDCBP, TGFB1, BMP8B, ACVR1, BMPR1A, BMP8A, BMP6
GO:0042752~regulation of circadian rhythm	12	0.476002	0.0445958	-4.48695	4.48695	PPARA, PPP1CA, CRY2, ROCK2, CREM, PER2, PSPC1, PER1, MAPK9, MAPK10, PROX1, PPP1CB
GO:0071526~semaphorin-plexin signaling pathway	11	0.436335	0.00693528	-7.17183	7.17183	SEMA6A, PLXNA3, PLXNB2, SEMA7A, RAC1, SEMA4B, SEMA4D, PLXND1, FLNA, ARHGDIA, FARP2
GO:0072583~clathrin-mediated endocytosis	10	0.396668	0.000427442	-11.192	11.192	AP2B1, CLTB, PICALM, AP2A1, AP2S1, INPP5F, PIP5K1C, DLL1, FCHO1, GAK
GO:0070936~protein K48-linked ubiquitination	13	0.515668	0.0140589	-6.15238	6.15238	UBE2G1, CDC34, UBE2Q2, KLHL3, RNF8, UBE2D4, UBE2E3, TRIM38, RNF115, UBE2K, NEDD4L, ITCH, RNF34
GO:0000422~mitophagy	12	0.476002	0.00344836	-8.17987	8.17987	CISD2, GABARAPL1, ATG9A, ATG12, MAP1LC3A, ATG4A, ATG2A, MAP1LC3B2, WIPI2, ATG3, WDR45B, FBXO7
GO:0034113~heterotypic cell-cell adhesion	9	0.357001	0.00452003	-7.78945	7.78945	NRCAM, LILRB2, ITGAX, ITGAV, ITGB7, CD58, ITGAD, ITGB2, ITGB1
GO:0048278~vesicle docking	9	0.357001	0.0061585	-7.34321	7.34321	SYT1, STX16-NPEPL1, STX4, STX8, CEP83, STX12, NDRG4, STX11, STX1B
GO:0032715~negative regulation of interleukin-6 production	9	0.357001	0.0217161	-5.52509	5.52509	ARRB2, NLRX1, CHRNA7, SELENOS, CHRFAM7A, CSK, SLAMF1, IL10, GBA
GO:0010803~regulation of tumor necrosis factor-mediated signaling pathway	9	0.357001	0.0324086	-4.94748	4.94748	TRAF1, RIPK1, CASP8, OTULIN, IKBKG, PYCARD, UBC, CHUK, SYK
GO:0007205~protein kinase C-activating G-protein coupled receptor signaling pathway	9	0.357001	0.0389041	-4.68393	4.68393	PLCE1, LRP1, DGKE, DGKG, EDN1, DGKZ, DGKH, PLPP1, PRKD3
GO:0051899~membrane depolarization	8	0.317334	0.0344589	-4.85898	4.85898	P2RX4, P2RX7, SCN1B, EDN1, CACNA1E, CACNB3, CACNB4, CACNA1A
GO:0030033~microvillus assembly	7	0.277668	0.0159596	-5.96943	5.96943	RAP2B, RAP2A, EZR, RAPGEF6, RAP1A, RAP1B, SLC9A3R1
GO:0006998~nuclear envelope organization	7	0.277668	0.0279221	-5.16245	5.16245	SPAG4, SUN2, NUP93, SUN1, REEP3, ANKLE1, DMPK
GO:0071712~ER-associated misfolded protein catabolic process	6	0.238001	0.012842	-6.28298	6.28298	VCP, POMT1, SDF2L1, UGGT2, UGGT1, SDF2
GO:0008299~isoprenoid biosynthetic process	6	0.238001	0.0260414	-5.26305	5.26305	COQ2, MVD, ISPD, HMGCR, FDPS, IDI1
GO:0007035~vacuolar acidification	6	0.238001	0.0260414	-5.26305	5.26305	TCIRG1, SLC11A1, ATP6V0E1, DMXL2, ATP6V0D1, ATP6V0B
IgD+CD11chi CD19+ Decreased Transcripts compared to Naïve B cells
GO Category	Count	%	PValue	Log P Value	Neg Log P Value	Genes	List Total	Pop Hits	Pop Total	Fold Enrichment	Bonferroni	Benjamini	FDR
GO:0006351~transcription	223	13.8509	1.80403e-08	-25.7242	25.7242	BBX	REST	ZNF253	BRPF1	ZNF776	ZNF773	ZNF395	PATZ1	FIZ1	ZNF101	ZNF43	L3MBTL4	ZNF507	ZNF48	ZNF501	ZHX2	ZHX3	ZNF502	ZNF792	PRDM8	MAPK1	ZFP82	RFC1	TGIF1	CDCA7L	ST18	ZNF614	ZNF132	CRTC1	ZNF510	ZNF619	ZNF618	ZNF615	TCF20	ZNF227	ZNF74	BCOR	AEBP2	ZNF624	KLF12	SMAD7	DDX1	SMAD4	SMAD3
GO:0006355~regulation of transcription	186	11.5528	8.73534e-10	-30.0924	30.0924	ZNF582	CNOT8	THRB	ZNF580	BBX	CDKN2AIPNL	ZXDB	REST	FOXO4	ZNF253	USP51	GTF2E1	ZNF181	USP27X	ZNF776	ZNF773	PSIP1	ZNF578	ZNF395	PATZ1	ZNF574	NUP35	ZNF180	FIZ1	ZNF101	ZNF43	POU2AF1	L3MBTL4	ZNF507	ZNF48	ZNF501	ZNF502	ZNF813	ZNF792	PRDM8	ZFP82	HIF1A	PRDM4	TGIF1	CDCA7L	ST18	ZNF438	LRPPRC	ZNF436
GO:0006412~translation	61	3.78882	1.05059e-14	-46.4358	46.4358	MRPS33	RPL13	COA1	RPL22L1	SLC25A25	RPS3A	RPLP0	RPL26L1	SLC25A28	MRPL37	RPL10	FAU	RPS27A	MRPL3	DARS	RSL1D1	RPS18	RPS17	RPS12	RPS13	GATB	RPL35	RPS15A	RPL37	RPL39	RPS25	RPS27	RPL30	RPS29	RPL7	RPL31	MRPL14	RPL34	RPL9	RPL8	RPL3	AGO2	RPL5	RPS20	RPL10A	RPL4	MRPL57	RPS21	SLC25A40
GO:0006364~rRNA processing	60	3.72671	7.66955e-18	-56.8556	56.8556	RPL13	RRP7BP	RPS3A	RPLP0	RPL26L1	RPL10	FAU	RPS27A	BYSL	NOL8	LAS1L	GTF2H5	MRTO4	RCL1	RPS18	RPS17	RPS12	RPS13	UTP6	RPL35	NOB1	RPS15A	RPL37	RPL39	FCF1	RPS25	RPS27	RPL30	CHD7	RPS29	RPL7	RPL31	RPL34	RPL9	RPL8	RPL3	RPL5	RPL10A	RPL4	RPS20	RPS21	RPS23	RPS24	RPSA
GO:0006468~protein phosphorylation	53	3.29193	0.0059289	-7.39802	7.39802	FASTKD2	NUAK2	FASTK	CASK	PINK1	COQ8B	COQ8A	PIK3CA	TLK1	ATP23	TLK2	SIK3	IRAK2	PIK3CG	LIMK2	SGK3	PIM1	PIM3	CDK6	PIM2	PRKCB	PDIK1L	MAPK1	MAP4K4	LCK	NEK9	TESK2	NEK4	MAP3K13	EIF2AK3	EIF2AK4	PHKA2	MAPKAPK2	STK17A	VRK1	STK40	SNRK	PTK2B	DYRK2	PIK3R1	PDK1	OBSCN	TGFBR2	STRADB
GO:0006413~translational initiation	52	3.22981	6.29335e-22	-70.4286	70.4286	RPL13	LARP1	RPS3A	RPLP0	RPL26L1	RPL10	FAU	RPS27A	ABCE1	EIF2S3	RPS18	RPS17	RPS12	RPS13	EIF4E3	RPL35	RPS15A	RPL37	RPL39	RPS25	RPL30	RPS27	RPL7	RPS29	EIF3H	RPL31	RPL34	RPL9	EIF3E	RPL8	RPL3	AGO2	RPL5	RPL10A	RPL4	RPS20	RPS21	RPS23	RPS24	RPSA	PAIP1	RPS9	RPL27	RPL24
GO:0000184~nuclear-transcribed mRNA catabolic process	51	3.1677	2.57017e-24	-78.3644	78.3644	RPL13	RPS3A	RPLP0	RPL26L1	RPL10	FAU	MAGOHB	RPS27A	RPS18	RPS17	RPS12	RPS13	RPL35	RPS15A	RPL37	RPL39	RPS25	RPL30	RPS27	RPL7	RPS29	RPL31	RPL34	RPL9	EIF3E	RPL8	RPL3	RPL5	RPL10A	RPL4	RPS20	RPS21	RPS23	RPS24	RPSA	SMG7	RPS9	RPL27	RPL24	RPS6	RPS5	RPS7	RPL18A	RPL23
GO:0019083~viral transcription	48	2.98137	6.54045e-23	-73.695	73.695	RPL13	RPL35	RPS15A	RPL37	RPL39	NDC1	RPS25	RPL30	RPS27	RPS29	RPL7	RPS3A	RPL31	RPLP0	RPL34	RPL9	RPL8	RPL3	RPL26L1	RPL10	FAU	RPL5	NUP37	RPL4	RPL10A	RPS20	NUP35	RPS21	RPS27A	RPS23	RPS24	RPSA	NUP88	RPL27	RPS9	RPL24	RPS6	RPS5	RPS7	RPS18	RPL18A	RPL23	RPS17	RPL22
GO:0006614~SRP-dependent cotranslational protein targeting to membrane	46	2.85714	6.37099e-25	-80.3767	80.3767	RPL13	RPL35	RPS15A	RPL37	RPL39	RPS25	RPL30	RPS27	RPS29	RPL7	RPS3A	RPL31	RPLP0	RPL9	RPL34	RPL8	RPL3	RPL26L1	FAU	RPL10	RPL5	RPL4	RPL10A	RPS20	RPS21	RPS27A	RPS23	RPS24	RPSA	RPL27	RPS9	RPL24	RPS6	RPS5	RPS7	RPS18	RPL18A	RPL23	RPS17	RPL22	RPL13A	RPL21	RPS12	RPS13
GO:0098609~cell-cell adhesion	33	2.04969	0.0171812	-5.86303	5.86303	HSP90AB1	USP8	CNN3	VAPA	H1FX	LARP1	CHMP2B	HNRNPK	SLK	SH3GLB2	EIF3E	RPL34	NUMB	IDH1	COBLL1	MYO1B	SWAP70	RAN	DOCK9	PPFIBP1	EIF2S3	KTN1	RPL24	MPP7	DDX6	RSL1D1	TNKS1BP1	CRKL	FNBP1L	CAPG	DNAJB1	TMPO	PHLDB2
GO:0050852~T cell receptor signaling pathway	19	1.18012	0.0489135	-4.35362	4.35362	BCL10	NFKBIA	NFKB1	PTEN	MAPK1	PLCG1	CARMIL2	PSMD10	PSMA4	NCK1	PDE4B	LCK	PIK3CA	PSME4	UBE2D1	FBXW11	RPS27A	PIK3R1	CUL1
GO:0006283~transcription-coupled nucleotide-excision repair	12	0.745342	0.0327205	-4.93366	4.93366	USP7	COPS2	RFC3	RFC1	POLR2K	POLD1	CUL4B	GTF2H5	ERCC4	RPS27A	GTF2H1	RPA3
GO:0033683~nucleotide-excision repair	11	0.68323	0.000617339	-10.6616	10.6616	FAN1	RFC3	CHD1L	RFC1	POLD1	CUL4B	GTF2H5	ERCC4	RPS27A	GTF2H1	RPA3
GO:0006296~nucleotide-excision repair	10	0.621118	0.00209286	-8.90031	8.90031	RFC3	CHD1L	RFC1	POLD1	CUL4B	GTF2H5	ERCC4	RPS27A	GTF2H1	RPA3
GO:0042769~DNA damage response	9	0.559006	0.00659403	-7.24462	7.24462	MRPS35	RFC3	RFC1	DTL	POLD1	USP1	CUL4B	RPS27A	RPA3
GO:0006289~nucleotide-excision repair	9	0.559006	0.0146068	-6.09722	6.09722	RAD23B	FAN1	XPC	NEIL2	TP53	GTF2H5	ERCC4	GTF2H1	RPA3
GO:0006294~nucleotide-excision repair	8	0.496894	0.00674927	-7.21105	7.21105	RAD23B	XPC	CHD1L	CUL4B	GTF2H5	RPS27A	GTF2H1	RPA3
GO:0043928~exonucleolytic nuclear-transcribed mRNA catabolic process involved in deadenylation-dependent decay	8	0.496894	0.00674927	-7.21105	7.21105	DIS3	CNOT8	DCP1B	DCP1A	LSM5	LSM3	CNOT7	DDX6
GO:0070911~global genome nucleotide-excision repair	8	0.496894	0.0117991	-6.40518	6.40518	RAD23B	XPC	CHD1L	CUL4B	GTF2H5	ERCC4	RPS27A	GTF2H1
GO:0051209~release of sequestered calcium ion into cytosol	8	0.496894	0.0422591	-4.56459	4.56459	CCR7	ERO1A	LCK	RYR2	ITPR3	TPCN1	ITPR1	TRPM2
GO:0000717~nucleotide-excision repair	7	0.434783	0.00634464	-7.30025	7.30025	RAD23B	XPC	CHD1L	CUL4B	GTF2H5	RPS27A	GTF2H1
GO:0006270~DNA replication initiation	7	0.434783	0.0389546	-4.68206	4.68206	CCNE2	MCM7	SLF1	POLA1	ORC4	MCM2	ORC3
GO:1904628~cellular response to phorbol 13-acetate 12-myristate	6	0.372671	5.97097e-05	-14.0317	14.0317	ZFP36L1	ZFP36L2	RPLP0	ZC3H12A	CDK6	MYC
GO:0045730~respiratory burst	6	0.372671	0.00243153	-8.68392	8.68392	CD55	NCF1	SLC37A4	NCF1C	NCF1B	CD24
GO:0000470~maturation of LSU-rRNA	6	0.372671	0.00495695	-7.65633	7.65633	RSL1D1	RRP15	LAS1L	RPL10A	TEX10	NSA2
GO:0006293~nucleotide-excision repair	6	0.372671	0.0224894	-5.47461	5.47461	CHD1L	CUL4B	GTF2H5	ERCC4	GTF2H1	RPA3
GO:0046580~negative regulation of Ras protein signal transduction	6	0.372671	0.0450945	-4.4709	4.4709	SPRY1	RASA4B	TNK1	SYNGAP1	TIMP2	RASA2
GO:0061158~3'-UTR-mediated mRNA destabilization	5	0.310559	0.0119988	-6.38097	6.38097	ZFP36L1	ZFP36L2	ZC3H12A	QKI	RC3H1
GO:0061158~3'-UTR-mediated mRNA destabilization	5	0.310559	0.0119988	-6.38097	6.38097	ZFP36L1	ZFP36L2	ZC3H12A	QKI	RC3H1
GO:1900153~positive regulation of nuclear-transcribed mRNA catabolic process	5	0.310559	0.0213371	-5.55049	5.55049	ZFP36L1	ZFP36L2	AGO2	CNOT7	TNRC6B
GO:0046902~regulation of mitochondrial membrane permeability	4	0.248447	0.0400754	-4.64114	4.64114	BCL2	TP53	BNIP3	PMAIP1
IgD-CD11chi CD19+ B cells Decreased Transcripts Compared to Naïve B cells
GO Category	Count	%	PValue	LOG P value	Neg Log P value	Genes
GO:0006351~transcription	291	13.8505	6.41166e-11	-33.8605	33.8605	ITGB3BP	BBX	REST	ZNF638	MED22	ZNF253	HMGN5	SFSWAP	BRPF1	ZNF776	ZNF775	ZNF773	PQBP1	ZNF397	TCEANC2	ZNF107	PATZ1	ZNF395	ZNF391	ZNF101	ZNF43	L3MBTL4	ZNF507	ZNF48	ZHX2	ZNF501	ZNF502	HMG20A	ZHX3	ZNF792	MECOM	PRDM8	ZFP82	MAPK1	UHRF1	ZNF235	RFC1	PARP14	ZNF383	TGIF1	CDCA7L	ST18	ZNF614	ZNF132
GO:0006355~regulation of transcription	246	11.7087	1.58298e-13	-42.5224	42.5224	ITGB3BP	BBX	REST	ZNF638	ZNF253	HMGN5	USP51	SFSWAP	ZNF776	ZNF775	ZNF773	ZNF397	PQBP1	ZNF107	ZNF395	PATZ1	NUP35	ZNF391	TBPL1	ZNF101	ZNF43	L3MBTL4	ZNF507	ZNF48	ZNF501	ZNF502	HMG20A	ZNF792	MECOM	PRDM8	ZFP82	ZNF235	PRDM4	PARP14	ZNF383	TGIF1	CDCA7L	ST18	ZNHIT3	ZNF614	ZNF132	ZNF510	VENTX	ZNF619
GO:0006364~rRNA processing	81	3.85531	6.02883e-26	-83.7783	83.7783	RPP38	RPL13	UTP15	RPS2	RRP7BP	WDR75	DKC1	RPS3A	RPLP0	RPL26L1	RPL10	FAU	IMP4	RPS27A	NOL6	EXOSC8	BYSL	NOL8	EXOSC2	LAS1L	RRP9	GTF2H5	MRTO4	RCL1	RPS18	RPS19	RPS17	RPS12	NOL11	RPS13	UTP6	NOB1	RPL35	RPS15A	RPL37	RPL38	RIOK1	RPL39	FCF1	RPS25	RPS27	RPL30	RPS29	RPL7
GO:0006412~translation	74	3.52213	2.67026e-16	-51.7339	51.7339	MRPS33	RPL13	COA1	RPL22L1	RPS2	SLC25A25	RPS3A	RPLP0	RPL26L1	SLC25A28	RPL10	FAU	MRPL37	MRPL32	RPS27A	MRPL3	DARS	RSL1D1	SLC25A30	RPS18	RPS19	RPS17	RPS12	RPS13	YARS2	GATB	NACA	RPL35	RPS15A	RPL37	RPL38	RPL39	RPS25	RPS27	RPL30	RPS29	MRPL15	RPL7	RPL31	MRPL14	RPL34	RPL9	RPL8	RPL3
GO:0006468~protein phosphorylation	68	3.23655	0.00247268	-8.65971	8.65971	FASTKD2	NUAK2	FASTK	CASK	PRKG1	MAP3K5	COQ8B	COQ8A	PIK3CA	ATP23	TLK1	IRAK2	PIK3CG	LIMK2	LYN	SGK3	STK25	PICK1	PRKAB2	PIM1	PIM3	CDK6	CDK7	PIM2	PRKCB	PDIK1L	MAP4K4	MAPK1	MAP4K5	LCK	TESK2	NEK9	NEK4	EIF2AK3	MAP3K13	EIF2AK4	NEK7	PHKA2	ERBB2	MMD	STK17A	MAPKAPK2	RIOK1	TRIB2
GO:0006413~translational initiation	61	2.90338	5.65259e-24	-77.2274	77.2274	RPL13	RPS2	LARP1	RPS3A	RPLP0	RPL26L1	RPL10	FAU	RPS27A	ABCE1	EIF2S3	RPS18	RPS19	RPS17	EIF4A2	EIF2S1	RPS12	RPS13	EIF4E3	RPL35	RPS15A	RPL37	RPL38	RPL39	RPS25	RPS27	RPL30	RPS29	RPL7	RPL31	EIF3H	RPL34	RPL9	EIF3E	RPL8	RPL3	AGO2	RPL5	RPS20	RPL10A	RPS21	EIF3M	RPS23	RPS24
GO:0000184~nuclear-transcribed mRNA catabolic process	57	2.71299	2.26018e-24	-78.5498	78.5498	RPL13	RPS2	RBM8A	RPS3A	RPLP0	RPL26L1	RPL10	FAU	MAGOHB	RPS27A	RPS18	RPS19	RPS17	RPS12	RPS13	RPL35	RPS15A	RPL37	RPL38	RPL39	RPS25	RPS27	RPL30	RPS29	RPL7	RPL31	RPL34	RPL9	EIF3E	RPL8	RPL3	RPL5	RPL10A	RPS20	RPS21	RPS23	RPS24	RPSA	SMG7	RPS9	RPL27	RPL24	RPS6	RPS5
GO:0019083~viral transcription	55	2.6178	3.43283e-24	-77.9469	77.9469	RPL13	RPS2	RPS3A	RPLP0	RPL26L1	RPL10	FAU	NUP37	NUP35	RPS27A	NUP88	RPS18	RPS19	RPS17	RPS12	RPS13	RPL35	RPS15A	RPL37	RPL38	RPL39	NDC1	RPS25	RPL30	RPS27	RPS29	RPL7	RPL31	RPL34	RPL9	RPL8	RPL3	RPL5	RPL10A	RPS20	RPS21	RPS23	RPS24	RPSA	RPS9	RPL27	RPL24	RPS6	NUP155
GO:0006614~SRP-dependent cotranslational protein targeting to membrane	53	2.52261	4.86421e-27	-87.4099	87.4099	RPL13	RPS2	RPS3A	RPLP0	RPL26L1	RPL10	FAU	RPS27A	RPS18	RPS19	RPS17	RPS12	RPS13	SRP72	SRP9	RPL35	RPS15A	RPL37	RPL38	RPL39	SEC63	RPS25	RPL30	RPS27	RPS29	RPL7	RPL31	RPL9	RPL34	RPL8	RPL3	RPL5	RPL10A	RPS20	RPS21	RPS23	RPS24	RPSA	RPS9	RPL27	RPL24	RPS6	RPS5	RPS8
GO:0051301~cell division	49	2.33222	0.0300068	-5.05857	5.05857	ITGB3BP	MAU2	BORA	INO80	CD2AP	CCNE2	NDE1	RAD21	MIS18A	KLHL22	KLHL21	NUP37	TUBA1A	STAG2	LIG1	CDK6	CDK7	LIG4	TACC3	MAD2L1	TIMELESS	CCND2	NSL1	NEK9	CDCA7L	NEK4	ANAPC16	HAUS6	MPLKIP	ANAPC13	HAUS1	CETN3	TIPIN	CCNG1	SYCP1	MAP10	VRK1	LMLN	PARD6B	BOD1	RECQL5	SETDB2	CDC23	MIS12
GO:0098609~cell-cell adhesion	41	1.95145	0.0153231	-6.02815	6.02815	USP8	CNN3	VAPA	SNX2	H1FX	RPS2	LARP1	CHMP2B	RACK1	HNRNPK	SLK	SH3GLB2	ATIC	EIF3E	RPL34	NUMB	IDH1	TWF1	MYO1B	SWAP70	DOCK9	PPFIBP1	OLA1	EIF2S3	KTN1	RPL24	MPP7	RPL29	MRE11	DDX6	RSL1D1	TNKS1BP1	TJP1	CRKL	CCNB2	FNBP1L	CCT8	DNAJB1	TMPO	EEF1D	PHLDB2
GO:0006281~DNA repair	40	1.90386	0.00234175	-8.7382	8.7382	ENDOV	SLF1	FAAP24	INO80	MUM1	RRM2B	TTC5	RPA3	BOD1L1	FAN1	CHD1L	SMARCB1	NSMCE1	NPM1	ERCC4	APEX1	RECQL5	RAD51AP1	POLI	MSH2	LIG1	INIP	NEIL2	TRIM28	TREX1	RAD9A	MBD4	SIRT1	GTF2H1	MRE11	RFC5	UHRF1	RPAIN	BTG2	NSMCE4A	POLD1	PSME4	ALKBH2	CENPX	ASTE1
GO:0006283~transcription-coupled nucleotide-excision repair	15	0.713946	0.0196451	-5.66969	5.66969	USP7	LIG1	CDK7	GTF2H5	POLR2D	GTF2H1	RPA3	RFC5	RFC3	RFC4	RFC1	POLD1	CUL4B	ERCC4	RPS27A
GO:0042769~DNA damage response	11	0.52356	0.00297747	-8.3917	8.3917	RFC5	MRPS35	RFC3	RFC4	RFC1	DTL	POLD1	USP1	CUL4B	RPS27A	RPA3
GO:0000387~spliceosomal snRNP assembly	9	0.428367	0.00635789	-7.29724	7.29724	CLNS1A	SNUPN	DDX20	GEMIN6	SNRPF	SNRPE	GEMIN4	GEMIN5	SNRPG
GO:0019985~translesion synthesis	9	0.428367	0.0293298	-5.09149	5.09149	RFC5	RFC3	RFC4	POLI	RFC1	DTL	POLD1	RPS27A	RPA3
GO:0051170~nuclear import	8	0.380771	0.00149747	-9.38326	9.38326	SNUPN	DDX20	GEMIN6	SNRPF	SNRPE	GEMIN4	GEMIN5	SNRPG
GO:0000289~nuclear-transcribed mRNA poly(A) tail shortening	8	0.380771	0.0265354	-5.23594	5.23594	PAN2	TNKS1BP1	CNOT8	TOE1	PAIP1	EIF4A2	CNOT10	CNOT7
GO:0043928~exonucleolytic nuclear-transcribed mRNA catabolic process involved in deadenylation-dependent decay	8	0.380771	0.0265354	-5.23594	5.23594	DIS3	EXOSC8	CNOT8	DCP1B	EXOSC2	LSM5	CNOT7	DDX6
GO:0006730~one-carbon metabolic process	8	0.380771	0.0315915	-4.98432	4.98432	SHMT2	MTHFD2L	AHCY	CA13	CA5B	MAT2B	FPGS	MTHFD1L
GO:0000722~telomere maintenance via recombination	8	0.380771	0.0435438	-4.52139	4.52139	RFC5	RFC3	RFC4	RFC1	LIG1	POLD1	POLA2	RPA3
GO:0006270~DNA replication initiation	8	0.380771	0.0435438	-4.52139	4.52139	CCNE2	MCM7	SLF1	ORC4	ORC5	MCM2	POLA2	ORC3
GO:0042276~error-prone translesion synthesis	7	0.333175	0.0104848	-6.57556	6.57556	RFC5	RFC3	RFC4	POLI	RFC1	RPS27A	RPA3
GO:0009116~nucleoside metabolic process	7	0.333175	0.0104848	-6.57556	6.57556	UMPS	ATIC	FPGS	PRPS2	PPAT	PRPS1	APRT
GO:0033683~nucleotide-excision repair	13	0.618753	0.000325557	-11.5848	11.5848	GTF2H5	RPA3	GTF2H1	RFC5	FAN1	RFC3	CHD1L	RFC4	RFC1	POLD1	CUL4B	ERCC4	RPS27A
GO:0006297~nucleotide-excision repair	9	0.428367	0.00219477	-8.83172	8.83172	RFC5	RFC3	RFC4	RFC1	LIG1	POLD1	LIG4	RPS27A	RPA3
GO:0006294~nucleotide-excision repair	8	0.380771	0.0265354	-5.23594	5.23594	RAD23B	CHD1L	CDK7	CUL4B	GTF2H5	RPS27A	GTF2H1	RPA3
GO:0034198~cellular response to amino acid starvation	7	0.333175	0.0398982	-4.64753	4.64753	ATF4	IMPACT	EIF2S1	RRAGA	EIF2AK3	EIF2AK4	RRAGB
GO:0046580~negative regulation of Ras protein signal transduction	7	0.333175	0.0398982	-4.64753	4.64753	RASAL2	SPRY1	RASA4B	TNK1	SYNGAP1	TIMP2	RASA2
GO:1904628~cellular response to phorbol 13-acetate 12-myristate	6	0.285578	0.000215511	-12.18	12.18	ZFP36L1	ZFP36L2	RPLP0	ZC3H12A	CDK6	MYC
GO:0045730~respiratory burst	6	0.285578	0.00771834	-7.01749	7.01749	CD55	NCF1	SLC37A4	NCF1C	NCF1B	CD24
GO:0000470~maturation of LSU-rRNA	6	0.285578	0.0150907	-6.0502	6.0502	RSL1D1	RRP15	LAS1L	RPL10A	TEX10	NSA2
GO:0007004~telomere maintenance via telomerase	6	0.285578	0.0330994	-4.91705	4.91705	TNKS1BP1	DKC1	RFC1	GAR1	SMG7	MRE11
GO:0070987~error-free translesion synthesis	6	0.285578	0.041176	-4.60205	4.60205	RFC5	RFC3	RFC4	RFC1	RPS27A	RPA3
GO:0046902~regulation of mitochondrial membrane permeability	5	0.237982	0.0147996	-6.07829	6.07829	PPIF	BCL2	TP53	BNIP3	PMAIP1
GO:0061158~3'-UTR-mediated mRNA destabilization	5	0.237982	0.0294519	-5.0855	5.0855	ZFP36L1	ZFP36L2	ZC3H12A	QKI	RC3H1
GO:0006164~purine nucleotide biosynthetic process	5	0.237982	0.0294519	-5.0855	5.0855	MTHFD2L	ATIC	IMPDH2	PPAT	PRPS1
GO:0001522~pseudouridine synthesis	5	0.237982	0.0391112	-4.67627	4.67627	PUS7L	DKC1	RPUSD1	TRUB2	PUS7
GO:1900264~positive regulation of DNA-directed DNA polymerase activity	4	0.190386	0.0287491	-5.12034	5.12034	RFC5	RFC3	RFC4	CHTF18
GO:0032057~negative regulation of translational initiation in response to stress	4	0.190386	0.0287491	-5.12034	5.12034	ATF4	EIF2S1	EIF2AK3	EIF2AK4
GO:0006610~ribosomal protein import into nucleus	4	0.190386	0.0424874	-4.55682	4.55682	RPL23	IPO5	KPNB1	TNPO1
GO:0006452~translational frameshifting	3	0.142789	0.0303728	-5.04107	5.04107	EIF5AL1	EIF5A	EIF5A2
GO:0045905~positive regulation of translational termination	3	0.142789	0.0303728	-5.04107	5.04107	EIF5AL1	EIF5A	EIF5A2
GO:1990737~response to manganese-induced endoplasmic reticulum stress	3	0.142789	0.0303728	-5.04107	5.04107	ATF4	EIF2S1	EIF2AK3
IgD+CD11chi CD19+Increased Transcripts to Memory B cells
GO Category	Count	%	PValue	Log P Value	Neg Log P values	Genes
GO:0006468~protein phosphorylation	68	4.03082	1.6579e-05	-15.8803	15.8803	NRBP1, NUAK2, PHKB, FES, TGFB1, CAMKK2, ST3GAL1, PRKY, AKT1, MAP3K6, PKN3, AAK1, COL4A3BP, MAP3K8, PRKACA, CSK, SIK1, CHUK, ADCK5, SYK, ADAM10, BCR, LIMK1, STK26, PRKCH, DAPK1, GAK, HCST, MAP4K3, TYK2, PRKD2, MAST2, CDKL1, RIOK3, ERN1, MAPK9, LRRK2, LRRK1, PRKD3, MAP3K12, FGFR1, FGR, STK10, MMD, STK17B, PXK, TRIB1, IRAK3, EPHB6, SBK1, ZAP70, CAMK2D, LTK, HCK, TGFBR2, TAOK3, CSNK2B, STRADB, RPS6KL…
GO:0016567~protein ubiquitination	44	2.60818	0.0212761	-5.55462	5.55462	BACH1, LRR1, MYLIP, CDC34, KLHL3, KLHL2, AKT1, KBTBD2, TRIM2, TRIM8, NSMCE1, WWP1, KBTBD8, FBXO4, RCHY1, KLHL20, VCPIP1, DTX4, CCNB1IP1, DTX1, DTX2, ENC1, CBL, DTX3, MED11, SOCS4, UBR1, TSPAN17, UBE2B, ATG3, FEM1C, PJA2, WSB1, MSL2, DCAF6, KLHL18, UHRF2, UBR7, ARRB2, KLHL15, WSB2, RNF139, KBTBD11, BARD1
GO:0007264~small GTPase mediated signal transduction	41	2.43035	9.30232e-05	-13.392	13.392	RAB3A, RAB3C, RAB5B, RASGEF1B, ARHGAP18, ARF6, RAB1A, DOCK2, ARL5A, RASGRP3, RAB29, HMOX1, RAC1, RAPGEF6, RHOA, RHOC, RAB20, DOCK11, RHOH, GDI1, GDI2, RAP2C, VAV3, RAB8B, ABR, RAB4A, CHP1, ARL16, SH2D3C, PLCE1, RAB37, RAB35, ARL8A, RAB13, SIAH2, ARL4D, LRRK2, ARL4C, LRRK1, ARL4A, BCAR3
GO:0046777~protein autophosphorylation	32	1.89686	8.19852e-05	-13.5743	13.5743	FGFR1, FGR, STK10, STK17B, CLK1, FES, SRC, PRKX, CAMKK2, AKT1, IRAK3, PTK2, MAP3K3, AAK1, CAMK2D, PRKACA, CSK, SIK1, INSR, SYK, BCR, HCK, STK26, TAOK3, DAPK1, PRKD2, ULK1, ERN1, PDGFRB, JAK2, LRRK2, MAP3K12
GO:0034220~ion transmembrane transport	30	1.7783	0.00923699	-6.75836	6.75836	ATP6V0E1, GRIK1, ATP6AP1, GRIK4, CLCNKA, ATP10D, ATP6V1B2, SFXN5, TPCN1, ATP6V0B, TTYH3, BEST1, WWP1, DLG4, ATP6V0D1, CHRFAM7A, ANO8, TCIRG1, ATP1A3, ATP6V1C1, ATP6V1C2, ATP2A1, RYR1, UBC, ATP6V0A1, UBB, ATP6V0A2, CLCN4, CALM1, ATP8A1
GO:0002250~adaptive immune response	26	1.5412	0.00103219	-9.92008	9.92008	DBNL, LAIR1, CD1C, TFEB, UNC93B1, CTSS, SLAMF7, SKAP1, FCRL4, DCLRE1C, LILRB1, BTLA, LILRB2, PRKD2, CD86, LILRA1, LILRB5, ZNF683, LILRA4, ZAP70, CLEC4A, JAK2, CD79A, CSK, ICOSLG, SYK
GO:0007219~Notch signaling pathway	21	1.24481	0.00220431	-8.82546	8.82546	DTX4, ADAM10, DTX1, DTX2, TGFBR2, DTX3, JAG2, DLL1, ANXA4, TGFB1, NCSTN, HHEX, NOTCH1, CDKN1B, PSEN1, MIB2, NOTCH4, UBC, SUSD5, MAML3, UBB
GO:0018105~peptidyl-serine phosphorylation	21	1.24481	0.00588035	-7.40988	7.40988	CDK5R1, TBK1, TGFBR2, PRKCH, CLK1, PRKX, SRC, MAST3, AKT1, PRKD2, MAST2, PKN3, ULK1, CAMK2D, PRKACA, MAPK7, LRRK2, PRKD3, MAP3K12, AKT2, SYK
GO:0018108~peptidyl-tyrosine phosphorylation	21	1.24481	0.0449835	-4.47446	4.47446	PTPN6, FGFR1, LTK, BCR, FGR, HCK, ABI3, CLK1, FES, CDC37, SRC, CAMKK2, IL12RB2, PTK2, NPTN, ZAP70, ROR1, PDGFRB, ROR2, JAK2, INSR
GO:0035335~peptidyl-tyrosine dephosphorylation	20	1.18554	0.000845444	-10.208	10.208	PTPN7, PTPRC, PTPN6, PTPN9, PTPRE, PTPN2, PTPN22, PTPRS, PTPRO, PTPN12, DUSP5, DUSP3, UBASH3B, DUSP15, PTP4A1, DUSP16, PTPN1, MTMR6, DUSP8, DUSP6
GO:0006470~protein dephosphorylation	20	1.18554	0.0132448	-6.23843	6.23843	PTPN7, PTPRC, PTPN6, PTPN9, PTPRE, PPP2R3A, CPPED1, PPM1A, PTPN22, LHPP, PTPRO, PLPP3, PTPN12, DUSP5, DAPP1, CTDSP1, PPP3CC, PPM1M, PTPN1, MTMR6
GO:0008286~insulin receptor signaling pathway	19	1.12626	0.00010596	-13.2042	13.2042	TCIRG1, NAMPT, ATP6V0E1, GRB2, PTPN2, ATP6AP1, FOXO1, ATP6V1B2, IRS1, ATP6V0B, ATP6V1C1, AKT1, ATP6V1C2, ATP6V0A1, PTPN1, ATP6V0D1, INSR, ATP6V0A2, AKT2
GO:0035023~regulation of Rho protein signal transduction	18	1.06698	0.000539969	-10.8548	10.8548	FGD2, ARHGEF3, ABR, BCR, VAV3, MCF2, ARHGEF5, MYO9B, ITSN2, ARHGEF12, ARHGEF10, DNMBP, FARP2, PLEKHG2, ARHGEF40, FGD3, FGD4, NET1
GO:0016241~regulation of macroautophagy	15	0.889152	1.33656e-05	-16.1911	16.1911	CDK5R1, ATP6V0E1, CAPNS1, SNX5, ATP6V1B2, ATP6V0B, CAPN1, ATP6V1C1, ATP6V1C2, ERN1, ATP6V0A1, ATP6V0D1, VPS26B, VPS26A, ATP6V0A2
GO:0007169~transmembrane receptor protein tyrosine kinase signaling pathway	15	0.889152	0.0391951	-4.67318	4.67318	MTSS1, MPZL1, LTK, FGR, HCK, TYK2, DOK1, NPTN, ZAP70, ROR1, ROR2, CSK, INSR, SYK, LCP2
GO:0009967~positive regulation of signal transduction	14	0.829876	0.00203109	-8.94353	8.94353	VAV3, GRAP, GRB2, FCRL2, ITSN2, SKAP2, SKAP1, SHE, SH2D3C, SH2D2A, SH2B3, GRAP2, BCAR3, SH3BP2
GO:0090630~activation of GTPase activity	14	0.829876	0.0189372	-5.72264	5.72264	RABGAP1L, TAX1BP3, TBC1D22B, ARHGEF10, TBC1D25, CORO1C, SGSM2, SIPA1L1, RASGRP1, TBC1D7, TBC1D1, TBC1D2, TBC1D9B, AKT2
GO:0033572~transferrin transport	12	0.711322	0.000127401	-12.9383	12.9383	TCIRG1, ATP6V1C1, ATP6V1C2, ATP6V0E1, ATP6AP1, TFR2, ATP6V0A1, MCOLN1, ATP6V1B2, ATP6V0D1, ATP6V0A2, ATP6V0B
GO:0019882~antigen processing and presentation	12	0.711322	0.00723765	-7.11026	7.11026	RAB8B, RAB3C, RAB5B, HLA-DRB1, RAB4A, RAB35, HLA-DPA1, MR1, CTSS, HLA-DQA2, CD74, HLA-DRA
GO:0006906~vesicle fusion	12	0.711322	0.0122915	-6.3462	6.3462	SYT1, VAV3, GNAI3, STX7, STX12, VAMP7, SYT11, VAMP5, LRMP, EEA1, VAMP3, YKT6
GO:0015991~ATP hydrolysis coupled proton transport	11	0.652045	0.000271532	-11.8466	11.8466	TCIRG1, ATP6V1C1, ATP6V1C2, ATP6V0E1, ATP6AP1, ATP1A3, ATP6V0A1, ATP6V1B2, ATP6V0D1, ATP6V0A2, ATP6V0B
GO:0038083~peptidyl-tyrosine autophosphorylation	11	0.652045	0.00187271	-9.06066	9.06066	TYK2, PTK2, FGR, HCK, ZAP70, JAK2, FES, CSK, INSR, SRC, SYK
GO:0090383~phagosome acidification	10	0.592768	0.000318972	-11.6143	11.6143	TCIRG1, ATP6V1C1, ATP6V1C2, ATP6V0E1, ATP6V0A1, ATP6V1B2, ATP6V0D1, RAB20, ATP6V0A2, ATP6V0B
GO:0045747~positive regulation of Notch signaling pathway	9	0.533491	0.00640196	-7.28727	7.28727	WNT1, NOTCH1, TSPAN33, AAK1, JAG2, TSPAN14, DLL1, LFNG, TSPAN17
GO:0000045~autophagosome assembly	9	0.533491	0.0236863	-5.3998	5.3998	GABARAPL1, STX12, PSEN1, MAP1LC3B, ATG4B, MAP1LC3B2, WIPI2, ATG3, RAB1A
GO:0043647~inositol phosphate metabolic process	9	0.533491	0.0492096	-4.34492	4.34492	PLCE1, NUDT4, INPPL1, SYNJ1, PLD4, INPP4A, IPMK, PLCB2, CALM1
GO:0007035~vacuolar acidification	8	0.474215	7.60981e-05	-13.6818	13.6818	TCIRG1, SLC11A1, ATP6V0E1, DMXL1, ATP6V0A1, ATP6V0D1, ATP6V0A2, ATP6V0B
GO:0051403~stress-activated MAPK cascade	7	0.414938	0.0076062	-7.03861	7.03861	CCM2, MAP3K8, IKBKG, UBC, UBB, TNIP2, CHUK
GO:0000188~inactivation of MAPK activity	7	0.414938	0.0183796	-5.76575	5.76575	DUSP5, DUSP3, DUSP16, SPRED2, SPRED1, DUSP8, DUSP6
GO:0016050~vesicle organization	7	0.414938	0.0312634	-4.99938	4.99938	SNX9, SNX18, SNX5, SNX8, SNX2, SNX4, SNX30
GO:0032715~negative regulation of interleukin-6 production	7	0.414938	0.0312634	-4.99938	4.99938	IRAK3, ARRB2, NCKAP1L, CHRFAM7A, KLF2, CSK, SLAMF1
GO:0035666~TRIF-dependent toll-like receptor signaling pathway	7	0.414938	0.0312634	-4.99938	4.99938	TBK1, LY96, IKBKG, UBC, UBB, BIRC2, CHUK
GO:0010803~regulation of tumor necrosis factor-mediated signaling pathway	7	0.414938	0.0424869	-4.55684	4.55684	OTULIN, IKBKG, UBC, UBB, BIRC2, CHUK, SYK
GO:0007205~protein kinase C-activating G-protein coupled receptor signaling pathway	7	0.414938	0.0489346	-4.353	4.353	PLCE1, DGKD, DGKG, EDN1, DGKZ, DGKH, PRKD3
GO:0034113~heterotypic cell-cell adhesion	6	0.355661	0.0380377	-4.71643	4.71643	NRCAM, LILRB2, ITGAX, ITGB7, ITGAD, ITGB2
GO:0048278~vesicle docking	6	0.355661	0.0452228	-4.4668	4.4668	SYT1, STX7, CEP83, STX12, NDRG4, STX11
GO:0070072~vacuolar proton-transporting V-type ATPase complex assembly	5	0.296384	0.00794668	-6.97543	6.97543	TCIRG1, DMXL1, INPP5F, ATP6V0A1, ATP6V0A2
GO:0015693~magnesium ion transport	5	0.296384	0.0218906	-5.51354	5.51354	MAGT1, MMGT1, SLC41A1, NIPA2, NIPAL2
GO:0033630~positive regulation of cell adhesion mediated by integrin	5	0.296384	0.0218906	-5.51354	5.51354	PTPN6, ZAP70, NCKAP1L, SYK, CIB1
GO:0010801~negative regulation of peptidyl-threonine phosphorylation	5	0.296384	0.0285719	-5.12926	5.12926	SPRY2, SPRED2, SPRED1, SIRT2, CALM1
GO:0045725~positive regulation of glycogen biosynthetic process	5	0.296384	0.0363334	-4.78256	4.78256	AKT1, PPP1R3G, IRS1, INSR, AKT2
GO:1903830~magnesium ion transmembrane transport	5	0.296384	0.0451886	-4.4679	4.4679	MAGT1, MMGT1, SLC41A1, NIPA2, NIPAL2
GO:0051247~positive regulation of protein metabolic process	4	0.237107	0.0267116	-5.22639	5.22639	MTPN, MAPK7, KLF2, KLF4
GO:0010907~positive regulation of glucose metabolic process	4	0.237107	0.0375077	-4.73667	4.73667	AKT1, IRS1, SRC, AKT2
GO:0007386~compartment pattern specification	3	0.17783	0.0406671	-4.61999	4.61999	NOTCH1, DLL1, LFNG
IgD-CD11chi CD19+Increased Transcripts to Memory B cells
GO Category	Count	%	PValue	Log P Value	Neg Log P Value	Genes
GO:0006468~protein phosphorylation	76	3.65736	9.78337e-05	-13.3193	13.3193	NRBP1, PHKB, FAM20C, FES, TGFB1, CAMKK2, ST3GAL1, PRKY, AKT1, MAP3K6, PAK2, PKN3, MAP3K9, AAK1, MAP3K8, PRKACA, CSK, SIK1, CDK14, CHUK, ADCK5, SYK, SRPK3, SRPK2, ADAM10, BCR, LIMK1, CCNH, STK26, RPS6KC1, PRKCH, PRKCE, STK4, GAK, HCST, MAP4K3, TYK2, MAST2, CDKL1, RIOK3, ERN1, MAPK9, LRRK2, LRRK1, PRKD3, MAP3K12, FGFR1, NEK3, FGR, STK10, NEK1, STK17B, BRSK2, MAP4K1, AKAP13, PXK, TRIB1, EPHB6, SBK1,…
GO:0007264~small GTPase mediated signal transduction	55	2.64678	1.96205e-07	-22.2811	22.2811	RAB5B, RASGEF1B, RHOQ, ARHGAP18, RAB1A, CDC42, ARL5A, MFHAS1, HMOX1, RAB29, RHOA, RAPGEF6, RRAS, RHOC, RAB6A, DOCK10, DOCK11, RHOH, RAP2A, RAP2C, RAB4A, CHP1, ARHGAP30, PLCE1, RIN2, ARL8A, RAB13, SIAH2, ARL4D, LRRK2, ARL4C, LRRK1, RAB3A, RAB7A, RAB40C, ARHGAP35, ARF6, DOCK2, KRAS, RASGRP3, RAC1, RHOBTB2, RAB2A, GDI2, ABR, RAB8B, VAV3, DOCK4, RAB37, RAB35, RAB34, RAB22A, RHEB, RAP1B, BCAR3
GO:0016567~protein ubiquitination	53	2.55053	0.0143691	-6.12088	6.12088	BACH1, SH3RF1, MYLIP, KLHL3, KLHL2, AKT1, ZYG11B, KLHL29, CDC42, TRIM2, TRIM8, WWP1, VCPIP1, ENC1, MED11, SOCS4, UBR1, UBE2B, PJA2, PJA1, RNF130, DCAF6, KLHL18, ARRB2, UBR7, KLHL15, RNF139, RNF138, ZER1, TRIM39, RAB40C, UBE2D4, KBTBD2, ARIH2, KBTBD8, RNF168, FBXO4, RCHY1, FBXO7, CCNB1IP1, DTX1, DTX2, DTX3, CBL, MALT1, TSPAN17, ATG3, WSB1, FEM1C, MSL2, WSB2, FBXO32, BARD1
GO:0051301~cell division	52	2.50241	0.0138505	-6.17392	6.17392	MAD1L1, SEPT2, TSG101, TTC28, CDC42, ATAD3B, EVI5, CCSAP, CDK14, KIF2A, CIB1, POGZ, DYNLT1, RB1, PRKCE, PPP1CB, TACC1, CHMP1A, CCND3, ARL8A, MAPRE2, MAPRE1, CHFR, GNAI3, NEK3, GNAI2, NEK1, BRSK2, ANAPC10, CDC73, ARF6, NR3C1, ENSA, CCNG2, LLGL2, WAPL, CDC40, CDC123, CENPC, USP37, TERF1, PDS5A, CEP63, REEP3, CDC27, SIRT2, SEPT11, RNF8, CCNB3, KNL1, KIF20B, TXNL4A
GO:0098609~cell-cell adhesion	44	2.11742	0.0054353	-7.52342	7.52342	SNX9, SEPT2, SNX5, CHMP4B, CAPZA1, ARHGAP18, ASAP1, GIPC1, ESYT2, CAPZB, RAB1A, IQGAP1, EFHD2, BZW1, PICALM, MACF1, PAK2, SH3GLB1, PACSIN2, FASN, EXOC3, GOLGA3, TES, EHD4, FMNL2, DBNL, STX5, BSG, MYO6, CBL, VASP, MPRIP, CORO1B, GAPVD1, EIF4H, SPTBN2, SDCBP, MAPRE1, PTPN1, SEPT7, YKT6, EPS8L1, ADD1, SH3GL1
GO:0046777~protein autophosphorylation	35	1.68431	0.000295861	-11.7228	11.7228	STK16, FGFR1, FGR, STK10, STK17B, MAP4K1, CLK1, FES, SRC, PRKX, CAMKK2, AKT1, PTK2, MAP3K3, PAK2, MAP3K9, AAK1, CAMK2D, PRKACA, CSK, SIK1, INSR, SYK, BCR, HCK, STK26, TAOK3, STK4, RIPK1, ULK3, ERN1, MAP3K10, JAK2, LRRK2, MAP3K12
GO:0006470~protein dephosphorylation	30	1.4437	5.07488e-05	-14.2663	14.2663	PPP2R3A, PPM1A, PTPN22, PPM1B, PLPP3, MTMR2, PPP1R3B, DAPP1, CTDSP1, PPP3CC, MTMR6, PPP4C, PTPN7, PTPRC, PTPN6, PTPN9, PTPRE, PTPRM, CPPED1, PTPRT, LHPP, PPP1CB, PTPRO, PTPN12, DUSP5, PPM1D, PPM1N, PPM1L, PTPN1, PPM1M
GO:0035335~peptidyl-tyrosine dephosphorylation	25	1.20308	9.25087e-05	-13.4001	13.4001	PTPN7, PTPRC, PTPN6, PTPN9, PTPRM, PTPRE, PTPN2, PTPRA, PTPRS, PTPN22, PTPRT, PTPRO, PTPN12, MTMR2, DUSP5, DUSP4, DUSP3, UBASH3B, PTP4A1, DUSP15, DUSP16, PTP4A2, PTPN1, MTMR6, DUSP8
GO:0018105~peptidyl-serine phosphorylation	25	1.20308	0.00321361	-8.28159	8.28159	CDK5R1, TBK1, BRSK2, MAP4K1, CLK1, SRC, PRKX, AKT1, STK32B, PKN3, PAK2, CAMK2D, PRKACA, SYK, AKT2, PRKCH, PRKCE, STK4, MAST3, MAST2, MAP3K10, MAPK7, LRRK2, MAP3K12, PRKD3
GO:0035023~regulation of Rho protein signal transduction	22	1.05871	8.91716e-05	-13.4531	13.4531	FGD2, ARHGEF3, ABR, BCR, VAV3, MCF2, ARHGEF6, ARHGEF5, FLOT1, AKAP13, MYO9B, ITSN2, ARHGEF12, ARHGEF10, DNMBP, FARP2, PLEKHG2, TIAM2, EPS8L1, FGD3, NET1, FGD4
GO:0090630~activation of GTPase activity	20	0.962464	0.000534441	-10.8697	10.8697	RABGAP1, TBC1D10B, RABGAP1L, TAX1BP3, TBC1D22B, TBC1D22A, ARHGEF10, TBC1D25, CORO1C, NDEL1, TBC1D12, SGSM2, EVI5, CXCL13, RASGRP1, SIPA1L1, TBC1D7, AKT2, TBC1D2, TBC1D9B
GO:0016197~endosomal transport	17	0.818094	0.0013054	-9.5813	9.5813	SNX9, SNX18, CHMP3, TSG101, CHMP4B, STAM2, BLOC1S5-TXNDC5, AP5S1, PICALM, RBSN, RAB35, UBC, VPS4B, TOM1, RAB13, UBB, VPS25
GO:0007169~transmembrane receptor protein tyrosine kinase signaling pathway	17	0.818094	0.048085	-4.37827	4.37827	MTSS1, MPZL1, LTK, FGR, HCK, AHI1, PTPRT, TYK2, DOK1, NPTN, ZAP70, ROR2, CSK, YES1, INSR, SYK, LCP2
GO:0000045~autophagosome assembly	14	0.673725	0.000228154	-12.0977	12.0977	GABARAPL1, ATG9A, ATG12, MAP1LC3B2, WIPI2, ATG3, RAB1A, WDR45B, STX12, PSEN1, MAP1LC3A, ATG5, MAP1LC3B, ATG2A
GO:0006906~vesicle fusion	14	0.673725	0.00846425	-6.8844	6.8844	STX5, SYT1, STX7, VAV3, GNAI3, SYT11, EEA1, STX12, VAMP7, VAMP5, LRMP, VAMP3, SYTL3, YKT6
GO:0000422~mitophagy	13	0.625602	0.000172173	-12.5039	12.5039	FIS1, CISD2, GABARAPL1, ATG9A, ATG12, ATG5, MAP1LC3A, ATG2A, MAP1LC3B2, WIPI2, ATG3, WDR45B, FBXO7
GO:0019882~antigen processing and presentation	13	0.625602	0.0120918	-6.36983	6.36983	RAB8B, RAB5B, HLA-DRB1, RAB35, RAB4A, RAB34, HLA-DPA1, MR1, RAB6A, CTSS, HLA-DQA2, CD74, HLA-DRA
GO:0038083~peptidyl-tyrosine autophosphorylation	12	0.577478	0.00250322	-8.642	8.642	TYK2, PTK2, FGR, HCK, ZAP70, JAK2, FES, YES1, CSK, INSR, SRC, SYK
GO:0031338~regulation of vesicle fusion	12	0.577478	0.00461696	-7.75884	7.75884	TBC1D25, RABGAP1, TBC1D12, SGSM2, TBC1D10B, EVI5, RABGAP1L, SLAMF1, TBC1D22B, TBC1D22A, TBC1D9B, TBC1D2
GO:0006661~phosphatidylinositol biosynthetic process	12	0.577478	0.0416342	-4.58609	4.58609	MTMR2, INPPL1, SYNJ1, PLCG2, PI4K2A, PIKFYVE, INPP5F, SYNJ2, PIP5K1C, INPP4A, MTMR6, PIP4K2A
GO:1902017~regulation of cilium assembly	11	0.529355	0.0044521	-7.8113	7.8113	RABGAP1, ATG5, TBC1D10B, EVI5, ODF2, TBC1D22B, TBC1D20, ATG3, TBC1D22A, TBC1D9B, TBC1D2
GO:0043647~inositol phosphate metabolic process	11	0.529355	0.0247994	-5.33355	5.33355	PLCE1, NUDT4, INPPL1, NUDT3, SYNJ1, PLCG2, PLD4, INPP4A, IPMK, PLCB2, CALM1
GO:0018279~protein N-linked glycosylation via asparagine	10	0.481232	0.0230563	-5.43869	5.43869	ST3GAL1, ST6GALNAC6, MAGT1, ST6GAL1, ST6GALNAC4, DPM3, RPN2, UGGT2, UGGT1, ST6GALNAC2
GO:0032715~negative regulation of interleukin-6 production	9	0.433109	0.00740399	-7.07748	7.07748	ARRB2, NLRX1, NCKAP1L, CHRFAM7A, KLF2, CSK, SLAMF1, IL10, GBA
GO:0010803~regulation of tumor necrosis factor-mediated signaling pathway	9	0.433109	0.011499	-6.44234	6.44234	RIPK1, OTULIN, IKBKG, UBC, UBB, BIRC2, TAX1BP1, CHUK, SYK
GO:0050919~negative chemotaxis	9	0.433109	0.0243188	-5.36178	5.36178	NRP2, SEMA6A, PDGFA, ITGAV, SEMA7A, RHOA, SEMA4B, SEMA3B, SLIT1
GO:0007017~microtubule-based process	9	0.433109	0.033506	-4.89944	4.89944	TUBB2B, NEK3, TUBB2A, KIFAP3, TUBA4A, TUBB6, PAFAH1B1, DCTN3, DCTN2
GO:0048278~vesicle docking	8	0.384986	0.00830966	-6.91099	6.91099	STX5, SYT1, STX7, CEP83, STX12, NDRG4, EXOC5, STX11
GO:0046513~ceramide biosynthetic process	8	0.384986	0.0134777	-6.21328	6.21328	P2RX7, P2RX1, SMPD1, CERS6, CERS5, CLN8, SMPD2, GBA
GO:0016050~vesicle organization	8	0.384986	0.0250167	-5.32096	5.32096	PLEKHF1, SNX9, SNX18, SNX5, SNX8, SNX4, SNX12, SNX30
GO:0035666~TRIF-dependent toll-like receptor signaling pathway	8	0.384986	0.0250167	-5.32096	5.32096	TBK1, LY96, RIPK1, IKBKG, UBC, UBB, BIRC2, CHUK
GO:0007035~vacuolar acidification	7	0.336862	0.00209105	-8.90156	8.90156	TCIRG1, SLC11A1, ATP6V0E1, DMXL1, DMXL2, ATP6V0D1, ATP6V0B
GO:0030033~microvillus assembly	7	0.336862	0.00650182	-7.26494	7.26494	RAP2B, RAP2A, EZR, RAP2C, STK26, RAPGEF6, RAP1B
GO:0034113~heterotypic cell-cell adhesion	7	0.336862	0.0246332	-5.34325	5.34325	NRCAM, LILRB2, ITGAX, ITGAV, ITGB7, ITGAD, ITGB2
GO:0000188~inactivation of MAPK activity	7	0.336862	0.0443884	-4.49367	4.49367	DUSP5, DUSP4, DUSP3, DUSP16, SPRED2, SPRED1, DUSP8
GO:0035970~peptidyl-threonine dephosphorylation	6	0.288739	0.0037045	-8.07651	8.07651	DUSP5, DUSP4, PPM1D, PPM1E, PPM1A, PPM1B
GO:0044804~nucleophagy	6	0.288739	0.0222354	-5.491	5.491	ATG12, ATG5, ATG2A, WIPI2, ATG3, WDR45B
GO:0007220~Notch receptor processing	6	0.288739	0.0222354	-5.491	5.491	ADAM10, PSEN1, NOTCH4, JAG2, DLL1, GALNT11
GO:0045638~negative regulation of myeloid cell differentiation	6	0.288739	0.045241	-4.46623	4.46623	MEIS2, DLL1, CDC73, PAF1, RBM15, CTR9
GO:0008637~apoptotic mitochondrial changes	6	0.288739	0.045241	-4.46623	4.46623	BID, AKT1, MCL1, ATP2A1, HSPD1, BCL2L1
GO:0070987~error-free translesion synthesis	6	0.288739	0.045241	-4.46623	4.46623	RPA2, NPLOC4, POLH, UBC, RCHY1, UBB
GO:0051247~positive regulation of protein metabolic process	5	0.240616	0.00641767	-7.28373	7.28373	MTPN, MAPK7, KLF2, KLF4, GBA
GO:0006995~cellular response to nitrogen starvation	5	0.240616	0.0424195	-4.55913	4.55913	GABARAPL1, ATG5, MAP1LC3A, MAP1LC3B, MAP1LC3B2
GO:0015693~magnesium ion transport	5	0.240616	0.0424195	-4.55913	4.55913	MAGT1, MMGT1, SLC41A1, NIPA2, NIPAL2
GO:0033630~positive regulation of cell adhesion mediated by integrin	5	0.240616	0.0424195	-4.55913	4.55913	PTPN6, ZAP70, NCKAP1L, SYK, CIB1
IgD+CD11chi CD19+Decreased Transcripts to Memory B cells
GO Category	Count	%	PValue	Log P value	Neg Log P Value	Genes
GO:0006468~protein phosphorylation	52	3.84047	0.000327375	-11.5768	11.5768	STK38, PRKAG2, CASK, ADCK2, COQ8A, TLK1, STK39, STKLD1, ATP23, ANKK1, SIK3, IRAK2, PIK3CG, LIMK2, PRKCI, MINK1, PIM3, CDK6, PIM2, MARK1, PRKCB, MAP4K4, MAPK6, CAMK4, LCK, HIPK2, TESK2, NEK4, NEK6, PHKA2, PRKCZ, MAP4K2, TRIB3, MAPKAPK2, STK40, PTK2B, SQSTM1, PRKRA, DYRK2, STK38L, RUNX3, PDK1, TRIO, ILF3, CDC25B, RPS6KA6, TEX14, GRK6, JAK1, TNK1, JAK3, BMPR1A
GO:0098609~cell-cell adhesion	36	2.65879	0.000197264	-12.3076	12.3076	HSP90AB1, CAST, STK38, PDLIM5, RDX, LARP1, ATXN2L, SH3GLB2, ATIC, SND1, EIF3E, CNN2, AFDN, RANBP1, EHD1, HSPA8, AHNAK, COBLL1, RAN, OLA1, EIF2S3, KTN1, MPP7, EEF2, YWHAE, DDX6, RSL1D1, TNKS1BP1, CRKL, FNBP1L, CAPG, CCT8, NOP56, TMPO, PERP, PAICS
GO:0006364~rRNA processing	30	2.21566	0.000300652	-11.6996	11.6996	NOB1, RRP7BP, RPS3, RPS25, WDR75, RPL30, CHD7, DKC1, PELP1, RPLP0, RPL3, NPM3, RPL5, MTERF4, RPS21, MDN1, RPS23, RPSA, TSR1, BYSL, LAS1L, MRTO4, DIS3, RPS18, NOLC1, DIS3L2, RPS12, NOP56, UTP20, DDX51
GO:0006412~translation	24	1.77253	0.0964283	-3.3744	3.3744	ABCF1, RPSA, MRPL3, MRPS33, SLC25A6, MRRF, RPS3, RPS25, RSL1D1, RPL30, RPS18, MRPL14, SLC25A23, RPLP0, RPL3, RPS12, SLC25A28, MRPL37, RPL5, DHPS, RPS21, SLC25A42, SLC25A43, RPS23
GO:0006281~DNA repair	23	1.69867	0.0807016	-3.63126	3.63126	RECQL4, MSH6, RECQL5, CDC14B, TRIM28, NEIL2, POLA1, TREX1, CHEK1, MBD4, INTS3, WRN, TRRAP, RPS3, XPC, EYA2, NSMCE4A, SMARCB1, NPM1, DDB2, PARP3, PSME4, GADD45A
GO:0006413~translational initiation	20	1.4771	0.0023796	-8.71506	8.71506	ABCF1, ABCE1, RPSA, EIF4E3, EIF1AD, EIF2S3, RPS3, LARP1, RPS25, RPL30, RPS18, EIF3A, EIF3B, EIF3E, RPLP0, RPL3, RPS12, RPL5, RPS21, RPS23
GO:0000184~nuclear-transcribed mRNA catabolic process, nonsense-mediated decay	14	1.03397	0.0615142	-4.02294	4.02294	RPS25, RPSA, RPL30, RPS18, GSPT1, RPLP0, EIF3E, SMG7, RPL3, RPS12, RPL5, RPS21, RPS23, RPS3
GO:0019083~viral transcription	13	0.960118	0.0790425	-3.66123	3.66123	NDC1, RPS25, RPSA, RPL30, RPS18, RPLP0, RPL3, RPS12, NUP37, RPL5, RPS21, RPS23, RPS3
GO:0042384~cilium assembly	13	0.960118	0.138461	-2.85245	2.85245	ABLIM1, CDC14A, RPGRIP1L, CELSR3, TTC8, RAB3IP, IFT122, FNBP1L, DYNC2H1, FAM161A, SSX2IP, EHD1, SNX10
GO:0090630~activation of GTPase activity	12	0.886263	0.0177748	-5.81402	5.81402	RUNDC1, TBC1D2B, CCR7, TBC1D8, SYDE2, RASGRF1, SGSM3, PTK2B, TBC1D9, TBC1D4, DOCK7, ECT2
GO:0006614~SRP-dependent cotranslational protein targeting to membrane	11	0.812408	0.106303	-3.23375	3.23375	RPS25, RPSA, RPL30, RPS18, RPLP0, RPS12, RPL3, RPL5, RPS21, RPS23, RPS3
GO:0043488~regulation of mRNA stability	8	0.590842	0.558648	-0.839987	0.839987	DIS3, ZFP36L1, PSMA1, ZFP36L2, PSMB7, PSME4, MAPKAPK2, HSPA8
GO:0006418~tRNA aminoacylation for protein translation	7	0.516987	0.0519864	-4.26572	4.26572	NARS2, LARS, DALRD3, CARS2, VARS, KARS, PPA1
GO:0008625~extrinsic apoptotic signaling pathway via death domain receptors	7	0.516987	0.0418948	-4.57708	4.57708	TNFRSF10A, TNF, TNFRSF10D, BCL2, DAXX, CD27, TRADD
GO:1904628~cellular response to phorbol 13-acetate 12-myristate	6	0.443131	2.72134e-05	-15.1653	15.1653	ZFP36L1, ZFP36L2, RPLP0, ZC3H12A, CDK6, MYC
GO:0032722~positive regulation of chemokine production	6	0.443131	0.00451099	-7.79234	7.79234	IL6, TNF, HIF1A, ADAM17, TLR4, IL6R
GO:0070475~rRNA base methylation	4	0.295421	0.0194143	-5.68674	5.68674	NOP2, NSUN5P2, METTL16, NSUN5P1
GO:0046902~regulation of mitochondrial membrane permeability	4	0.295421	0.0263519	-5.24595	5.24595	PPIF, BCL2, TP53, PMAIP1
GO:0051301~cell division	25	1.84638	0.513552	-0.961419	0.961419	PARD6B, RECQL5, CDC14A, MAU2, RAN, KATNB1, CDK6, UBE2I, CCNG1, RGS14, RPS3, CDC25B, TUBB, TEX14, RAD21, CCND2, KATNA1, ANXA11, KLHL22, DIS3L2, MAP4, KLHL21, NUP37, MIS18BP1, NEK4
GO:1904628~cellular response to phorbol 13-acetate 12-myristate	6	0.443131	2.72134e-05	-15.1653	15.1653	ZFP36L1, ZFP36L2, RPLP0, ZC3H12A, CDK6, MYC
GO:0086013~membrane repolarization during cardiac muscle cell action potential	5	0.369276	0.00322651	-8.27581	8.27581	ATP1B1, KCNH2, KCNIP2, KCNQ1, YWHAE
GO:0055072~iron ion homeostasis	8	0.590842	0.00339901	-8.20067	8.20067	STEAP3, HMOX2, SFXN4, SLC25A28, SFXN1, NEO1, SFXN2, SOD2
GO:0060306~regulation of membrane repolarization	5	0.369276	0.00681382	-7.19732	7.19732	AKAP9, NEDD4L, KCNH2, KCNQ1, YWHAE
GO:0023014~signal transduction by protein phosphorylation	9	0.664697	0.00891204	-6.81003	6.81003	KCNH1, MAP4K4, ACVR2B, STK39, KCNH8, CAB39, NEK4, KCNH2, BMPR1A
GO:0032729~positive regulation of interferon-gamma production	9	0.664697	0.0116392	-6.42487	6.42487	IL18R1, TNF, IL23A, CCR2, IRF8, BCL3, TLR4, PDE4D, LTA
GO:0008277~regulation of G-protein coupled receptor protein signaling pathway	8	0.590842	0.0150704	-6.05214	6.05214	RGS20, RGS12, GRK6, GRK5, RIC8B, USP33, RGS14, GNG7
GO:0008654~phospholipid biosynthetic process	8	0.590842	0.0172238	-5.85945	5.85945	CRLS1, CEPT1, PLA2G16, DGKE, MBOAT7, ABHD5, MBOAT1, LPCAT4
GO:0070475~rRNA base methylation	4	0.295421	0.0194143	-5.68674	5.68674	NOP2, NSUN5P2, METTL16, NSUN5P1
GO:0097623~potassium ion export across plasma membrane	3	0.221566	0.0253664	-5.30094	5.30094	KCNH2, KCNIP2, KCNQ1
GO:0014065~phosphatidylinositol 3-kinase signaling	6	0.443131	0.0334855	-4.90032	4.90032	PIK3CG, ZFP36L1, IGF1R, C1QBP, PIK3CB, PIK3R5
GO:0030148~sphingolipid biosynthetic process	8	0.590842	0.0426281	-4.55205	4.55205	SGPP1, FA2H, SGPP2, ACER2, HACD4, DEGS2, PLPP2, DEGS1
GO:0042149~cellular response to glucose starvation	6	0.443131	0.0440696	-4.50407	4.50407	ATF4, BCL2, SLC2A1, TP53, ZC3H12A, PMAIP1
IgD-CD11chi CD19+ Bcells Decreased Transcripts to Memory B Cells
GO Category	Count	%	PValue	LOG P value	Neg Log p value	Genes
GO:0006468~protein phosphorylation	50	2.96384	0.045957	-4.44357	4.44357	STK38, FASTK, CASK, ADCK2, CLK2, COQ8B, COQ8A, TLK1, ATP23, ANKK1, IRAK2, PIK3CG, LIMK2, PHKG2, PRKAB2, PRKCI, PIM1, MINK1, CDK6, PIM3, PIM2, PRKCB, PDIK1L, CAMK4, LCK, HIPK2, TESK2, NEK6, PHKA2, MAP4K2, TRIB3, MAPKAPK2, RIOK1, VRK1, STK40, PTK2B, MAP3K1, PRKRA, DYRK2, PDK1, TRIO, ILF3, CDC25B, RPS6KA6, TEX14, DYRK1B, GRK6, JAK1, TNK1, JAK3
GO:0098609~cell-cell adhesion	38	2.25252	0.00234917	-8.73364	8.73364	HSP90AB1, STK38, RPL14, RDX, RPS2, LARP1, RACK1, ATXN2L, SH3GLB2, ATIC, SND1, EIF3E, CNN2, RANBP1, AFDN, CLINT1, HSPA8, MYO1B, DOCK9, ARFIP2, OLA1, EIF2S3, KTN1, RPL23A, MPP7, EEF2, MRE11, DDX6, RSL1D1, TNKS1BP1, CRKL, FNBP1L, CCT8, TMPO, NOP56, PERP, PAICS, PHLDB2
GO:0006364~rRNA processing	55	3.26023	1.17267e-13	-42.9553	42.9553	RPL18, RPL14, UTP15, RPLP2, RPS2, RRP7BP, WDR75, DKC1, RPLP0, RPLP1, RPL10, MDN1, IMP4, EXOSC8, EXOSC9, NOL8, BYSL, EXOSC2, LAS1L, RRP9, MRTO4, RPS18, RPS15, RPS12, RPS13, NOL11, NOB1, RPS15A, RPL36, RPL38, RIOK1, RPS25, RPL30, CHD7, RPL31, PELP1, NPM3, WDR12, RPL5, MTERF4, RPS20, RPS21, RPS23, RPS24, RPSA, MPHOSPH10, RPL23A, RPS5, PWP2, DIS3, NOLC1, RPL22, NOP56, PES1, DDX51
GO:0006412~translation	40	2.37107	0.000163673	-12.5769	12.5769	RPL18, ABCF1, RPL14, RPS15A, RPLP2, RPL36, RPL38, RPS2, RPS25, RPL30, MRPL14, RPL31, RPLP0, RPLP1, SLC25A28, RPL10, MRPL37, RPL5, RPS20, MRPL32, RPS21, RPS23, RPS24, RPSA, MRPL3, DARS, SLC25A6, RPL23A, MRRF, RPS5, MRPS2, SLC25A30, RSL1D1, RPS18, RPL22, RPS15, FARSB, RPS12, RPS13, DHPS
GO:0006281~DNA repair	31	1.83758	0.0143862	-6.11917	6.11917	NBN, FOXM1, CHEK1, INTS3, TRRAP, SMARCB1, NPM1, POLG2, APEX1, FANCA, RECQL4, MSH6, RECQL5, POLI, LIG1, NEIL2, POLE, TRIM28, TREX1, MBD4, MRE11, XPC, BTG2, NSMCE4A, FANCD2, POLD1, DDB2, PARP3, PSME4, ALKBH2, GADD45A
GO:0006413~translational initiation	37	2.19324	4.30442e-10	-31.1135	31.1135	RPL18, ABCF1, EIF4E3, RPL14, RPS15A, RPL36, RPLP2, RPL38, RPS2, LARP1, RPS25, RPL30, EIF3B, EIF3H, RPL31, RPLP0, EIF3E, RPLP1, RPL10, RPL5, RPS20, RPS21, EIF3M, RPS23, RPS24, RPSA, EIF1AD, PAIP1, EIF2S3, RPL23A, RPS5, RPS18, RPL22, EIF4A2, RPS15, RPS12, RPS13
GO:0000184~nuclear-transcribed mRNA catabolic process, nonsense-mediated decay	30	1.7783	1.26753e-07	-22.9115	22.9115	RPL18, RPL14, RPS15A, RPLP2, RPL36, RPL38, RPS2, RPS25, RPL30, RPL31, EIF3E, RPLP0, RPLP1, RPL10, RPL5, RPS20, RPS21, RPS23, RPS24, RPSA, SMG9, SMG7, RPL23A, RPS5, RPS18, RPL22, GSPT2, RPS15, RPS12, RPS13
GO:0019083~viral transcription	30	1.7783	3.01686e-08	-24.9824	24.9824	RPL18, RPL14, RPS15A, RPLP2, RPL36, NUP188, RPL38, RPS2, NDC1, RPS25, RPL30, RPL31, RPLP0, RPLP1, RPL10, RPL5, NUP37, RPS20, RPS21, RPS23, RPS24, RPSA, RPL23A, RPS5, RPS18, RPL22, RPS15, RPS12, RPS13, NUP107
GO:0042384~cilium assembly	17	1.00771	0.0567023	-4.14045	4.14045	ABLIM1, CDC14A, KIF27, BBS7, TTC26, RPGRIP1L, RAB3IP, BBS2, MKS1, WDR19, IFT122, BBIP1, FNBP1L, FAM161A, IFT81, SSX2IP, SNX10
GO:0090630~activation of GTPase activity	12	0.711322	0.06639	-3.91289	3.91289	RUNDC1, TBC1D2B, CCR7, SYDE2, RASGRF1, SGSM3, PTK2B, TBC1D9, TBC1D14, TBC1D4, DOCK7, ECT2
GO:0006614~SRP-dependent cotranslational protein targeting to membrane	26	1.5412	1.52003e-07	-22.6494	22.6494	RPL18, RPL14, RPL36, RPLP2, RPS15A, RPL38, RPS2, RPS25, RPL30, RPL31, RPLP0, RPLP1, RPL10, RPL5, RPS20, RPS21, RPS23, RPS24, RPSA, RPL23A, RPS5, RPS18, RPL22, RPS15, RPS12, RPS13
GO:0043488~regulation of mRNA stability	17	1.00771	0.0121037	-6.36841	6.36841	EXOSC8, EXOSC9, EXOSC2, MAPKAPK2, ZFP36L1, DIS3, PSMA1, ZFP36L2, PSMB7, PSME1, PSME2, PSMD3, PSME4, APEX1, TNPO1, SAMD4A, HSPA8
GO:0006418~tRNA aminoacylation for protein translation	8	0.474215	0.0473915	-4.39923	4.39923	DARS, NARS, NARS2, LARS, FARSB, DALRD3, CARS2, KARS
GO:0008625~extrinsic apoptotic signaling pathway via death domain receptors	7	0.414938	0.0959903	-3.38097	3.38097	TNFRSF10A, TNFRSF10D, BCL2, TNFRSF18, DAXX, CD27, TRADD
GO:1904628~cellular response to phorbol 13-acetate 12-myristate	6	0.355661	7.6423e-05	-13.6756	13.6756	ZFP36L1, ZFP36L2, RPLP0, ZC3H12A, CDK6, MYC
GO:0032722~positive regulation of chemokine production	5	0.296384	0.049113	-4.34775	4.34775	IL6, HIF1A, ADORA2B, TLR4, IL6R
GO:0070475~rRNA base methylation	5	0.296384	0.00446654	-7.80663	7.80663	NOP2, NSUN5P2, METTL16, NSUN5P1, NSUN5
GO:0046902~regulation of mitochondrial membrane permeability	5	0.296384	0.00695166	-7.16843	7.16843	PPIF, BCL2, TP53, BNIP3, PMAIP1
GO:0051301~cell division	36	2.13397	0.164053	-2.60777	2.60777	HAUS6, HAUS5, CDC14A, MAU2, TIPIN, KATNB1, CCNG1, CD2AP, CCNE2, VRK1, TUBB, NDE1, RAD21, KLHL22, KLHL21, NUP37, LMLN, CDC7, BOD1, PARD6B, RECQL5, LIG1, CCNF, CDC23, CDK6, UBE2I, TACC3, RGS14, CDC25B, CCNB1, TEX14, MAD2L1, CCND2, ANXA11, CDCA7L, MIS18BP1
GO:1904628~cellular response to phorbol 13-acetate 12-myristate	6	0.355661	7.6423e-05	-13.6756	13.6756	ZFP36L1, ZFP36L2, RPLP0, ZC3H12A, CDK6, MYC
GO:0009168~purine ribonucleoside monophosphate biosynthetic process	6	0.355661	0.0030447	-8.35948	8.35948	ATIC, PAICS, IMPDH1, ADA, IMPDH2, PPAT
GO:1904851~positive regulation of establishment of protein localization to telomere	5	0.296384	0.00446654	-7.80663	7.80663	TCP1, DKC1, CCT8, CCT2, CCT6A
GO:0000387~spliceosomal snRNP assembly	8	0.474215	0.00723871	-7.11005	7.11005	CLNS1A, PRMT7, PRMT5, LSM4, GEMIN8, DDX20, GEMIN6, SNRPE
GO:0043985~histone H4-R3 methylation	4	0.237107	0.00981276	-6.67113	6.67113	PRMT1, PRMT7, PRDM4, PRMT5
GO:0007004~telomere maintenance via telomerase	6	0.355661	0.0142253	-6.13539	6.13539	TNKS1BP1, ACD, DKC1, GAR1, SMG7, MRE11
GO:0006270~DNA replication initiation	8	0.474215	0.0153253	-6.02794	6.02794	CDC7, CCNE2, MCM7, POLE, ORC4, MCM2, MCM4, ORC3
GO:0002181~cytoplasmic translation	7	0.414938	0.0154947	-6.01208	6.01208	RPL22, RPL31, RPLP0, RPLP1, RPL36, RPLP2, MRTO4
GO:0006457~protein folding	25	1.48192	0.016457	-5.92515	5.92515	HSP90AB1, GRPEL1, FKBP6, LTBP4, CCT2, PDIA5, PRKCSH, RIC3, NUDCD2, ERO1A, PDRG1, DNAJC19, HSPA8, DNAJA3, DNAJA2, TCP1, ERP27, CCT6A, PPIF, TRAP1, PFDN4, CCT8, TXN, RGS7, ALG12
GO:0009116~nucleoside metabolic process	6	0.355661	0.0179958	-5.79619	5.79619	UMPS, DNPH1, ATIC, PPAT, PRPS1, APRT
GO:0045730~respiratory burst	5	0.296384	0.0193012	-5.69516	5.69516	NCF1, SLC37A4, NCF1C, NCF1B, CD24
GO:0000467~exonucleolytic trimming to generate mature 3'-end of 5.8S rRNA from tricistronic rRNA transcript (SSU-rRNA, 5.8S rRNA, LSU-rRNA)	4	0.237107	0.0241726	-5.37049	5.37049	EXOSC8, EXOSC9, EXOSC2, ERI3
GO:1904871~positive regulation of protein localization to Cajal body	4	0.237107	0.0241726	-5.37049	5.37049	TCP1, CCT8, CCT2, CCT6A
GO:0000723~telomere maintenance	8	0.474215	0.0283674	-5.13962	5.13962	NBN, DCLRE1B, SP100, ACD, POLD1, STN1, PARP3, APEX1
GO:0007077~mitotic nuclear envelope disassembly	9	0.533491	0.0287211	-5.12175	5.12175	NDC1, CCNB1, VRK1, NUP37, NUP188, NUP107, LPIN1, NEK6, PRKCB
GO:0043928~exonucleolytic nuclear-transcribed mRNA catabolic process involved in deadenylation-dependent decay	7	0.414938	0.031192	-5.00268	5.00268	DIS3, EXOSC8, EXOSC9, CNOT8, EXOSC2, LSM4, DDX6
GO:1904874~positive regulation of telomerase RNA localization to Cajal body	5	0.296384	0.0322009	-4.95676	4.95676	TCP1, DKC1, CCT8, CCT2, CCT6A
GO:0018216~peptidyl-arginine methylation	3	0.17783	0.0378999	-4.72166	4.72166	PRMT1, PRMT7, PRMT5
GO:0031860~telomeric 3' overhang formation	3	0.17783	0.0378999	-4.72166	4.72166	NBN, DCLRE1B, MRE11
[truncated: 179 more columns]

## Sheet: Data file S5
Data file S5. BIG-C Analysis
CD19+ CD11chi IgD+ Increased transcripts to naïve B Cells
BIG-C Category	overlap	overlap.1	total	overlap.2	p_val	or	cf1	cf2	de_genes_BigC4_4_testlist
Immune-Signaling	59	2522	132	14287	3.70611e-08	2.53187	1.82471	3.47772	c(AICDA, BATF, BCL11B, BCL6, BLK, CAMK4, CARD11, CREM, CSK, CTSW, DAPP1, DTX1, DUSP2, EBF1, EFHD2, FGR, GRAP, GRB2, GZMM, HCK, JAKMIP1, LCP2, LPXN, LSP1, MALT1, MAP4K1, MNDA, POU2F2, PRDM1, PRKCH, PTPN22, PTPN6, PTPN7, PXK, RGS13, RNF19B, RUNX2, RUNX3, S100A4, SAMSN1, SH2D2A, SHCBP1, SIK1, SKAP2, SPI1, SRGN, STK10, SYK, TBX21, TEC, TFEB, THEMIS2, UBASH3B, VAV1, ZAP70, ZBTB7B, ZC3H12D, ZFP90, ZNF6…
Lysosome	55	2526	139	14280	2.50138e-06	2.23675	1.60149	3.08731	c(ARL8A, ARSA, ASAH1, ATP6AP1, ATP6V0B, ATP6V0D1, ATP6V0E1, BORCS5, CLN8, CTSA, CTSB, CTSC, CTSZ, DNAJC5, DRAM1, FUCA1, GBA, GLMP, GNPTG, HEXB, HPS1, IDS, IDUA, IGF2R, LAMP1, LAPTM4B, LAPTM5, LGMN, LITAF, LRRK2, M6PR, MAN2B2, MCOLN2, NAAA, NEU1, NEU4, PLA2G15, PLEKHF1, PQLC2, PSAP, RAB34, RILPL1, RILPL2, RRAGD, SCPEP1, SIDT2, SLC15A3, SLC29A3, SLC36A1, SLC38A9, TCIRG1, TMEM175, TMEM9B, TPP1, WDR4…
RAS-Superfamily	57	2524	151	14268	5.6325e-06	2.13378	1.5402	2.92151	c(ADAP1, ADAP2, ARHGAP11B, ARHGAP21, ARHGAP25, ARHGAP27, ARHGAP6, ARHGDIA, ARHGEF10, ARHGEF12, ARHGEF5, ARL3, DENND1B, DNMBP, DOCK10, DOCK11, DOCK4, FGD2, FGD6, GDI1, GEM, GMIP, MCF2, MYO9B, NET1, NRBP1, PREX1, RAB37, RABGGTA, RALGDS, RAP1A, RAP1B, RAP1GAP2, RAP2A, RAP2B, RAPGEF1, RAPGEF6, RAPSN, RASA3, RASGEF1B, RASGRP1, RASSF1, RASSF2, RASSF4, RASSF5, RHOA, RHOC, RHOQ, SGSM2, SIPA1, TBC1D12, TB…
Autophagy	19	2562	50	14369	0.0069043	2.13113	1.18448	3.68637	c(ATG10, ATG12, ATG16L1, ATG2A, ATG3, ATG4A, ATG7, ATG9A, CLEC16A, GABARAPL1, MAP1LC3A, MAP1LC3B, MAP1LC3B2, OPTN, RAB7A, SOGA1, UBR4, USP13, WIPI2)
Endocytosis	46	2535	132	14287	0.000204289	1.96401	1.36866	2.77468	c(AAK1, ACAP3, ADRB2, AGAP3, AP2A1, AP2B1, AP2S1, ARF6, ARFGAP3, ARFGEF1, ARPC1B, ARPC2, ARPC3, ARPC5L, ARRB2, ASAP1, CAPZA1, CAPZB, CHMP1A, CLTB, CYTH4, DNM3, EEA1, EHD1, EHD3, EPN1, EPN2, GBF1, IQSEC1, ITSN2, LDLRAP1, PSD2, RAB11FIP1, RAB11FIP3, RAB31, RAB35, RAB4A, SH3GL1, SH3KBP1, SMAP1, SNX4, VPS26A, VPS29, VPS37C, VPS45, WASHC5)
Cytoskeleton	190	2391	678	13741	8.05122e-08	1.61045	1.35583	1.90592	c(ABI1, ABI2, AHNAK, AKT1, AKT2, AKT3, APBB1IP, ARAF, ASPSCR1, BCAR3, CALHM2, CALM1, CAMKK2, CDCA7, CHP1, CHUK, CMIP, CPPED1, CRTC3, CSNK1A1, CSNK2B, DOK3, DOK7, DUSP14, DUSP15, DUSP4, DUSP8, FES, GAK, GAS7, GLYR1, GNAI2, GNAI3, GRK3, IKBKG, ILKAP, KRAS, LRIG1, MAP3K10, MAP3K12, MAP3K14, MAP3K6, MAP3K8, MAP4K3, MAPK10, MAPK12, MAPK7, MAPK8IP1, MAPK8IP3, MAPK9, MAPKAPK3, MAST2, MAST3, MEF2D, MLC1,…
Intracellular-Signaling	150	2431	548	13871	5.62415e-06	1.56178	1.28824	1.88444	c(ABI1, ABI2, AHNAK, AKT1, AKT2, AKT3, APBB1IP, ARAF, ASPSCR1, BCAR3, CALHM2, CALM1, CAMKK2, CDCA7, CHP1, CHUK, CMIP, CPPED1, CRTC3, CSNK1A1, CSNK2B, DOK3, DOK7, DUSP14, DUSP15, DUSP4, DUSP8, FES, GAK, GAS7, GLYR1, GNAI2, GNAI3, GRK3, IKBKG, ILKAP, KRAS, LRIG1, MAP3K10, MAP3K12, MAP3K14, MAP3K6, MAP3K8, MAP4K3, MAPK10, MAPK12, MAPK7, MAPK8IP1, MAPK8IP3, MAPK9, MAPKAPK3, MAST2, MAST3, MEF2D, MLC1,…
Golgi	117	2464	480	13939	0.0030144	1.37888	1.1117	1.69923	c(ADAT1, ALKBH5, APMAP, ATP8B4, B3GNT7, B3GNTL1, B4GALT1, B4GALT2, B4GALT4, B4GALT5, B4GALT6, BHLHE40, CAMKMT, CCDC146, CHST10, CHST15, CHST6, CHST7, CLASP2, CNIH1, COG7, COPA, COPE, COPZ2, CPQ, CRYL1, CSGALNACT1, CSGALNACT2, DENND4B, DEPDC5, DTNB, EPS8, ERC1, FAM20C, FAM219B, FGD4, FLOT1, FRMD5, FUT11, FUT8, GALK1, GALNT1, GALNT10, GALNT11, GALNT3, GALNTL6, GDI2, GGA2, GGA3, GLIPR2, GOLGA2, GOLG…
Ubiquitylation-and-Sumoylation	76	2505	324	14095	0.0343369	1.31983	1.01049	1.70584	c(ANKRD13A, ARIH1, ATE1, CBLB, CBX4, COMMD10, COMMD4, COMMD7, COPS4, COPS7A, CUL4A, DCUN1D2, DESI1, DTX2, DTX3, FBXL18, FBXO32, FBXO41, FBXO7, FBXW2, FBXW7, FEM1C, HECTD3, HERC4, ITCH, JOSD2, KCTD10, KEAP1, KLHL18, KLHL3, KLHL9, MAGEF1, MIB2, MKRN1, MYLIP, N4BP2L2, NDFIP1, NEDD4L, RAB40C, RNF11, RNF115, RNF122, RNF138, RNF139, RNF144A, RNF149, RNF166, RNF34, STAMBPL1, TMUB1, TRIM2, TRIM41, TRIM8,…
CD19+ CD11chi IgD- Increased transcripts to naïve B cells
BIG-C Category	overlap	overlap.1	total	overlap.2	p_val	or	cf1	cf2	de_genes_BigC4_4_testlist
Immune-Signaling	51	2009	140	14800	3.46707e-08	2.68342	1.90129	3.73621	c(AICDA, BATF, BCL11B, CARD11, CREM, CSK, CTSW, DAPP1, DEF6, DTX1, EBF1, EFHD2, FGR, GRAP, GZMM, HCK, HSH2D, LCP2, LPXN, LSP1, MAP4K1, POU2F2, PRDM1, PRKCH, PTPN22, PTPN6, PTPN7, PXK, RGS13, RNF19B, S100A4, SAMSN1, SH2D2A, SH3BP5, SHCBP1, SIK1, SKAP2, SPI1, SRGN, STK10, SYK, TBX21, TFEB, THEMIS2, UBASH3B, VAV1, ZAP70, ZBTB7B, ZC3H12D, ZFP90, ZNF683)
Lysosome	51	2009	143	14797	5.35558e-08	2.6266	1.86273	3.65354	c(ARL8A, ARSA, ASAH1, ATP6AP1, ATP6V0A2, ATP6V0B, ATP6V0D1, ATP6V0E1, BORCS5, CCZ1, CLN8, CTNS, CTSA, CTSB, CTSC, CTSZ, DNAJC5, DRAM1, FUCA1, GBA, GBA2, GLMP, GNPTG, GUSB, IDS, IDUA, LAMP1, LAPTM4B, LGMN, LITAF, LRRK2, MAN2B2, NAAA, NEU1, PLA2G15, PLEKHF1, PQLC2, PSAP, RAB34, RILPL2, RRAGD, SCPEP1, SIDT2, SLC15A3, SLC17A9, SLC29A3, SLC36A1, STK11IP, TCIRG1, TMEM175, TPP1)
RAS-Superfamily	50	2010	158	14782	1.61637e-06	2.3271	1.65232	3.22935	c(ADAP1, ADAP2, ARHGAP11B, ARHGAP12, ARHGAP21, ARHGAP25, ARHGAP27, ARHGAP33, ARHGAP6, ARHGDIA, ARHGEF10, ARHGEF12, ARHGEF40, ARHGEF5, ARL3, DENND1B, DENND1C, DNMBP, DOCK10, FGD2, FGD3, GDI1, GMIP, MCF2, MYO9B, NET1, NRBP1, PREX1, RAB37, RABGGTA, RALGDS, RAP1GAP2, RAP2A, RAP2B, RAPGEF6, RASA3, RASGEF1B, RASGRP1, RASSF1, RASSF2, RASSF4, RHOA, RHOC, SGSM2, SIPA1, TBC1D2, TBC1D22B, TBC1D8, TBC1D9, TB…
Endocytosis	36	2024	142	14798	0.00171231	1.85343	1.24464	2.69714	c(AAK1, ACAP3, ADRB2, AGAP3, AP2A1, AP2S1, ARF6, ARFGAP3, ARPC2, ARPC5L, ARRB2, CAPZA1, CAPZB, CHMP1A, CYTH4, EEA1, EHD1, EHD3, EPN1, GBF1, IQSEC1, IQSEC2, ITSN2, LDLRAP1, RAB11FIP1, RAB11FIP3, RAB35, RAB4A, RBSN, SH3GL1, SH3KBP1, SNX4, SNX5, VPS26A, VPS29, VPS45)
Intracellular-Signaling	123	1937	575	14365	1.43419e-05	1.58634	1.28742	1.94243	c(ABI1, AEBP1, AHNAK, AKT1, AKT2, APBB1IP, ARAF, ASPSCR1, BCAR3, CALHM2, CALM1, CAMKK2, CDCA7, CHP1, CHUK, CMIP, CPPED1, CSNK2B, DOK3, DOK7, DUSP14, DUSP15, DUSP3, DUSP8, FES, GAK, GAS7, GLYR1, GNAI2, GNG5, GRK3, HRAS, IKBKG, ILKAP, KRAS, MAP3K12, MAP3K14, MAP3K6, MAP3K8, MAP4K3, MAPK12, MAPK7, MAPK8IP1, MAPK8IP3, MAPK9, MAPKBP1, MAST2, MAST3, MEF2D, MKNK2, MLC1, MOB3A, MVP, NCKIPSD, NDRG4, NFAT5…
Cytoskeleton	152	1908	716	14224	1.85849e-06	1.58255	1.31108	1.90082	c(ABI3, ACTR1A, AHI1, AIF1, ANK2, ANK3, ANKMY2, ARHGAP18, ARHGAP31, B9D1, CALD1, CAMSAP2, CAPNS1, CASS4, CCDC50, CCDC88A, CDC42EP3, CDH23, CEP170B, CEP83, CEP85, CLDND1, CLIP1, CLIP2, CORO1B, CORO1C, COTL1, CRYGS, CSRP1, CTNNA1, DBNL, DCTN1, DCTN3, DCTN5, DCTN6, DENND2A, DIAPH1, DLG4, DNAH1, DNAH10, DNM1L, DOCK2, DPYSL2, DST, DSTN, DYNLL1, DYNLRB1, DYNLT1, EMD, ENC1, EPB41L4A, EPS8L1, EZR, FAM110…
Ubiquitylation-and-Sumoylation	65	1995	335	14605	0.0129438	1.42042	1.06734	1.86577	c(ASB16-AS1, ASB6, CBLB, CBX4, COMMD10, COMMD4, COMMD7, COPS7A, CUL4A, DCAF15, DCUN1D2, DESI1, DTX2, DTX3, FBXL18, FBXO32, FBXO41, FBXW2, FBXW7, FEM1C, HECTD3, HERC4, ITCH, KCMF1, KEAP1, KLHL15, KLHL18, MAGEF1, MIB2, MKRN1, MYLIP, N4BP2L2, NDFIP1, NEDD4L, RAB40C, RNF11, RNF144A, RNF149, RNF166, RNF34, STAMBPL1, TMUB1, TRIM11, TRIM2, TRIM41, TRIM8, TRIP12, UBE2D4, UBE2E3, UBE2K, UBE2Q2, UBE4A, UBF…
Endosome-and-Vesicles	57	2003	299	14641	0.0265056	1.39342	1.02663	1.86286	c(AAGAB, ANXA4, ANXA7, AP4B1, ARL4C, ARRDC3-AS1, CC2D1A, CCDC22, CLSTN1, EXOC3, FCHO1, HTT, LAMTOR2, LLGL2, LRP5, NECAP1, NIPSNAP3B, PACSIN2, PI4K2A, PIKFYVE, RAB20, RAB29, RAB3A, RAB3C, RAB8B, RABEP2, RABGAP1L, RABIF, RIN3, SCFD1, SCRN1, SFT2D2, SLC12A3, SLC5A6, SNX14, SNX18, SNX24, SNX8, SNX9, SPAG9, STX11, STX12, STX4, STXBP2, SYT11, SYTL1, SYTL3, TEPSIN, TM9SF2, TOM1, UNC13D, VAMP3, VOPP1, VP…
Golgi	92	1968	505	14435	0.0150838	1.33622	1.05284	1.68075	c(ADAT2, APMAP, B3GNT7, B3GNTL1, B4GALT1, B4GALT2, B4GALT4, B4GALT5, BHLHE40, CCDC146, CHST10, CHST15, CHST6, CNIH1, COG7, COL4A3BP, COPA, COPE, COPZ2, CPQ, CRYL1, CSGALNACT1, DENND4B, DEPDC5, DTNB, FAM219B, FGD4, FLOT1, FRMD5, FUT11, FUT8, GALK1, GALNT1, GALNT10, GALNT11, GALNTL6, GDI2, GGA3, GLIPR2, GOLGA2, GOLGA8O, GOLIM4, GOLPH3, GORASP1, HS3ST3A1, HS3ST3B1, ICA1L, KBTBD8, LFNG, LPCAT1, MAN1C…
CD19+ CD11chi IgD+ increased transcripts to memory B cells
BIG-C Cateogry	overlap	overlap.1	total	overlap.2	p_val	or	cf1	cf2	de_genes_BigC4_4_testlist
MHC-Class-TWO	8	1711	17	15264	0.00240676	4.19794	1.56544	10.2832	c(CD74, CIITA, HLA-DOA, HLA-DPA1, HLA-DPB2, HLA-DQA2, HLA-DRA, HLA-DRB1)
Immune-Signaling	52	1667	139	15142	1.55821e-11	3.39771	2.4116	4.72483	c(AICDA, BACH1, BATF, BCL11B, BCL6, CARD11, CCDC88B, CREM, CSK, CTSW, DAPP1, DTX1, EFHD2, FGR, GRAP, GRAP2, GRB2, GZMM, HCK, IKZF2, LCP2, PAX5, PIK3AP1, POU2F2, PRKCH, PTPN22, PTPN6, PTPN7, PXK, RASGRP3, RGS13, RUNX1, SH2D2A, SH3BP5, SIK1, SKAP1, SKAP2, SPI1, SRGN, ST6GAL1, STK10, SYK, TBX21, TCL1A, TFEB, THEMIS2, UBASH3B, ZAP70, ZBTB7B, ZFP90, ZNF318, ZNF683)
Lysosome	47	1672	147	15134	1.0246e-08	2.89369	2.02958	4.06134	c(ARL8A, ASAH1, ATP6AP1, ATP6AP2, ATP6V0A1, ATP6V0A2, ATP6V0B, ATP6V0D1, ATP6V0E1, ATP6V1B2, ATP6V1C1, ATP6V1C2, BLOC1S2, BORCS5, CLN8, CTSS, CTSZ, DNAJC5, GLMP, HEXB, IGF2R, LAMP1, LAPTM4A, LAPTM5, LGMN, LIPA, LITAF, LRRK2, MAN2B2, MCOLN1, MMD, PLA2G15, PRCP, PSAP, SC5D, SCPEP1, SIAE, SIDT2, SLC17A9, SLC29A3, SMPD1, STK11IP, TCIRG1, TMEM175, TMEM9B, TPCN1, TPP1)
RAS-Superfamily	44	1675	164	15117	2.12746e-06	2.42102	1.68821	3.41004	c(ADAP1, ADAP2, ARHGAP11B, ARHGAP12, ARHGAP25, ARHGAP27, ARHGAP9, ARHGEF10, ARHGEF12, ARHGEF3, ARHGEF40, ARHGEF5, ARL4A, BCR, DNMBP, DOCK11, FGD2, FGD3, GDI1, GMIP, MCF2, MYO9B, NET1, NF1, NRBP1, RAB37, RAP1GAP2, RAP2C, RAPGEF6, RASGEF1B, RASGRP1, RASSF2, RASSF4, RASSF5, RHOA, RHOC, RHOH, SGSM2, SIPA1, TBC1D1, TBC1D2, TBC1D22B, TBC1D9B, USP6)
Anti-Cell Cycle	18	1701	69	15212	0.00340217	2.33277	1.30322	3.97582	c(BTG3, CCNB1IP1, CCNG2, CDK2AP1, CDKN1A, CDKN1B, CDKN2D, CHFR, MAD1L1, MLH1, NUMA1, PDS5A, RB1, RCHY1, RGCC, TOP3A, TOPBP1, UHRF2)
Endocytosis	36	1683	142	15139	4.6721e-05	2.28049	1.5305	3.32022	c(AAK1, ACAP2, AP2A1, ARF6, ARFGAP3, ARPC2, ARPC3, ARPC5L, ARRB2, ASAP1, CAPZA2, CAPZB, CHMP1A, CHMP3, CYTH4, EEA1, EHD4, IQSEC1, IQSEC2, ITSN2, RAB11FIP1, RAB11FIP3, RAB35, RAB4A, RAB5B, RBSN, SH3GL1, SNX2, SNX3, SNX4, SNX5, VPS25, VPS26A, VPS26B, VPS45, VPS4B)
Intracellular-Signaling	106	1613	592	14689	2.09757e-05	1.63052	1.30494	2.02192	c(ABTB1, AEBP1, AKIP1, AKT1, AKT2, APBB1IP, ARAF, ASPSCR1, AXIN1, BCAR3, CAB39L, CALM1, CAMK2D, CAMKK2, CARD6, CCM2, CHP1, CHUK, CMIP, CPPED1, CRTC3, CSNK2B, DUSP15, DUSP3, DUSP5, DUSP6, DUSP8, FES, GAK, GAS7, GNAI2, GNAI3, GNG5, GRK3, IKBKG, JAK2, MAP3K12, MAP3K14, MAP3K3, MAP3K6, MAP3K8, MAP4K3, MAPK7, MAPK9, MAPKBP1, MAST2, MAST3, MCRIP1, MEF2C, MLC1, NDRG4, NFATC2, NFATC3, NFIL3, NPTN, NRGN, …
Golgi	85	1634	512	14769	0.00112258	1.50049	1.17165	1.90254	c(APMAP, B3GNT7, B3GNTL1, B4GALT1, B4GALT5, BHLHE40, BROX, C4orf33, C5orf15, CCDC69, CHST15, CHST2, CHST6, CNIH1, CNST, COG7, COL4A3BP, COPG1, COPZ2, CPD, CPQ, CRYL1, CTGF, DENND4B, DENND5A, FAM3C, FGD4, FUT11, GALNT1, GALNT3, GAS8, GBGT1, GCNT1, GDI2, GGA2, GLIPR2, GOLGA3, GOLGA7, GOLPH3, GORASP1, GPSM1, GXYLT1, GXYLT2, HS3ST3A1, HS3ST3B1, ICA1L, KBTBD8, KLHL20, LARGE1, LFNG, MAN1C1, MAN2A2, MOB…
Endosome-and-Vesicles	50	1669	306	14975	0.016214	1.46604	1.06006	1.9916	c(ANXA4, ARL4C, ARRDC5, CLSTN1, CYB561A3, CYTIP, DENND6A, DGKD, EXOC3, FCHO1, GAPVD1, LRP5, PACSIN2, PI4K2A, PIKFYVE, PLEKHF2, PLEKHM1, RAB13, RAB20, RAB29, RAB3A, RAB3C, RAB8B, RABEP2, RABGAP1L, RIN3, SFT2D1, SFT2D2, SLC5A6, SLC9A6, SNX14, SNX18, SNX20, SNX30, SNX8, SNX9, SPRED2, STAM2, STARD3, STX11, STX12, STX7, SYT11, TRAK2, VAMP3, VAMP5, VAMP7, VPS11, VPS16, YKT6)
Cytoskeleton	112	1607	756	14525	0.00652888	1.33902	1.08082	1.6467	c(ABI3, ADD3, AIF1, ANK2, ARHGAP18, B9D1, BRK1, CAPNS1, CASS4, CDH23, CEP170, CEP170B, CEP57L1, CEP83, CLIP1, CORO1B, CORO1C, COTL1, CRIP3, CTNNA1, DBNL, DCTN1, DCTN4, DCTN6, DENND2A, DIAPH1, DLG4, DNAH1, DNAH10, DOCK2, DST, DYNLT1, ENC1, EPB41L4A, FARP2, FERMT3, FHOD1, FLII, FMNL2, FMNL3, FRMD8, FRYL, GSN, GYPC, HOMER2, IFT57, IQGAP1, IQGAP2, IQGAP3, KATNAL1, KIF13B, KIF20B, KIF3B, KLHL2, KPTN, …
IgD-CD11chi CD19+ increased transcripts to memory B cells
BIG-C Category	overlap	overlap.1	total	overlap.2	p_val	or	cf1	cf2	de_genes_BigC4_4_testlist
MHC-Class-TWO	7	1985	18	14990	0.0214599	2.93648	1.03535	7.38067	c(CD74, CIITA, HLA-DPA1, HLA-DPB2, HLA-DQA2, HLA-DRA, HLA-DRB1)
Immune-Signaling	52	1940	139	14869	4.28075e-09	2.86702	2.03596	3.98495	c(AICDA, BACH1, BATF, BCL11B, BCL6, CARD11, CCDC88B, CREM, CSK, CTSW, DAPP1, DTX1, EBF1, EFHD2, FGR, GRAP, GRAP2, GRB2, GZMM, HCK, IKZF2, IKZF4, LCP2, MALT1, MAP4K1, PAX5, PIK3AP1, POU2F2, PRKCE, PRKCH, PTPN22, PTPN6, PTPN7, PXK, RASGRP3, RGS13, RUNX1, SH2D2A, SH3BP5, SIK1, SKAP1, SKAP2, SPI1, SRGN, ST6GAL1, STK10, STK4, SYK, TBX21, TFEB, THEMIS2, UBASH3B)
Lysosome	49	1943	145	14863	1.30217e-07	2.58481	1.82376	3.61008	c(ARL8A, ASAH1, ATP6AP1, ATP6AP2, ATP6V0B, ATP6V0D1, ATP6V0E1, ATP6V1B2, BORCS5, CLN8, CTSC, CTSS, CTSZ, DNAJC5, DRAM1, GBA, GLMP, HEXB, HPS1, IDS, IGF2R, LAMP1, LAPTM4A, LAPTM5, LGMN, LIPA, LITAF, LRRK2, M6PR, MAN2B2, NAAA, NEU1, PLA2G15, PLEKHF1, PSAP, RAB34, SC5D, SCPEP1, SIDT2, SLC12A4, SLC17A9, SLC29A3, SLC36A1, SMPD1, STK11IP, TCIRG1, TMEM175, TMEM9B, TPP1)
RAS-Superfamily	52	1940	156	14852	9.0234e-08	2.55175	1.82064	3.52713	c(ADAP1, ADAP2, ARHGAP11B, ARHGAP12, ARHGAP25, ARHGAP27, ARHGAP35, ARHGAP9, ARHGEF10, ARHGEF12, ARHGEF3, ARHGEF5, ARHGEF6, BCR, DNMBP, DOCK10, DOCK11, DOCK4, FGD2, FGD3, GMIP, MCF2, MYO9B, NET1, NF1, NRBP1, RAB37, RABGAP1, RAP1B, RAP1GAP2, RAP2A, RAP2B, RAP2C, RAPGEF6, RASGEF1B, RASGRP1, RASSF1, RASSF2, RASSF4, RASSF5, RHOA, RHOB, RHOC, RHOH, RHOQ, RLF, SGSM2, SIPA1, TBC1D12, TBC1D2, TBC1D22B, TB…
Endocytosis	41	1951	137	14871	1.78902e-05	2.28092	1.56316	3.26626	c(AAK1, ACAP2, ADRB2, AP2A1, AP2B1, ARF6, ARFGAP3, ARFGEF1, ARPC2, ARPC3, ARPC5L, ARRB2, ASAP1, CAPZA1, CAPZA2, CAPZB, CHMP1A, CHMP3, CHMP4B, CLTB, CYTH4, EEA1, EHD4, EPN1, IQSEC1, ITSN2, LDLRAP1, PSD2, RAB11FIP1, RAB11FIP3, RAB22A, RAB35, RAB4A, RAB5B, RBSN, SH3GL1, SNX12, SNX3, SNX4, SNX5, TSG101)
Anti-Cell Cycle	18	1974	69	14939	0.0174562	1.97419	1.10323	3.36281	c(BTG3, CCNB1IP1, CCNG2, CDC73, CDK2AP1, CDKN1B, CDKN2D, CHFR, ENSA, FBXO31, MAD1L1, MLH1, PDS5A, RB1, RCHY1, RGCC, TOP3A, TOPBP1)
Endosome-and-Vesicles	64	1928	292	14716	0.000440628	1.67287	1.25052	2.20921	c(ANXA4, AP4E1, AP5S1, ARHGAP30, ARL4C, ARRDC3-AS1, ARRDC5, BACE2, CLSTN1, CYB561A3, CYTIP, DENND3, DENND6A, DGKD, DMXL2, EXOC3, EXOC5, EXOC7, FCHO1, GAPVD1, HTT, LAMTOR2, LLGL2, PACSIN2, PI4K2A, PIKFYVE, PLEKHB2, PLEKHF2, PLEKHM1, RAB13, RAB29, RAB3A, RAB8B, RABEP2, RABGAP1L, RIN2, RIN3, SFT2D1, SFT2D2, SLC5A6, SLC9A6, SNX14, SNX18, SNX20, SNX24, SNX30, SNX8, SNX9, SORL1, SPRED2, STAM2, STARD3, …
Intracellular-Signaling	124	1868	574	14434	1.79735e-06	1.66918	1.35529	2.04304	c(AKIP1, AKT1, AKT2, AXIN1, BCAR3, CAB39L, CALM1, CAMK2D, CAMKK2, CARD6, CHP1, CHUK, CMIP, CPPED1, CRTC3, DUSP15, DUSP3, DUSP4, DUSP5, DUSP8, ELK3, ERRFI1, FES, GAK, GAS7, GLYR1, GNAI2, GNAI3, GRK3, IKBKG, JAK2, KRAS, LRIG1, MAP2K1, MAP3K10, MAP3K12, MAP3K14, MAP3K3, MAP3K6, MAP3K8, MAP3K9, MAP4K3, MAPK1IP1L, MAPK7, MAPK9, MAPKBP1, MAST2, MAST3, MCRIP1, MEF2C, MEF2D, MLC1, NDRG4, NELL2, NFATC2, N…
Golgi	98	1894	499	14509	0.000568286	1.50442	1.19254	1.88233	c(ALKBH5, APMAP, B3GNT7, B3GNTL1, B4GALT1, B4GALT5, BHLHE40, BSDC1, C4orf33, C5orf15, CCDC146, CCDC69, CHST10, CHST15, CHST6, CNIH1, COG7, COPA, COPE, COPZ2, CPD, CPQ, DENND4B, FAM20B, FAM20C, FAM219B, FAM3C, FGD4, FLOT1, FRMD5, FUT11, GALNT1, GALNT11, GALNT3, GAS8, GBGT1, GCNT1, GDI2, GGA2, GLIPR2, GOLGA3, GOLGA7, GOLPH3, GORASP1, GPR107, GPSM1, GXYLT1, GXYLT2, HS3ST3A1, HS3ST3B1, ICA1L, KBTBD8,…
Cytoskeleton	139	1853	729	14279	0.000114229	1.46925	1.20879	1.77587	c(ABI3, ACTR1A, ACTR2, ADD1, ADD3, AHI1, AIF1, ANK2, ANK3, ARHGAP18, B9D1, BRK1, CAMSAP2, CAPNS1, CASS4, CDC42EP3, CDH23, CEP170, CEP170B, CEP57L1, CEP83, CLIP1, CLIP2, CORO1B, CORO1C, COTL1, CRIP3, CTNNA1, DBNL, DCTN1, DCTN3, DCTN4, DCTN6, DENND2A, DIAPH1, DLG4, DNAAF2, DNAH1, DOCK2, DPYSL2, DST, DYNC1H1, DYNLT1, ENC1, EPB41L4A, EPS8L1, EZR, FAM110A, FARP2, FERMT3, FHL1, FHOD1, FLNA, FMNL2, FMNL…
CD19+ CD11chi IgD+ decreased transcripts to naïve B cells
BIG-C Category	overlap	overlap.1	total	overlap.2	p_val	or	cf1	cf2	de_genes_BigC4_4_testlist
MicroRNA-Processing	10	1643	30	15317	0.00409781	3.10749	1.35249	6.54599	c(AGO1, AGO2, CNOT10, CNOT7, CNOT8, DCP1B, DDX6, DICER1, DICER1-AS1, TNRC6B)
mRNA-Processing	101	1552	392	14955	3.65008e-13	2.48255	1.96234	3.11778	c(AGGF1, BTF3, CIR1, CIRBP, CTDSP2, CTU1, DARS, DCP1A, DIS3, DUS4L, DUSP11, EEF1A1, EEF1B2, EIF2D, EIF2S3, EIF3E, EIF3H, EIF4E3, EIF5A, FAU, GAR1, GSPT2, HSPA14, IMPACT, KARS, LARP1, LARS, METAP2, MSI2, NOB1, NSUN7, NUFIP1, PAIP1, PAIP2B, PAPOLA, PNRC2, PRMT5, PUS7, RAVER2, RBMS1, RBMX2, RC3H1, RPL10, RPL10A, RPL13, RPL13A, RPL21, RPL22, RPL22L1, RPL23, RPL24, RPL26L1, RPL27, RPL3, RPL30, RPL31, …
Nucleus-and-Nucleolus	56	1597	338	15009	0.00432143	1.55705	1.14642	2.08186	c(ATRAID, BYSL, CETN3, CMSS1, COIL, CTDSPL2, DHX32, DHX33, DHX57, EFL1, FAM220A, FCF1, FXR1, G3BP1, HARBI1, HELZ, INTS8, IPO7, LAS1L, LCMT2, LSM10, LYAR, METTL16, MOSPD1, MRFAP1, MRTO4, NCL, NDC1, NLE1, NOL7, NOL8, NPM1, NSA2, NUP35, NUP37, NUP88, PCNP, PITHD1, PNRC1, PRR12, RAN, RCL1, RPAIN, SLAIN1, SP140L, STRBP, TMEM38B, TMPO, TMPO-AS1, TNPO1, URB1-AS1, UTP20, WDR4, XPO6, YPEL2, ZCCHC7 )
Transcription-Factors	153	1500	987	14360	3.27098e-05	1.48397	1.23312	1.77658	c(ABLIM2, AEBP2, AKIRIN2, ATF1, ATF7IP, BAZ2A, BAZ2B, BCL7A, BCOR, BRWD1, BTF3L4, CBFA2T2, CCDC59, CCDC6, E2F5, FLI1, FOXO1, FOXO4, FOXP1, GABPA, GABPB1, GPBP1, HBP1, HIF1A, HIVEP2, HLX, IRF2BPL, JARID2, KLF12, KLHDC2, MAFK, MAML2, MAX, MLXIP, MYC, NFYA, NFYB, NPAT, NRIP1, PATZ1, PIM2, PKNOX1, PRDM4, PSIP1, SCAI, SKIL, SMAD3, SMAD4, SORBS3, SP1, TCEAL1, TCEAL4, TCF20, TEAD2, TEX10, TFAP4, TFDP2, …
CD19+ CD11chi IgD- decreased transcripts to naïve B cells
BIG-C Category	overlap	overlap.1	total	overlap.2	p_val	or	cf1	cf2	de_genes_BigC4_4_testlist
mRNA-Processing	125	2033	368	14474	1.24919e-14	2.41813	1.94754	2.98674	c(AGGF1, BTF3, CARS2, CIRBP, CTDSP2, CTU1, DARS, DIS3, DUS4L, DUSP11, EEF1A1, EEF1B2, EEF1D, EIF2D, EIF2S1, EIF2S3, EIF3E, EIF3H, EIF3M, EIF4A2, EIF4E3, EIF5A, EIF5A2, EXOSC2, EXOSC8, FAU, GAR1, GSPT2, HSPA14, IMP4, IMPACT, KARS, LARP1, LARS, METAP2, MSI2, NACA, NOB1, NPM3, NSUN7, NUFIP1, PAIP1, PAIP2B, PAPOLA, PAPOLG, PATL2, PES1, PNRC2, PUS7, PUS7L, QTRT2, RAVER2, RBM26, RBM43, RBMS1, RBMX2, RC…
MicroRNA-Processing	10	2148	30	14812	0.0292389	2.29854	1.00084	4.83911	c(AGO1, AGO2, CNOT10, CNOT7, CNOT8, DCP1B, DDX6, DICER1, DICER1-AS1, PAN2)
General-Transcription	38	2120	151	14691	0.00397613	1.74383	1.1848	2.51132	c(AFF1, AFF4, BOD1L1, CPSF7, CSTF1, EAF2, GTF2A1, GTF2E1, GTF2H1, GTF2H5, GTF3A, GTF3C4, KAT2B, MED10, MED18, MED22, MED30, MED31, MED9, MLLT3, NELFCD, NUDT21, POLE3, POLR1D, POLR2D, POLR3D, RNGTT, RPRD2, SNAPC1, SNAPC3, TAF15, TAF1A, TAF1D, TAF4, TAF4B, TAF7, TTF1, WDR5)
DNA-Repair	43	2115	181	14661	0.00603145	1.64674	1.14868	2.31528	c(ALKBH2, APEX1, ATAD5, ATRIP, CDKN2AIP, DCLRE1B, ERCC4, EXO5, FAAP24, FAN1, FANCB, FANCF, INIP, INTS10, INTS5, LIG1, LIG4, MBD4, MND1, MSH2, MUM1, NEIL2, NSMCE1, NSMCE4A, PALB2, PAXIP1-AS1, PGAP2, PMS1, POLI, RAD21, RAD51AP1, RAD9A, RECQL5, RPA3, RRM2B, SFR1, SLF1, SMARCAD1, SPIDR, SWSAP1, TELO2, UIMC1, USP1)
Nucleus-and-Nucleolus	72	2086	322	14520	0.00125902	1.55637	1.18328	2.02412	c(BRIX1, BYSL, CCDC174, CETN3, COIL, CSE1L, CTDSPL2, DAZL, DHX32, DHX33, DHX57, DKC1, EFL1, ENDOV, FAM220A, FAM76B, FCF1, FXR1, HARBI1, HELQ, INTS8, IPO5, IPO7, KPNA5, KPNB1, LAS1L, LCMT2, LSM10, LYAR, METTL16, MOSPD1, MRFAP1, MRTO4, NCL, NDC1, NLE1, NOL11, NOL6, NOL7, NOL8, NPM1, NSA2, NUP155, NUP35, NUP37, NUP88, PCNP, PNRC1, PRR12, PWP2, RANBP10, RCL1, RPAIN, RRS1, SDAD1, SLAIN1, SLC39A10, SP1…
Transcription-Factors	193	1965	947	13895	1.76896e-05	1.44109	1.21923	1.69678	c(AFF3, AKIRIN2, ATF7IP, BAZ2A, BCL11A, BCL7A, BCOR, BRWD1, BTF3L4, CBFA2T2, CCDC59, CCDC6, E2F5, FLI1, FOXO1, FOXO4, FOXP1, FRY, GABPA, GABPB1, GPBP1, HBP1, HHEX, HIF1A, HIVEP2, HLTF, HLX, HSF2, IRF2BPL, JARID2, KLF9, KLHDC2, MAFK, MAML2, MAML3, MAX, MECOM, MLXIP, MYBL1, MYC, NFYA, NFYB, NPAT, NRIP1, PATZ1, PIM2, PKNOX1, PRDM4, RFXAP, SCAI, SERTAD2, SGF29, SKIL, SMAD3, SMAD4, SORBS3, SP1, SRFBP1…
Pro-Cell-Cycle	61	2097	305	14537	0.025898	1.38642	1.03139	1.83793	c(ANAPC13, ANAPC16, ARHGEF9, BBX, BOD1, BORA, CCNB2, CCND2, CCNE2, CCNG1, CCNYL1, CDC23, CDC25B, CDCA7L, CDK6, CDK7, CENPQ, CEP135, CEP68, CEP85L, FAM111A, GINS2, GNL3, GPR137, HAUS1, HAUS6, MAD2L1, MAU2, MCM2, MCM7, MIS12, MIS18A, MPLKIP, NDE1, NEK7, NEK9, NIFK-AS1, NSFL1C, NSL1, ORC3, ORC4, PKP4, PLK2, POLA2, POLD1, RBBP6, RFC1, RFC3, RFC4, RFC5, RMND5A, RNASEH2B, SKP2, STAG2, TIMELESS, TIPIN, …
CD19+ CD11chi IgD+ decreased transcripts to memory B cells
BIG-C Category	overlap	overlap.1	total	overlap.2	p_val	or	cf1	cf2	de_genes_BigC4_4_testlist
mRNA-Processing	92	1645	401	14862	9.70818e-09	2.07268	1.62474	2.6219	c(AGGF1, APLP1, BTF3, CAPRIN2, CARS2, DARS, DIS3, DUS1L, EEF1B2, EEF2, EEF2K, EEF2KMT, EIF2S3, EIF3B, EIF3E, EIF3H, EIF3M, EIF4A2, EIF4E3, EIF5A, EXOSC2, EXOSC8, EXOSC9, FARSB, GAR1, GSPT2, IMP4, KARS, LARP1, LARS, METAP1, MPHOSPH10, MSI2, NARS, NOB1, NOLC1, NPM3, PAIP1, PAIP2B, PAPOLA, PATL2, PES1, PHAX, POP7, PRKRA, PRMT5, PUS1, PUS7, QTRT1, QTRT2, RAVER2, RBM26, RBMS1, RPL10, RPL14, RPL18, RPL…
Mitochondria-DNA-to-RNA	28	1709	137	15126	0.00644152	1.80884	1.15573	2.74136	c(CLUH, GRSF1, GTPBP3, HEMK1, LRPPRC, MALSU1, METAP1D, MRPL14, MRPL3, MRPL32, MRPL37, MRPS2, MRPS25, MRPS34, MRPS35, MRRF, MTERF4, MTIF2, NARS2, NOA1, POLG2, PTCD2, PTCD3, PTRH2, QRSL1, TFAM, TOP1MT, TRIT1)
Pro-Apoptosis	18	1719	92	15171	0.0394371	1.72665	0.977698	2.89141	c(AEN, BCL10, BCL2L11, BCL3, BNIP3, CASP2, CDIP1, DAP3, DYRK2, FASTK, PAWR, PDCD4, PERP, PMAIP1, TNFRSF10A, TP53, TRADD, UACA)
CD19+ CD11chi IgD- decreased transcripts to memory B cells
BIG-C Category	overlap	overlap.1	total	overlap.2	p_val	or	cf1	cf2	de_genes_BigC4_4_testlist
Fatty-Acid-Biosynthesis	6	1383	23	15588	0.0273796	2.94022	0.977559	7.44538	c(ACSF3, ECHDC2, ECHDC3, HADH, MECR, PECR)
Pro-Apoptosis	16	1373	94	15517	0.0216594	1.92363	1.05331	3.30054	c(BCL10, BCL2L11, BCL3, BIK, CASP2, CDIP1, DYRK2, GRAMD4, PAWR, PDCD4, PERP, PMAIP1, PPP1R13B, TNFRSF10A, TP53, TRADD)
mRNA-Processing	55	1334	438	15173	0.0190581	1.42821	1.0528	1.90548	c(APLP1, BTF3, CAPRIN2, CARS2, DIS3, DIS3L2, EEF1A1, EEF1B2, EEF2, EEF2K, EEF2KMT, EIF2S3, EIF3A, EIF3B, EIF3E, EIF4E3, EIF5A, GSPT1, KARS, LARP1, LARS, NOB1, NOLC1, NPM3, PHAX, POP7, PRKRA, PRMT5, PUS7, QTRT1, RAVER2, RBM26, RPL3, RPL30, RPL5, RPLP0, RPS12, RPS18, RPS21, RPS23, RPS25, RPS3, RPS6KA6, RPSA, RSL1D1, SMG7, TARBP1, THG1L, TRMT11, TSEN2, TSR1, TTC37, UBL4A, VARS, ZFP36L2)

## Sheet: Data file S6
Data file S6. Limma DE Analysis of CD11chi IgD+ B cells to CD11chi IgD- B cells
IgD+ DE to IgD- CD11c B cells	log2 Fold Change	FDR
NUAK2	0.472055	0.0101811
HDAC6	0.35651	0.0431349
MTA1	0.300922	0.021573
FAM111B	4.56721	0.000109604
AGPAT4	1.3587	5.92231e-06
PNPLA7	0.637562	0.0431349
CORO2B	3.96959	0.00120127
MID1IP1	3.44908	8.26914e-10
MYO1B	2.78925	0.000183003
NCK2	1.10292	0.00536731
SNX2	0.284761	0.00515809
KLHL14	3.86734	1.48464e-18
ZDHHC19	3.05473	0.0122121
HIP1	1.2326	0.00587228
ARRDC5	0.798118	0.00170369
GPC4	3.19708	0.00227427
GPM6A	2.61557	0.00878083
SDK2	2.6111	0.044023
TSPAN13	2.15767	0.000124235
MMP17	2.1333	0.00027597
PTPRK	1.7004	0.000103223
CLEC2B	1.38347	1.00617e-06
PTPRJ	1.09411	0.0186215
DPEP2	0.782288	0.0298422
IFNGR2	0.585879	0.00529179
ENG	0.552116	0.034524
TAF5	0.531159	0.0171272
UXS1	1.155	6.80189e-08
GPSM1	1.12415	0.00598015
BET1	0.688373	0.000901709
FCER2	2.56625	7.4163e-05
CD1C	1.93664	0.00029919
IL4R	1.78031	0.000141306
TREML2	1.31776	0.000538558
CLEC17A	1.20496	0.00684809
IGLL5	1.14231	0.0121022
TCL1A	5.55931	3.33881e-05
VPREB3	2.91615	0.00169633
MZB1	1.63951	0.000597792
LAMC1	3.05806	6.80746e-06
HAPLN3	2.02255	6.19122e-05
COL19A1	1.53043	0.0367411
AEBP1	2.80556	1.81664e-05
PMEPA1	1.82008	0.0182969
TPCN1	0.481856	0.00029544
SLC25A25	0.505073	0.0104143
DPPA4	4.9041	1.90907e-05
GLYATL1B	4.0216	0.000948998
KRTAP4-11	3.56371	6.91142e-06
MAGED4B	3.30304	6.09879e-05
MAGED4	3.30077	6.09879e-05
PITPNM2	2.65064	0.00382657
SCN4A	2.63677	0.00171303
PHETA1	1.31922	0.00470023
ARMH1	1.18312	0.00266596
LINC02397	1.08696	1.78028e-07
IRAK3	2.15108	0.00472757
TNFRSF21	2.39331	0.022204
UHRF1	0.678203	0.0255943
CCND2	0.467751	0.035758
NCF1C	0.689057	0.00252804
NCF1B	0.674262	0.00310288
SGSM3	0.44419	0.0184523
RALGPS2	0.40749	0.0311228
NCF1	0.652072	0.00053807
FCGBP	2.63012	9.06263e-06
TG	0.782953	0.00171303
ZBTB16	4.31157	0.0014014
ZNF135	2.09841	0.0276217
YBX3	1.92204	6.23922e-06
ZNF667	1.85894	0.00246237
ZNF516	1.44231	0.000124235
FOXP1	1.20245	0.00120127
ZNF677	1.18338	0.000234481
E2F5	0.889546	0.0304576
HES1	0.740123	0.0196453
TCFL5	0.572106	0.0317793
SLC38A11	6.59933	1.40784e-07
KCNG1	5.96233	5.017e-07
DZIP3	0.62728	0.00715473
CREB3L2	1.22029	2.15517e-05
MEGF6	3.29171	1.0529e-05
SH3RF3	3.05588	0.000385804
PPFIBP1	2.83114	0.000866867
C1orf162	2.30645	0.00605965
RUBCNL	1.81076	0.00017736
LDOC1	1.60079	5.58913e-06
SESTD1	0.89124	0.0177228
PHF7	0.389379	0.0208376
GMFG	0.304114	0.0431349
PEBP4	-1.33864	0.0233734
TOX	-1.27372	0.00668947
SPTY2D1	-0.483295	0.0252747
DGKH	-1.52548	0.0367411
UAP1	-1.05516	5.17228e-06
NUDT4	-0.671018	0.000197513
NAA50	-0.557187	0.0422517
MAP2	-2.12819	1.48464e-18
POF1B	-1.80245	0.0121022
ANK3	-1.19592	0.00362948
DST	-0.940129	0.0367052
CAPG	-0.761295	0.013997
TIAM2	-0.63043	3.05691e-06
EYA2	-2.82067	0.00145724
DHCR24	-1.20649	1.57909e-07
TMX4	-0.512071	7.4163e-05
SYTL3	-0.902316	0.0119167
SCRN1	-0.709084	0.00318424
TFRC	-0.552393	0.00561662
PLCL1	-1.94679	4.17458e-08
PTPRB	-1.84496	5.61938e-05
NRCAM	-1.71401	0.00310288
GPR137B	-1.08532	0.00171303
TBC1D10B	-0.520145	0.0137463
MYO6	-2.53303	2.70491e-06
ERC1	-0.775102	0.0196453
DTNB	-0.635003	0.0409688
IL2RB	-2.07007	1.40784e-07
CD247	-1.27083	0.0120656
CD86	-1.24084	0.0186673
SH2D2A	-1.5256	1.97004e-05
PPM1L	-1.02027	0.0359164
PRKD3	-0.572014	0.0411684
PIAS4	-0.471851	0.0311575
SH2B3	-0.313057	0.00694882
MARC2	-1.35738	0.00668947
KIF1B	-0.741379	0.0121022
SLC25A42	-0.493322	0.0369781
SLC25A43	-0.456242	0.0254741
NINL	-1.98723	0.0129534
TEX41	-1.71006	0.0228055
KRTAP5-AS1	-1.65384	1.48464e-18
KRTAP5-3	-1.6236	0.00457407
MIR8071-1	-1.30167	0.00171303
GRAMD1C	-1.2305	0.00171303
RTN4R	-1.20631	0.0172611
ADORA2A-AS1	-1.0096	0.0276217
NUDT4B	-0.716306	0.034524
BOLA2-SMG1P6	-0.3456	0.0419898
LMNA	-1.14158	0.0121801
NCOA7	-0.678595	0.00561662
LMNB2	-0.51462	0.0419104
ZADH2	-0.362794	0.034524
NEK6	-0.869745	0.000142062
PSMB7	-0.502592	0.000290325
FGD6	-1.48728	0.000989942
DNMBP	-0.308706	0.0369781
SERPINB6	-0.737076	0.00560315
TRERF1	-1.66496	3.48884e-11
AIRE	-1.05673	0.0353649
ZNF771	-1.03235	0.00358422
ZBTB38	-1.02766	0.000103223
ARID5B	-0.921014	0.0288686
VGLL4	-0.867032	0.00804145
SREBF2	-0.736116	0.000989942
FOXO3	-0.646641	0.0311575
ZBTB7A	-0.500681	0.040655
HIVEP3	-0.485272	0.00111426
CACNA1D	-2.00257	0.034524
KCNN2	-1.59541	0.0422517
SLC7A1	-0.770677	0.0217797
SLC11A1	-0.721492	0.0327421
SLC16A3	-0.716195	0.0357136
ATP2B4	-0.649702	0.0252747
SLC35D1	-0.450186	0.0181669
TEX9	-1.8841	0.00169633
TMEM178B	-1.84535	0.00171303
BCAS1	-1.62948	0.00439041
MIAT	-1.41759	0.00457407
CLIP4	-1.09179	5.41561e-09
CECR7	-0.946019	0.0369781
KIR3DX1	-0.823414	0.0317282
RIMKLB	-0.505239	0.00850277
GNL1	-0.455185	0.0121801
ROR2	-1.65803	0.0275172

## Sheet: Data file S7
Data file S7. GO BP Analysis of CD11chi IgD+ compared to CD11chi IgD- B cells
Increased in CD11chi IgD+ compared to CD11chi IgD- B cells	Term	Count	%	PValue	LOG p value	Neg Log p value	Genes
GOTERM_BP_DIRECT	GO:0043085~positive regulation of catalytic activity	5	5.81395	0.000402902	-11.2773	11.2773	NCF1	GMFG	NCF1C	MMP17	NCF1B
GOTERM_BP_DIRECT	GO:0045730~respiratory burst	3	3.48837	0.00137161	-9.50992	9.50992	NCF1	NCF1C	NCF1B
GOTERM_BP_DIRECT	GO:0006801~superoxide metabolic process	3	3.48837	0.00327691	-8.25345	8.25345	NCF1	NCF1C	NCF1B
GOTERM_BP_DIRECT	GO:0007155~cell adhesion	7	8.13953	0.013812	-6.17793	6.17793	HES1	PTPRK	HAPLN3	COL19A1	PPFIBP1	LAMC1	ENG
Decreased in CD11chi IgD+ compared to CD11chi IgD- B cells (increased in IgD-)
Category	Term	Count	%	PValue	Log P Value	Neg Log P Value	Genes
GOTERM_BP_DIRECT	GO:0035556~intracellular signal transduction	7	8.33333	0.00394879	-7.98437	7.98437	PLCL1	TIAM2	NUDT4	SH2B3	DGKH	PRKD3	DNMBP
GOTERM_BP_DIRECT	GO:0000226~microtubule cytoskeleton organization	3	3.57143	0.029165	-5.09962	5.09962	MAP2	NINL	DST
GOTERM_BP_DIRECT	GO:0035023~regulation of Rho protein signal transduction	3	3.57143	0.0371327	-4.75117	4.75117	TIAM2	FGD6	DNMBP
GOTERM_BP_DIRECT	GO:0045893~positive regulation of transcription	6	7.14286	0.0437171	-4.51566	4.51566	CD86	HIVEP3	AIRE	ROR2	FOXO3	TRERF1

## Sheet: Data file S8
Data file S8. LFC of B cell populations differentially expressed to Naïve (A) and Memory (B) Cells (Input to Morpheus)
Log Fold Change to Naïve B Cells																			Log Fold Change to Memory B cells
geneSymbol	GSE92387 Mem CTL	GSE110999 Mem SLE	GSE66878 Mem BM	GSE92387 Mem SLE	GSE65928 Mem Mal	GSE 69033 Mem Ton	GSE65928 Atypical	GSE92387 DN2 HD	GSE110999 IgD+	GSE110999 IgD-	GSE92387 DN2 SLE	GSE65928 IgD- RA	GSE13917	PC BM GSE68878	PC Ton GSE69033	Centrocyte GSE69033	Centroblast GSE69033		symbol	GSE92387 Naive CTL	GSE110999 Naive	GSE68878 BM Naïve	GSE92387 Naive SLE	GSE65928 Naïve	GSE69033 Naive Tonsil	Atypical (malaria) GSE65928	DN2 CTL GSE62387	IgD+ SLE GSE110999	IgD- SLE GSE110999	DN2 SLE GSE92387	IgD- RA GSE13197	GSE68878 BM Plasma Cell	GSE69033 Tonsil nPCell	GSE69033 Tonsil Centroblast	GSE69033 Tonsil Centrocyte	E-GEAD-336 FCRL4+
ITGAX	0	0	0	4.8743	0	0	3.1539	4.4023	9.5962	9.903	2.3003	7.863	5.5804	0	0	0	0		SLCO4C1	2.82889	0	0	5.52455	0	0	3.44804	6.33074	7.66168	7.77848	6.77821	5.44298	0	0	0	0	0
S1PR5	0	0	0	0	0	0	0	0	8.4324	9.0656	3.9566	0	0	0	0	0	0		NKG7	0	0	0	0	0	0	3.32401	3.87021	6.72734	7.53852	4.52125	4.63738	0	0	0	0	0
ZNF683	0	0	0	0	0	0	1.1124	0	8.1456	10.1874	2.9432	0	0	0	0	0	0		CST7	0	0	0	4.29606	0	0	2.98265	0	6.19393	7.28334	0	3.41606	0	0	0	0	0
RTN4R	0	0	0	0	0	0	0.5611	0	7.8833	9.1082	0	0	0	0	0	0	0		RBPMS2	0	0	0	0	0	0	2.9247	6.2727	7.11424	7.82111	4.4584	5.35977	0	0	0	0	0
TOX2	0	0	0	2.6155	0	0	1.4652	4.9683	7.6601	8.4235	0	6.4268	6.0133	0	0	0	0		GTSF1L	0	0	0	0	0	0	2.90509	0	4.87121	5.03645	4.18904	0	0	0	0	0	0
RTP5	0	0	0	0	0	0	0	0	7.6248	8.1288	0	0	0	0	0	0	0		LINC02137	0	0	0	0	0	0	2.84594	0	0	0	0	7.44905	0	0	0	0	0
IL2RB	0	0	0	4.7163	0	0	2.0486	3.2536	7.4395	9.5198	4.1219	4.2557	0	0	0	0	0		GPR137B	0	0.280005	0	0	0	0	2.84464	3.56296	3.90702	4.99698	2.96557	4.48582	0	0.990982	0	1.13134	4.1945
KIR3DX1	0	0	0	0	0	0	1.1842	0	7.4171	7.9359	0	6.0031	0	0	0	0	0		ITGAX	0	0	0	0	0	0	2.79943	3.56866	4.83821	5.14809	3.10174	5.80761	0	0	0	0	3.9925
RBPMS2	0	0	0	0	0	0	2.6619	3.1282	7.4112	8.1053	3.0498	4.6954	7.5255	0	0	0	0		MIR920	0	0	0	0	0	0	2.7891	0	0	0	0	0	0	0	0	0	0
PLA2G2F	0	0	0	0	0	0	0	0	7.3836	6.5308	0	0	0	0	0	0	0		SOX5-AS1	0	0	0	0	0	0	2.62391	0	0	0	0	0	0	0	0	0	0
NKG7	0	0	0	0	0	0	3.6161	2.3006	7.311	8.1192	3.4709	8.6498	0	0	0	0	0		NRCAM	0	0	0	0	0	0	2.62101	3.47394	2.84223	4.56174	3.3116	6.20448	0	0	0	0	0
BCL11B	0	0	0	0	0	0	1.8946	3.7419	7.1513	8.4429	2.6225	4.0011	6.4961	0	0	0	0		MAP4K3	0	0	0	1.42703	0	0	2.5961	3.05707	3.0127	3.75646	2.94534	3.84945	0	0	0	0	0
SLC11A1	0	0	0	0	0	0	2.2701	4.6461	6.9565	7.6775	0	5.9829	6.2942	0	0	0	0		SLC11A1	0	0	0	0	0	0	2.49206	6.08168	6.71532	7.43949	5.11702	5.9593	0	0	0	0	0
DUSP15	0	0	0	0	0	0	0	0	6.9548	7.0682	0	5.2762	0	0	0	0	0		MPP6	0	0.092807	0	1.51469	0	0	2.44906	2.83979	3.77236	4.12058	3.59413	3.16424	0	0	0	0	0
CST7	0	0	0	0	0	0	2.8606	0	6.7968	7.8946	0	4.8709	0	0	0	0	0		FCRL5	0	0	0	0	0	0	2.41021	3.16667	3.28554	3.63216	3.61941	3.94748	1.13958	0	0	0	2.0455
ITGAD	0	0	0	0	0	0	0	0	6.7898	6.9077	0	3.1186	0	0	0	0	0		LILRB2	0	0	0	0	0	0	2.38731	0	4.16863	4.02752	0	4.60254	0	0	0	0	0
TOX	5.1056	0	1.3797	5.2374	0.9779	2.4	2.7262	4.8623	6.7716	8.0461	0	8.8151	5.8901	1.3186	2.1328	3.722	3.3516		SOX5	0	0	0	0	0	0	2.35521	2.50052	3.97972	4.15406	2.76785	6.84822	0	0	1.02252	0.679997	4.2265
PPP1R3G	0	0	0	0	0	0	1.0258	3.1128	6.6714	7.6832	3.1693	5.1429	0	0	0	0	0		NEB	0	0	0	0	0	0	2.33441	1.93728	2.92542	3.52959	2.57364	3.43566	0	0	0	0	0
PNMA2	0	0	0	0	0	0	0.7272	5.9668	6.6685	7.6556	5.7518	0	0	0	0	0	0		ENC1	2.75879	0.199676	0	2.89982	0	0	2.33295	5.68057	5.25032	5.62744	4.91767	6.73027	0	0	0	0	1.395
HMOX1	5.1908	2.0063	0	4.418	0.7562	0	1.9542	5.7654	6.5938	6.8682	3.1485	4.5072	0	0	0	0	0		SIX3	0	0	0	0	0	0	2.28858	0	0	5.70621	0	0	0	0	0	0	0
E2F7	0	0	0	3.5577	0	0	0.7253	4.3378	6.5069	7.4142	3.2535	0	4.1156	0	0	0	0.9269		RGS13	0	0	0	0	0	0	2.2786	0	3.15706	4.9431	0	6.24186	0	2.48983	2.65392	2.7892	3.1045
LRRC73	0	0	0	0	0	0	0.6274	0	6.4773	6.7158	0	0	0	0	0	0	0		BCL11B	0	0	0	0	0	0	2.04966	4.04939	6.87356	8.17399	4.68764	5.29317	0	0	0	0	0
MFAP5	0	0	0	0	0	0	1.7435	0	6.4403	7.8542	4.5788	4.6916	0	0	0	0	0		METRNL	0	0	0	0	0	0	2.02648	0	3.01686	3.77873	0	3.15182	0	0	0	0	0
SLCO4C1	0	0	0	0	0	0	3.1502	3.1461	6.3849	6.4977	0	5.6247	3.914	0	0	0	0		PLCL1	0	0	0	0	0	0	2.02233	5.59035	3.10912	5.06269	2.8901	5.13068	0	0	0	0	0
KCNJ11	0	0	0	0	0	0	0	0	6.3694	7.3989	0	0	0	0	0	0	0		FGR	1.82041	0.367735	0	0	0	0	2.01542	3.95812	4.27686	4.3108	2.79468	4.2525	0	0	0	0	2.829
SIGLEC6	1.5048	0	1.6223	3.6431	0	0	2.0304	2.3374	6.2896	6.5677	0	5.4888	4.7844	0	0	0	0		IL2RB	0	0	0	0	0	0	1.98878	0	1.92407	4.00182	1.96445	3.22421	0	0	0	0	4.0315
SMOC2	0	0	0	0	0	0	0.9287	0	6.2388	5.8868	0	4.229	3.7812	0	0	0	0		FGD4	0	0	0	0	0	0	1.97858	3.90565	4.07861	4.37457	3.30674	3.99057	1.17403	0	0	0	1.9125
LDLRAD2	0	0	0	0	0	0	0.5415	0	6.214	6.8166	0	0	0	0	0	0	0		SYT1	0	0	0	0	0	0	1.93938	2.45533	2.46489	3.76557	2.33451	4.68453	0	0	0	0	0
ZBTB32	2.6712	0	0	5.0482	0	0	1.6754	3.0813	6.1308	6.8187	2.4496	3.8236	4.476	0	0	0	0		LOC101928433	0	0	0	0	0	0	1.91727	0	0	0	0	0	0	0	0	0	0
CHST6	0	0	0	0	0	0	0	0	6.1096	5.9298	0	0	0	0	0	0	0		SDC3	0	0	0	0	0	0	1.9081	5.28632	7.23946	8.22974	5.69984	5.96838	0	0	0	0	0
NRCAM	0	0	0	3.2318	0	0	2.5373	4.3534	6.0357	7.7423	0	6.9762	5.0272	0	0	0	0		UBASH3B	2.3355	0	0	1.94876	0	0	1.85627	3.41106	3.72141	4.08447	3.59822	4.15692	0	0	0.377109	0	0
CA8	0	0	0	0	0	0	1.647	4.0614	6.0196	7.1836	3.2569	4.755	0	0	0	0	0		PTPRS	0	0	0	0	0	0	1.82752	4.42886	2.6997	3.79675	3.79795	2.36742	0	0.802224	0.693708	0.907253	0
ASCL2	0	0	0	0	0	0	0.5229	0	5.9914	6.4607	0	0	0	0	0	0	0		MFAP5	0	0	0	0	0	0	1.81882	0	4.66222	6.08471	4.27761	4.32855	0	0	0	0	0
MAFB	0	0	0	0	0	0	0	0	5.841	0	5.494	0	0	0	0	0	0		TOX	0	0	0	0	0	0	1.81061	0.787755	1.72063	2.99878	1.17467	3.0424	0	0	0.951555	1.32195	1.3855
PDCD1	0	0	0	0	0	0	0	0	5.8331	6.8778	0	4.7726	0	0	0	0	0		PYHIN1	0	0	0	0	0	0	1.80727	0	0.994475	1.99866	0	3.3727	0	0	0	0	0
NAT8L	0	0	0	0	0	0	0	0	5.7955	6.6233	0	4.6412	0	0	0	0	0		LINC01358	0	0	0	0	0	0	1.79416	0	0	0	0	0	0	0	0	0	0
DGKG	0	0	0.5418	4.0201	0	0	1.7537	2.8738	5.7735	6.2638	1.7991	5.8564	3.5761	0	0	0.5976	0		ARL4D	0	0	0	0	0	0	1.76729	0	2.64179	3.22616	3.10375	3.11097	0	0	0	0	0
SDC3	0	0	0	0	0	0	1.7845	4.1053	5.7571	6.7398	2.9732	4.2033	0	0	0	0	0		EPB41L4A	0	0	0	0	0	0	1.75679	0	1.10854	1.94038	1.27771	2.4022	1.48218	0	0	0	0
FOXF1	0	0	0	0	0	0	0	0	5.741	5.8236	0	0	0	0	0	0	0		LOC101928864	0	0	0	0	0	0	1.74943	0	0	0	0	0	0	0	1.3708	1.64278	0
PIF1	0	0	0	3.5675	0	0	0	0	5.6789	6.4518	0	6.2013	3.3502	0	0	0	0		RNU6-509P	0	0	0	0	0	0	1.74056	0	0	0	0	0	0	0	0	0	0
MYT1	0	0	0	3.5921	0	0	0	0	5.6581	6.5398	0	5.2258	3.5284	0	0	0	0		TOX2	0	0	0	4.41776	0	0	1.73791	6.15503	4.42894	5.20193	6.19944	5.38357	0	0	0	0	4.762
TBXT	0	0	0	0	0	0	0	0	5.6148	5.54	0	0	3.7	0	0	0	0		PRKX-AS1	0	0	0	0	0	0	1.70203	0	0	0	0	0	0	0	0	0	0
MIAT	4.141	2.9172	0.834	7.9071	0.849	1.4509	0.6352	1.7099	5.6113	7.0456	0	0	0	1.5026	0.8321	0	0		CA8	0	0	0	0	0	0	1.68668	2.85604	3.76043	4.9269	3.59837	4.59393	0	0	0	0	0
TRERF1	5.4343	3.7684	0	5.8993	0.6876	0	1.4689	4.8093	5.5845	7.2404	3.7539	5.9894	3.8803	0	0	0	0		MIR3674	0	0	0	0	0.611347	0	1.68531	0	0	0	0	0	0	0	0	0	0
SCAMP5	0	0	0	2.7418	0	0	1.8257	0	5.5683	6.649	3.4289	3.0516	0	2.82	1.4373	0	0		GAS7	1.38238	0	0	0	0	0	1.66237	4.9548	5.44144	5.83917	3.98635	3.64097	0	0	0	0	0
KRTAP5-3	0	0	0	5.887	0	0	0	0	5.5646	7.1746	0	5.2664	0	0	0	0	0		ATXN1	0	0	0	0	0	0	1.65981	1.70186	1.08255	1.76664	0.864158	2.29318	1.18731	0.912442	0	0	0
RGS13	0	0	0	0	0	0	2.2605	0	5.5074	7.2918	0	6.1011	0	0	4.1046	4.404	4.2687		DTX1	3.36778	0.251372	0	6.29745	0.383686	0	1.64929	4.5693	4.91466	5.05262	6.22467	4.2726	0	0	1.10504	0.871014	0
CHDH	0	0	0	0	0	0	0	0	5.4324	0	0	0	0	0	0	0	0		SNORA9	0	0	0	0	0	0	1.6361	0	0	0	0	0	0	0	0	0	0
FCRL4	0	0	0	0	0	1.336	0	0	5.4276	6.3941	0	0	0	0	0	0	0		FMNL2	0	0	0	0	0	0	1.62142	0	1.51614	2.63048	1.09674	2.86793	0	0.966178	0	1.24546	0
CNTNAP3	0	0	0	0	0	0	0.9389	0	5.3804	5.6507	0	4.2413	0	0	0	0	0		CD200R1	0	0	0	0	0	0	1.62098	1.4612	1.64041	1.97434	1.76276	2.93332	0	0	0	0	1.395
SLC47A1	0	0	0	0	0	0	0	0	5.3132	6.3232	2.9778	2.6682	0	0.9142	0	0	0		ABHD4	0	0	0	0	0	0	1.62007	0	2.25643	2.33698	2.03689	2.03874	1.02899	0	0	0	2.6605
GTSF1L	0	0	0	0	0	0	2.7566	0	5.3094	5.4718	0	0	6.1706	0	0	0	0		SNORD11	0	0	0	0	0	0	1.6047	0	0	0	0	0	0	0	0	0	0
SLC12A8	0	0	0	0	0	0	0	4.8069	5.2375	6.6472	2.6535	0	4.3188	0	0	0	0		SLAMF7	0	0	0	0	0	0	1.59343	3.17471	1.8162	2.78958	0	2.7444	3.9384	3.29938	0	0	0
DHRS9	0	0	0	0	0	0	0	2.7263	5.2222	4.4607	0	0	4.4381	0	0	1.7704	0		HSPB1P1	0	0	0	0	0	0	1.58579	0	0	0	0	0	0	0	0	0	0
BOC	0	0	0	0	0	0	0	0	5.0289	6.2015	0	0	0	0	0	0	0		QPCT	0	0	0	0	0	0	1.57696	4.22837	2.22569	4.00793	3.04496	0	2.38917	2.31939	1.37561	1.74233	0
LTK	0	0	0	3.1404	0	0	0	0	5.015	5.1446	0	4.3838	0	0	0	0	0		SCAMP5	0	0	0	0	0	0	1.56556	0	2.13185	3.21992	2.75538	2.5705	2.69202	1.432	0.392577	0.615945	0
CD247	4.86	3.6556	0	5.4245	0	0	1.0904	3.1349	5.0148	6.2873	4.7304	3.141	0	0	0	0	0		SIGLEC6	0	0	0	0	0	0	1.5599	0	2.75767	3.04094	2.23965	3.42632	0	0	0	0	0
HIC1	0	0	0	0	0	0	0	0	4.9863	5.3445	0	0	0	0	0	0	0		CHRNE	0	0	0	0	0	0	1.55628	0	3.45128	4.01101	0	4.42364	0	0	0	0	0
NDRG4	0	0	0	0	0	0	0.5984	2.8117	4.9846	4.7821	0	3.3047	4.6771	0	0	0	0		DGKG	0	0	0	0	0	0	1.54397	0	1.7567	2.25177	0	2.40292	0	0	0	0	0
TBX21	0	0	0	2.4279	0	0	1.4877	3.3999	4.9733	5.0301	2.3135	5.3563	5.1712	0	0	0	0		FRMPD3	4.43128	0.626393	0	3.10388	0	0	1.53767	4.65809	6.44835	6.18728	3.69454	3.41051	0	0	0	0	0
CHRNE	0	0	0	0	0	0	1.4353	0	4.958	5.5139	0	5.6435	0	0	0	0	0		HCK	0	0	0	0	0	0	1.52922	2.37664	2.8131	2.91313	3.14418	4.23483	0	0	0	0	5.3985
MLC1	0	0	0	0	0	0	0	0	4.9569	5.4757	0	0	0	0	0	0	0		PLXNC1	0	0	0	0	0	0	1.51985	1.47229	1.68853	2.04828	0.970262	2.36493	0	0	0	0	1.864
CARMIL3	4.2301	0	0	4.532	0	0	0	3.5657	4.9333	4.6548	0	0	0	0	0	0	0		KCNJ3	0	0	0	0	0	0	1.51308	0	0	3.97296	0	5.57544	0	0	0	0	0
SHE	0	0	0	0	0	0	0	0	4.9297	6.5314	0	0	0	0	0	0	0		ZBTB32	0	0	0	0	0	0	1.51206	0	1.23648	1.92757	0	3.76967	0	0	0	0	0
GIPR	0	0	0	0	0	0	0	0	4.9147	4.8301	0	3.6518	0	0.588	0	0	0		NR4A3	1.378	0	0	0	0	0	1.50643	2.93904	2.98252	3.63185	3.84786	4.49532	0	0	0	0	0
SPTBN4	0	0	0	0	0	0	0	0	4.8922	5.4069	0	2.7022	0	0	0	0	0		SLC37A2	0	0	0	0	0	0	1.49648	0	1.9512	2.21476	1.68895	2.05889	0	0	0	0	0
MAF	0	0	0	0	0	0	0	0	4.8723	5.321	0	0	2.9834	0	0	0	0		KNL1	0	0.236536	0	0	0	0	1.49342	2.09775	2.75233	2.74364	1.98098	3.74706	0	0	3.23713	2.21474	3.8715
ENC1	0	0	0	0	0	0	1.9332	2.9345	4.8377	5.2116	1.9503	4.6233	3.1893	0	0	0	0		CEMIP2	2.65506	0.137686	1.42973	2.62677	0.495804	1.66302	1.49232	3.10062	2.94	3.36815	2.65891	2.4623	0	0	0	0	0
CEP170B	0	0	0	0	0	0	0	0	4.8209	5.696	0	0	0	0.6211	0	0	0		TFEC	0	0	0	0	0	0	1.48833	0	0	0	1.66347	2.83218	0	0	0	0	0
PLCL1	0	0	0	0	0	0	2.082	5.3219	4.8099	6.756	3.2688	5.1867	0	0	0	0	0		SNORD49A	0	0	0	0	0	0	1.48279	0	0	0	0	0	0	0	0	0	0
RGCC	0	0	0	3.2919	0	0	0.9949	3.4413	4.7965	5.118	0	0	5.5337	1.8864	1.2277	0	1.1341		TNFRSF1B	0	0	0	0	0	0	1.48171	2.57141	2.88986	3.33157	1.93074	3.64058	0	0	0	0	0
ANPEP	0	0	0	0	0	0	0	4.6725	4.7905	4.0175	2.0103	0	0	0	0	0	0		TET2-AS1	0	0	0	0	0	0	1.4784	0	0	0	0	0	0	0	0	0	0
HSPB1	0	0	0	0	0	0	1.2994	0	4.7684	5.1533	0	3.2722	4.0596	0	0	0	0		SYT11	0	0	0	0	0	0	1.47419	2.92417	3.67423	3.89849	1.91753	5.24419	0	0	1.60865	1.69453	3.617
TYROBP	0	0	0	0	0	0	0	6.0468	4.7522	6.0593	3.2313	0	0	0	0	0	0		TBX21	0	0	0	0	0	0	1.47052	2.94203	2.60022	2.6614	2.13262	3.64951	0	0	0	0	0
ADAP1	0	0	0	1.0677	0	0	1.1995	0	4.6665	5.1055	0	0	3.9618	0	0	0	0		ITGB2-AS1	0	0	0	0	0	0	1.46328	1.80794	0	0	1.49026	0	0	0	0	0	0
GZMM	0	0	0	0	0	0	0.6206	0	4.6273	5.0466	0	0	0	0	0	0	0		ANK3	0	0	0	0	0	0	1.46263	0	0	1.13546	0	0	0	0	0	0	0
SLAMF7	0	0	0	2.7092	0	0.4723	2.0893	2.6179	4.621	5.5917	0	4.8612	4.2655	4.28	3.7717	0.519	0		TUBB6	0	0	0	0	0	0	1.46112	2.1718	3.42901	3.4925	2.0973	4.27742	0	0	0	0	0
BCAS1	0	4.1627	0	5.4022	0	0	0.4595	5.5073	4.6132	6.2387	0	0	0	0	0	0	0		MIR4752	0	0	0	0	0	0	1.45882	0	0	0	0	0	0	0	0	0	0
AICDA	0	0	0	0	0	0.8803	1.2871	3.9771	4.6107	5.6349	4.4973	4.5317	0	0	0	2.6198	4.616		TXLNB	0	0	0	0	0	0	1.44488	0	0	0.775265	0	2.36172	2.06416	0	0.903086	0	0
METRNL	0	0	0	1.4513	0	0	2.0043	0	4.5917	5.3485	0	4.0903	4.4623	0	0	0	0		CCDC144B	0	0	0	0	0	0	1.43486	0	0	0	0	2.28706	2.28478	2.35203	1.55907	2.67917	0
ASB2	0	0	0	4.2953	0	0	0	0	4.5794	5.1851	0	0	0	0	0.6288	1.0104	0.5983		TENT5A	2.29086	0.211724	0	2.12104	0	0	1.41888	2.79927	2.84008	2.79621	3.02636	3.04332	0	0	0	0	0
TMEM63C	0	0	0	0	0	0	0.7316	0	4.574	4.896	0	0	0	0	0	0	0		PRKCH	0	0	0	0	0	0	1.41677	4.19758	3.37064	3.84128	4.69118	3.13248	0	0	0	0	0
SOX5	0	0	0	0	0	0	2.3233	2.5145	4.5721	4.7419	0	6.7607	2.8351	0	0	0.8822	1.4815		THEMIS2	0	0	0	0	0	0	1.41222	1.32793	1.75229	1.9542	1.43549	2.08039	0	0.740456	0	0	2.0695
TBCD	0	0	0	1.3538	0	0	0	0	4.5581	5.3439	0	4.4549	0	0	0	0	0		HSPB1	0	0	0	0	0	0	1.40528	0	4.91619	5.30315	2.71379	2.93944	0	0	0	0	0
LILRB2	0	0	0	0.5392	0	0	2.2129	0	4.5479	4.4033	0	5.5896	7.928	0	0	0	0		IFNLR1	1.25909	0.205159	0	0	0	0	1.39438	2.24505	3.49295	3.76857	2.21603	3.85126	0	0	0	0	0
LRRC25	0	0	0	0	0	0	1.1917	3.1295	4.5453	4.9634	1.753	4.3807	0	0	0	0	0		MIR21	0	0	0	0	0	0	1.39282	0	0	0	0	0	0	0	0	0	0
SCN7A	0	0	0	0	0	0	0	0	4.5293	3.8506	0	0	0	0	0	0	0		KPNA2	0	0	0	0	0	0	1.38846	0	2.09623	2.52235	0	2.20571	0	0	3.03592	1.62409	1.812
RPS6KL1	0	0	0	3.1587	0	0	0	0	4.5205	4.9319	0	0	0	0	0	0	0		SNORD56B	0	0	0	0	0.922613	0	1.38035	0	0	0	0	0	0	0	0	0	0
IL10	0	0	0	2.998	0	0	0	0	4.5183	4.9489	0	5.5162	0	0	0	0	0		LOC102723690	0	0	0	0	0	0	1.37965	0	0	0	0	0	0	0	0	0	0
CHRNA7	0	0	0	2.1996	0	0	0	0	4.5157	5.1446	0	0	0	0	0	0	0		MIR142	0	0	0	0	0	0	1.37189	0	0	0	0	0	0	0	0	0	0
HES4	0	0	0	0	0	0	0	0	4.4976	5.1132	0	0	0	0	0	0	0		LOC148696	0	0	0	0	0	0	1.37083	0	0	0	0	0	0	0	0	0	0
TMEM255B	0	0	0	0	0	0	0	0	4.49	4.2661	0	2.3779	3.0057	0	0	0	0		LOC105375740	0	0	0	0	0.706708	0	1.35921	0	0	0	0	0	0	0	0	0	0
TFEC	1.9035	0	2.2517	5.1781	0	0	2.0839	3.5678	4.463	5.0644	2.9228	7.7851	3.8781	0	0	0	0		MS4A7	0	0	0	1.53896	0	0	1.35666	3.13256	0	0	3.03161	0	0	0	0	0	0
ZBTB47	0	0	0	0	0	0	0	0	4.4563	5.184	0	0	0	0	0	0	0		LRRK2	0	0	0	0	0	0	1.35352	1.74005	1.34323	1.35649	1.91636	1.86122	0	0	0	0	0
CHRFAM7A	0	0	0	1.4326	0	0	0	0	4.4317	4.953	0	2.0236	0	0	0	0	0		SRGAP2	0	0	0	0	0	0	1.35348	1.48006	1.75064	1.99632	0.858745	2.45107	0	0	0	0	0
TSHZ3	0	0	0	0	0	0	0	0	4.4249	0	0	0	0	0	0	0	0		LINC01625	0	0	0	0	0	0	1.34435	0	0	0	0	3.69337	0	0	0	0	0
TESC	4.6691	4.9207	0	5.4793	0.8668	1.0888	1.7468	4.5233	4.4114	5.6791	0	0	0	0	0	0.5445	0.6379		POU3F3	0	0	0	0	0	0	1.33877	0	0	0	0	0	0	0	0	0	0
SH2D2A	0	0	0	0	0	0	1.0593	0	4.3996	5.9273	0	3.4754	0	0	0	0	0		CD84	0.98118	0	0	1.96409	0	0	1.32469	2.14434	0	0	2.50129	2.59886	0	0	0	0	0
RYR1	0	0	0	0	0	0	0	0	4.3901	5.2049	0	2.0516	0	0	0	0	0		RIN3	0.803022	0.10394	0	1.91825	0	0	1.32187	1.81448	2.57018	2.59394	2.30678	2.10902	0	0	0	0	0
ST7	0	0	0	3.9177	0	0	1.4016	2.1638	4.3353	5.2403	2.2296	6.2944	0.8153	0	0	0	0		SRGN	0	0	0	0	0	0	1.31976	4.07042	2.22222	2.81423	1.96938	2.08696	0	0.833936	0	0	1.761
SLC37A2	0	0	0	2.4556	0	0	1.5943	3.6909	4.3208	4.5807	2.189	4.3786	0	0	0	0	0		MOXD1	0	0	0	0	0	0	1.31666	2.14428	2.03268	2.74684	2.06611	1.22423	2.28671	0	0	0	0
SYT1	0	0	0	1.7071	0	0	1.9065	3.2714	4.2831	5.5779	3.2851	6.5726	2.0824	0	0	0	0		SERPINB8	0	0	0	0	0	0	1.30914	1.72769	2.56966	2.25897	1.72676	1.72786	0	0	0	0	0
CREB5	0	0	0	0	0	0	0	5.9793	4.2329	5.0925	2.372	3.8817	3.9371	0	0	0	0		ZNF683	0	0	0	0	0	0	1.30437	0	7.74471	9.80864	8.3977	7.76173	0	0	0	0	0
PCSK6	0	0	0	0	0	0	0	0	4.2327	4.2382	0	2.8848	0	0	0	0	0		ADGRE5	0	0	0	0	0	0	1.29507	1.17663	1.68455	2.20849	0.997781	2.62032	0	0	0	0	0
ATXN1	0	0	0.6976	3.5485	0	0	2.004	3.5058	4.2066	4.8861	2.2458	6.748	3.1055	1.795	1.3036	0	0		KIR3DX1	0	0	0	0	0	0	1.29218	0	4.55605	5.3629	0	6.15453	0	0	0	0	0
CDYL2	2.8396	0	0	3.3627	0	0	1.0987	4.0312	4.1934	5.0925	3.1745	5.2577	3.3964	0	0	0.6577	0		INPP5F	0	0	0	0	0	0	1.28806	1.21712	1.57625	1.90152	1.13796	1.34421	0	0	0	0	0
TDRD10	0	0	0	0	0	0	0	0	4.1824	5.0874	0	0	0	0	0	0	0		LOC100505501	0	0	0	0	0	0	1.27456	0	0	0	0	0	0	0	0	0	2.5825
TBKBP1	0	0	0	0	0	0	0.9817	3.7102	4.1477	4.4532	0	3.4417	3.031	0	0	0	0		AICDA	0	0	0	0	0	0	1.26866	4.9434	3.03842	4.06196	2.62027	5.32942	0	0	3.73572	1.73958	4.416
SEMA7A	0	0	0	2.1573	0	0	1.2625	0	4.1178	4.3122	2.0792	4.0541	3.4115	0	0	0	0		HCST	0	0	0	0	0	0	1.26434	0	1.38743	2.19311	0	0	0	0	0	0	2.0475
WNT1	0	0	0	0	0	0	0	0	4.1099	4.2512	0	0	0	0	0	0	0		LOC105369905	0	0	0	0	0	0	1.25958	0	0	0	0	0	0	0	0	0	0
SUSD5	0	0	0	0	0	0	0.8795	1.9516	4.0945	4.7522	2.1174	3.1821	6.1037	0	0	0	0		FCRL3	2.19098	0.179733	0	2.51374	0	0	1.25832	2.93227	2.62131	2.75644	3.19317	3.19786	0	0	0	0	0
PIK3R6	4.5608	2.5333	0	3.5507	0	0.4702	0.6185	3.6774	4.0933	4.1014	0	0	0	0	0	0	0		ADAP1	0	0	0	0	0	0	1.25235	0	3.55826	4.00266	0	0	0	0	0	0	0
MGLL	0	0	0	5.0454	0	0	0	0	4.0619	5.1929	0	0	0	0	0.5343	0	0		SNORD70	0	0	0	0	0	0	1.25166	0	0	0	0	0	0	0	0	0	0
TP73	0	0	0	4.0864	0	0	0.625	0	4.0445	4.361	0	0	0	0	0	0	0		SLC25A29	0	0	0	0	0	0	1.24531	2.37292	2.58622	3.19304	3.43649	3.23676	0	0	0	0	0
FGFR1	0	0	0	0	0	0	0	2.2228	4.033	4.7744	0	4.1927	0	0	0	0	0		LCP2	0	0	0	0	0	0	1.24498	1.46556	1.57024	1.80204	1.13679	1.68087	0	0	0	0	0
UGGT2	3.17	0	0	4.2169	0	0	0	4.0438	4.0285	5.0302	3.0233	3.8167	0.9855	0	0	0	0		PEBP4	0	0	0	0	0	0	1.2447	0	1.56138	2.9051	0	2.85229	0	0	0	0	0
FGD4	0	0	0	0	0	0	1.8201	3.3288	4.0247	4.3162	0	4.5602	4.5375	1.2494	0	0	0		GEN1	0	0	0	0	0	0	1.24407	1.00071	0	0	1.50793	0	0	0	0.941092	1.26858	1.87
LGALS1	3.9337	2.3331	0.8045	3.9627	1.1251	0.8283	1.7731	4.2842	4.024	5.1299	3.2803	4.6768	3.4323	2.1832	1.2615	0	0.7741		FAS	0	0	0	0	0	0	1.24203	0	0	0	0	2.03922	0	0	0	1.22132	3.9805
SNCB	0	0	0	0	0	0	0	0	4.0212	0	0	0	0	0	0	0	0		NFIL3	0	0	0	0	0	0	1.23662	2.31016	2.28485	3.15977	1.35591	1.83515	1.49759	0	0	0	2.0365
RASSF4	0	0	0	0	0	0	0	0	4.0206	4.5834	2.8915	4.6457	0	0	0	0	0		RNF139-AS1	0	0	0	0	0	0	1.23364	0	1.98066	2.01687	0	0	0	0	0	0	0
NLRP4	0	0	0	0	0	0	0	0	4.0185	4.528	0	2.1394	0	0	0	2.7616	1.8887		LINC00944	0	0	0	0	0	0	1.22599	0	0	0	0	2.19434	0	0	0	0	0
PLPP3	0	0	0	1.1578	0	0	1.2801	0	3.9987	3.1308	0	3.8318	4.5665	0	0	0	0		PCDH9-AS2	0	0	0	0	0	0	1.22227	0	0	0	0	0	0	0	0	0	0
ADGRB2	0	0	0	4.4797	0	0	0	0	3.9541	4.0179	0	0	0	0	0	0	0		DUSP5	2.33695	0.378904	0	0	0	0	1.212	2.53457	2.56544	2.64466	2.14883	2.27782	0	0	0	0	0
AIRE	0	0	0	0	0	0	0	0	3.9494	5.0041	0	0	0	0	0	0	0		LOC102724624	0	0	0	0	0.639432	0	1.20873	0	0	0	0	0	0	0	0	0	0
SLITRK5	0	0	0	0	0	0	0	0	3.9468	4.254	0	0	0	0	0	0	0		CLN8	0	0	0	0	0.288825	0	1.20758	0	2.26881	2.05997	0	2.64664	0	0	0	0	0
YES1	0	0	0	0	0	0	0	0	3.9222	5.1034	0	3.7203	0	0	0	0	0		CPPED1	0	0	0	0	0	0	1.199	1.26091	1.59456	1.8652	1.35351	1.77906	0	0	0	0	2.028
PYHIN1	0	0	1.0709	3.0892	0	1.3957	2.2968	2.2162	3.9201	4.9155	1.8224	4.2512	2.8943	0	0	0	1.1259		HMOX1	0	0	0	0	0	0	1.19802	0	2.16251	2.43819	1.12696	1.76965	0	0	0	0	0
SPON2	0	0	0	0	0	0	0	2.5279	3.9089	4.207	0	2.6718	0	0	0	0	0		SNORD65	0	0	0	0	0	0	1.19403	0	0	0	0	0	0	0	0	0	0
TNFSF9	0	0	0	4.9774	0	0	0	2.5125	3.8933	4.8637	0	4.9803	0	0	0	0	0		RGS2	0	0	0	0	0	0	1.18138	3.49023	0	2.13853	2.93404	3.21444	0	0	0	0	0
LILRA1	0	0	0	0	0	0	0	0	3.8669	2.7259	0	0	0	0	0	0	0		TIMP1	0	0	0	0	0	0	1.17876	2.93191	0	0	2.09306	0	2.38625	0	0	0	0
GDA	0	0	0	0	0	0	0	0	3.8661	4.5043	2.7066	3.2897	0	0	0	0	0		TTN	0	0	0	0	0	0	1.17847	0	0	0	0.448027	1.905	0	0	0	0	1.365
SHROOM1	0	0	0	0	0	0	0	0	3.8622	5.5171	0	0	0	0	0	0	0		GRAPL	0	0	0	0	0.516365	0	1.1778	0	0.954244	1.12547	0	1.37389	0	0	0	0	0
PHEX	0	0	0	0	0	0	0	0	3.8553	4.4055	0	2.5613	2.5829	0	0	0	0		ZEB2	1.03	0.157358	0	1.55681	1.01939	0	1.17634	2.48256	2.64336	2.89178	2.75358	3.50022	0	0	0	0	0
CLEC12A	0	0	0	0	0	0	0	4.5137	3.8235	0	3.4697	0	0	0	0	0	0		S100A11	0	0	0	0	0	0	1.1762	2.35858	0	0	1.19196	0	0	0	0	0	0
CD200R1	0	0	0	3.0786	0	0	2.1174	2.1114	3.7632	4.095	2.8532	8.8757	0	0	0	0	0		TBKBP1	0	0	0	0	0	0	1.17583	2.97235	3.80488	4.11652	3.34671	3.32343	0	0	0	0	0
GAS7	0	0	0	0	0	0	1.3477	3.6001	3.7284	4.1217	0	3.4381	2.7926	0	0	0	0		ADAMDEC1	0	0	0	0	0	0	1.17075	0	0	0	0	0	0	0	0	0	0
SLC29A4	0	0	0	0	0	0	0	0	3.7242	4.1568	0	0	0	0	0	0	0		PPIAP51	0	0	0	0	0.728135	0	1.16921	0	0	0	0	0	0	0	0	0	0
CXCR3	3.4861	2.7875	0	4.9806	1.2193	0	1.0796	0	3.7227	3.6806	0	4.6149	0	0	0	0	0		PTPRM	0	0	0	0	0	0	1.1647	0	0	2.92865	3.81003	3.44079	0	0	0	0	0
STRIP2	0	0	0	0	0	0	0	0	3.7143	3.7236	0	0	0	0	0	0	0		MIR29B2CHG	0	0	0	0	0	0	1.16385	0	0	0	0	0.702612	0	0	0	0	0
AATK	0	0	0	0	0	0	0	0	3.7138	0	0	0	0	0	0	0	0		AGTPBP1	0	0	0	0	0	0	1.1629	1.68953	1.89375	1.95327	1.64766	1.78927	0	0	0	0	0
AGAP3	0	0	0	4.4557	0	0	0	0	3.6873	4.5798	0	3.6632	0	0	0	0	0		CNTNAP3	0	0	0	0	0	0	1.16016	0	3.08698	3.36405	0	4.83365	0	0	0	0	0
TAS1R3	0	0	0	3.7843	0	0	0	0	3.6872	4.6651	0	0	0	0	0	0	0		MIR4319	0	0	0	0	0	0	1.1593	0	0	0	0	0	0	0	0	0	0
LINC02365	0	0	0	0	0	0	0	0	3.6812	3.9578	0	2.5307	0	0	0	0	0		ZNF571	0	0	0	0	0	0	1.15836	0	0	0	0	0	0	0	0	0	0
PTMS	0	0	0	0	0	0	0.4635	0	3.6726	4.6487	0	0	0	0.6689	0	0	0.7296		MAP2	0	0	0	0	0	0	1.15499	1.24211	0	2.25392	1.79142	2.26171	0	0	0	0	0
TUBB6	0	0	0	0	0	0	1.2741	1.9871	3.6657	3.7228	1.5126	4.0001	3.9922	0	0	0	0		LOC100287497	0	0	0	0	0	0	1.1527	0	0	0	0	0	0	0	0	0	0
TMEM178B	0	0	0	0	0	0	0	0	3.6613	5.5086	0	4.1911	0	0	0	0	0		LINC02390	1.50534	0.162348	0	2.1262	0.915766	0	1.15263	0	0	0	1.74536	2.20433	0	0	0	0	0
DAPK2	4.2563	2.4799	0	3.6399	0	0	0.8689	0	3.649	3.4698	0	2.8518	3.4758	0	0	0	0		NEAT1	0	0	0	0	0	0	1.14694	1.45936	1.77605	1.72629	1.12011	2.11141	0	0.572315	0	0	0
TRIB1	0	0	0	0.836	0	0	0.6837	3.3591	3.6489	4.1064	0	3.6227	2.6729	2.0103	2.2732	0	0		GPD2	0	0	0	0	0	0	1.14452	1.23731	0.957545	1.43757	1.56042	1.50515	0	0	0	0	0
LINC01605	0	0	0	0	0	0	0	0	3.638	4.7106	0	3.3499	0	0	0	0	0		CD68	0	0	0	0	0	0	1.14338	0	0	0	0	0	0	0	0	0	0
SYT11	0	0	0	0	0	0	1.8238	3.0822	3.6226	3.8431	1.9425	4.9217	3.9591	0	0	1.9499	1.8641		HEG1	0	0	0	0	0	0	1.13904	0	1.05085	1.67436	0.940839	0.800605	0	0	0	0	0
KIF21A	5.6569	2.9512	0	4.5522	0	0	0	0	3.6163	5.0599	0	3.9373	0	0	0	0	0		FOXP4	0	0.172539	0	1.47221	0	0	1.13668	1.9066	2.24488	2.44813	1.73745	2.30658	0	0	0	0	0
QPCT	0	0	0	0	0	0	1.8068	3.904	3.6145	5.4001	4.0491	0	0	2.5644	2.4295	1.8524	1.4857		SUSD5	0	0	0	0	0	0	1.12006	2.57799	3.75209	4.41487	2.66651	3.28387	0	0	0	0	0
NR4A3	0	0	0	0	0	0	1.1936	1.5694	3.6098	4.2567	0	3.7623	1.9214	0	0	0	0		PLPP3	0	0	0	0	0	0	1.11674	0	2.85396	1.99122	1.76325	3.69742	0	0	0	0	0
OTUD7B	0	0	0	2.5261	0	0	0.5269	3.0461	3.6093	4.1897	1.76	3.5086	4.933	0	0	0	0		ZAP70	0	0.260424	0	0	0	0	1.10976	0	3.25613	3.09547	2.58824	2.23269	0	0	0	0	0
KRTAP5-AS1	0	0	0	4.0294	0	0	1.2634	0	3.5977	5.381	0	3.7789	0	0	0	0	0		PCDH9	4.95876	0.167577	0	4.22909	0.60797	0	1.10952	3.69834	4.60192	3.71219	4.18341	2.79603	0	0	0	0	0
WASF3	0	0	0	0	0	0	0	0	3.5976	4.5025	0	3.4961	0	0	0	0	0.6537		CMTM3	0	0.738574	0	0	0	0	1.10392	6.88673	5.12434	4.84181	3.22431	3.01102	0	0	0	0	5.7145
CNTNAP3B	0	0	0	0	0	0	0.6291	0	3.5958	3.7472	0	3.4366	0	0	0	0	0		SMOC2	0	0	0	0	0	0	1.09985	4.45644	6.38321	6.03821	5.24375	4.62932	0	0	0	0	0
THEMIS2	1.222	0	0.692	1.9812	0	0.8852	1.7949	2.9999	3.5677	3.7651	1.702	3.0717	3.274	1.1493	1.5519	0	0		ACTA2	0	0	0	0	0	0	1.09971	0	0	1.43253	0	2.72996	0	0	0	0	2.337
GAREM2	0	0	0	1.9093	0	0	0	0	3.56	3.7777	0	0	1.8318	0	0	0	0		MS4A14	0	0	0	1.74598	0	0	1.09635	3.2539	2.88124	2.75064	2.46069	3.00819	0	0	0	0	0
ST6GALNAC2	0	0	0	2.0581	0	0	0	0	3.5407	4.3375	0	1.9828	0	0	0	0	0		BATF	0	0	0	0	0	0	1.095	0	1.52656	1.57445	0	2.67627	0	0	0	0	1.6155
SERTAD3	0	0	0	0.857	0	0	1.0604	2.8657	3.5406	3.7773	0	2.6846	0	0	0	0	0		TRPS1	1.9042	0.206096	0	2.39346	0	0	1.09431	1.96581	1.20626	1.08957	1.62646	1.42517	0	0	0	0	0
PRKCH	0	0	0	0	0	0	1.3156	2.455	3.5344	3.999	2.326	4.7359	4.9087	0	0	0.9152	0		BHLHE41	0	0	0	0	0	0	1.09261	0	0	0	0	1.19986	0.898785	0	0	0	1.1155
NACAD	0	0	0	0	0	0	0	0	3.5276	3.7622	0	5.8226	0	0	0	0	0		LRRC25	0	0	0	0	0	0	1.0881	3.79443	3.50045	3.92689	3.46592	2.62106	0	0	0	0	0
PRDM16	0	0	0	0	0	0	0	0	3.5199	3.0688	0	0	3.9518	0	0	0	0		DUSP4	0	0	0	0	0	0	1.08584	0	0	3.62302	0	5.65577	0	0	0	0	3.6605
ARL4D	0	0	0	0.8697	0	0	1.7127	0	3.512	4.0918	1.7949	5.0071	2.8241	0	0	0	0		SNORA55	0	0	0	0	0	0	1.08507	0	0	0	0	0	0	0	0	0	0
IQGAP3	0	0	0	0	0	0	0	0	3.5115	3.9207	0	0	0	0	0	0	0.4954		ARHGEF5	0	0.177286	0	0	0	0	1.07116	0	1.55433	1.6212	0	1.53385	0	0	0	0	0
TEX41	0	0	0	0	0	0	0	4.4526	3.5019	5.2116	3.696	5.2648	0	0	0	0	0		SNORD49B	0	0	0	0	0	0	1.06991	0	0	0	0	0	0	0	0	0	0
FRMPD3	0	0	0	0	0	0	1.0906	0	3.4934	3.2309	0	0	2.8956	0	0	0	0		RNU6-154P	0	0	0	0	0	0	1.06966	0	0	0	0	0	0	0	0	0	0
ROR2	0	0	0	0	0	0	0.8561	0	3.4923	5.1485	4.0661	3.8312	0	0	0	0	0		ARHGAP18	0	0	0	0	0	0	1.06877	0	1.44435	1.66269	0.916123	1.21072	1.49423	0	0	0	1.8955
CD274	0	0	0	2.2056	0	0	0.7825	0	3.4808	3.8967	0	3.4934	2.1021	0	0	0	0		EEA1	0	0	0	0	0	0	1.06381	0.95108	0.570078	1.27102	1.04404	1.71304	0	0	0	0	0
LCP2	1.7735	0	0.4727	2.3352	0.7576	0	1.8846	3.1073	3.4732	3.7014	2.1028	0	4.6434	0	0	0	0		PDCD1LG2	0	0	0	0	0	0	1.06346	0	1.52395	1.98545	0	0	0	0	0	0	0
PTPRM	0	0	0	1.8077	0	0	1.0856	0	3.4581	4.8376	2.4675	3.4839	0	0	0	0	0		NAMPT	0	0	0	0	0	0	1.06195	2.68368	1.20228	2.05222	0.843214	1.5857	0	0	0	0	0
ANKRD20A4	0	0	0	0	0	0	0	0	3.4556	3.8359	0	0	0	0	0	0	0		LGALS1	0	0	0	0	0	0	1.05958	0	0	1.13733	0.965404	1.82714	0	0	0	0	3.694
TNFRSF1B	0	0	0	0.6274	0	0	1.7231	3.3821	3.4527	3.8906	1.6653	3.7779	2.9741	0	0	0	0		EBI3	0	0	0	0	0	0	1.05909	0	1.15533	1.6982	0	2.30057	0	0	0	0.805769	1.803
PLXNB2	0	0	0	2.397	0	0	0	0	3.4172	2.8604	0	0	0	0.7728	1.2869	1.6653	1.7588		SNORD63	0	0	0	0	0	0	1.05627	0	0	0	0	0	0	0	0	0	0
WNT10B	0	0	0	0	0	0	0	0	3.4167	3.3852	0	0	0	0	0	0	0		ADGRG5	0	0	0	0	0	0	1.05179	0	1.7405	1.72918	0.729767	1.60705	0	0	0	0	1.8945
SBK1	0	0	0	0	0	0	0.4736	3.0722	3.4161	3.8463	0	0	0	0	0	0	0		LINC01754	0	0	0	0	0	0	1.04977	0	0	0	0	1.37884	0	0	0	0	0
NTNG2	0	0	0	0	0	0	0	2.5481	3.4032	3.4501	0	2.3945	2.9033	0	0	0	0		ADAM15	0	0	0	0	0	0	1.04225	2.05932	3.42188	2.95386	2.03295	2.52224	0	0	0	0	0
CCDC187	0	0	0	0	0	0	0	0	3.3954	3.361	0	3.5278	0	0	0	0	0		ADAP2	0	0	0	0	0	0	1.03616	2.85678	1.99617	2.31752	3.32699	2.26146	0	0	0	0.701688	0
SLC25A29	0	0	0	0.7938	0	0	1.1656	2.5435	3.3878	3.9908	1.7642	2.7147	3.1071	0	0	0	0		DAPP1	0	0	0	0	0	0	1.03411	1.40509	2.19319	2.15954	1.68449	1.78136	0	0	0	0	0
RAB3C	0	0	0	0	0	0	0.8572	0	3.3496	0	0	0	0	0	0	0	0		TP53I11	0	0	0	0	0	0	1.03373	0	2.00256	1.97395	1.71885	2.56468	0	0	0	0	0
PBX4	0	0	0	3.4828	0	0	0.8193	0	3.3367	4.7791	0	3.7723	0	0	0	0	0		VNN2	0	0	0	0	0	0	1.02931	1.95331	0.988075	1.28721	1.27939	0.833451	0	0	1.29085	1.60286	0
TRPV3	4.7947	0	0	3.7127	0	0	0	0	3.3171	4.4141	0	0	0	0	0	0	0		SLC5A6	0	0	0	0	0	0	1.02731	0	1.54327	1.80947	0	1.21522	0	0	0	0	0
KCP	0	0	0	4.517	0	0	0	0	3.3165	4.5299	0	0	0	0	0	0	0		ABHD6	0	0	0	0	0	0	1.02638	0	1.49603	1.79979	3.2614	1.68856	0	0	0	0	0
RCBTB2	0	0	0	0	0	0	0.5663	3.0616	3.3124	3.118	0	3.2433	5.2748	2.285	2.0596	0.7579	1.1725		LRMP	0	0	0	0	0	0	1.02532	1.28832	1.98697	2.00427	1.09165	2.18262	0	0	0.896045	1.07843	0
EBI3	3.278	0	0	2.4633	0	0	1.8377	3.767	3.3115	3.8496	1.8527	2.9812	2.3752	0	0	0.8042	0		ZMIZ1	0	0	0	0	0	0	1.02049	0	1.09443	1.59208	0.909667	1.55802	0	0	0	0	0
DENND2A	0	0	0	0	0	0	0	0	3.31	3.1773	0	0	0	0	0	0	0		CLECL1	0	0	0	0	0	0	1.01881	0	1.29097	1.37359	0	1.85877	0	0	0	0	0
ADAM15	0	0	0	0	0	0	1.063	1.8408	3.3004	2.8266	0	0	0	0	0	0	0		MACROD2	2.49366	0.397019	0	2.4634	0.511581	1.10454	1.01871	2.80318	3.6556	3.80189	2.53146	3.36443	0	0	0	0	0
LINC02324	5.3578	0	0	4.9631	0	0	0	0	3.2889	2.9335	0	0	0	0	0	0	0		SLC7A7	0	0	0	0	0	0	1.01301	1.61161	1.33179	1.54262	1.63316	1.45005	0	0	0	0	0
LINC02227	0	0	0	0	0	0	0	0	3.2833	3.1761	0	4.1561	0	0	0	0	0		GRN	0	0	0	0	0	0	1.01275	1.75315	1.23436	1.22841	1.63913	1.05305	0	0	0	0	1.2955
ANO7	0	0	0	0	0	0	0	0	3.2828	0	0	0	0	0	0	0	0		OGDH	0	0	0	0	0	0	1.01263	0	1.4508	1.84106	0.670952	1.87863	0	0	0.406904	0	0
GRAMD1B	0	0	0	0	0	0	0	0	3.2822	3.2782	0	0	0	0	0	0	0		MIR590	0	0	0	0	0	0	1.01083	0	0	0	0	0	0	0	0	0	0
SLC24A4	0	0	0	0	0	0	0	4.0359	3.2635	4.0684	0	0	0	0	0	0	0		SH2D2A	0	0	0	0	0	0	1.00948	0	2.54761	4.07779	0	5.09914	0	0	0	0	0
TMEM273	4.8281	3.8493	0	5.7641	1.139	0.6629	0	1.8279	3.2266	2.7869	0	4.1495	0	0	0	0	0		GK3P	0	0	0	0	0.927371	0	1.00714	0	0	0	0	0	0	0	0	0	0
EFNA1	0	0	0	0	0	0	0	0	3.2145	0	0	0	0	0	0	0	0		FAM49A	0	0	0	0	0	0	1.00706	1.28972	1.11758	1.49027	1.04663	1.61548	0	0	0	0	1.561
GPR137B	0	0	0	0	0	0	2.6386	2.4857	3.1836	4.2691	0	3.4905	3.0454	0	2.4504	2.6281	0		GRAP2	1.19011	0.187565	0	2.14829	0	0	1.0021	0	2.22545	2.40305	1.65917	3.08821	0	0	0	0	0
MMP23B	0	0	0	0	0	0	0	0	3.1758	2.3861	0	0	0	0	0	0	0		PEA15	0	0	0	0	0	0	1.00025	1.48281	1.15467	1.43717	0.710299	0.920186	0	0	0	0	0
KPNA2	0	0	0	0.9968	0	0	1.7178	1.6485	3.1418	3.5646	0	2.4519	2.0731	0	1.0501	2.1478	3.5596		KRTAP5-2	0	0	0	0	0	0	0.996917	0	0	0	0	0	0	0	0	0	0
MIR8071-1	0	0	0	3.8745	0	0	0	0	3.118	4.4195	0	0	0	0	0	0	0		XPO5	0	0	0	0	0	0	0.996027	0	1.49774	1.63102	1.05003	1.6496	0	0	0	0	0
UTS2B	0	4.5946	0	4.5121	0.5589	0	0	0	3.0977	0	0	2.1969	0	0	0	0	0		TRBJ2-2	0	0	0	0	0	0	0.995937	0	0	0	0	0	0	0	0	0	0
CDCA7	3.6426	2.4982	0	3.9907	0	0	0	0	3.0972	3.0218	0	0	2.3963	0	0	2.5657	3.4101		SEMA7A	0	0	0	0	0	0	0.994902	0	1.99468	2.19304	2.31858	3.08881	0	0	0	0	0
ACTA2	0	0	0	2.3758	0	1.163	1.1725	0	3.095	3.7974	0	0	1.4807	0	0	0.5615	0.5982		PRAG1	0	0	0	0	0	0	0.99253	0	1.25703	1.37073	1.27044	1.60093	0	0	0	0	0
MIR22HG	0	0	0	1.1574	0	0	0	0	3.0724	3.2428	0	3.5311	2.7439	0	0	0	0		ST7	0	0	0	0	0	0	0.985212	0	0	1.36648	1.75001	1.93911	0	0	0	0	0
LINC02416	0	0	0	0	0	0	0	0	3.052	4.2612	0	0	0	0	0	0	0		CEP83	0	0	0	0	0	0	0.984732	0	1.00788	1.27963	0	1.88854	0	0	0	0	0
BHLHE40	0	0	0.8495	1.7518	0.5699	0	0.6915	2.7707	3.0238	2.9839	1.8877	3.5438	3.2908	0	0	0	0		NFATC2	0	0	0	0	0	0	0.983293	0	1.63765	2.00049	1.28745	1.61555	0	0	0	0	0
MIR8071-2	0	0	0	4.435	0	0	0	0	3.0171	3.8264	0	0	0	0	0	0	0		MIR3975	0	0	0	0	0	0	0.979984	0	0	0	0	0	0	0	0	0	0
MYO6	0	0	0	0	0	0	0	4.0402	3.0093	5.5412	5.1622	3.1211	0	0	0	0	0		LILRB1	0	0	0	0	0	0	0.973947	0	1.87258	1.81734	0	1.80043	0	0	0	0	0
HS3ST3A1	0	0	0	0	0	0	0	0	3.0057	3.427	0	2.7633	0	0	0	0	0		IQGAP2	0	0	0	0	0	0	0.972936	1.90532	1.18347	1.50399	1.4071	2.84455	0	1.70441	0	0	0
EPS8L1	0	0	0	1.4628	0	0	0	0	3.004	3.3806	0	0	0	0	0	0	0		CXorf40A	0	0	0	0	0	0	0.970011	0	1.08114	1.0056	0	0	0	0	0	0	0
SHISA8	3.5124	0	0	3.3325	0	0	0.465	0	2.9883	4.2278	0	0	0	0	0	0	0		SNORD102	0	0	0	0	0	0	0.969044	0	0	0	0	0	0	0	0	0	0
C1orf216	0	0	0	2.6445	0	0	0	3.3197	2.985	3.3243	2.6213	2.8447	0	0	0	0	0		CCNH	0	0	0	0	0	0	0.958768	0	0	0.491616	0	0	0	0	0.39328	0	0
FA2H	0	4.1333	0	5.1943	0.7467	0	0	0	2.9794	2.9447	0	0	0	0	0	0	0		ROR2	0	0	0	0	0	0	0.958028	0	2.19311	3.85794	2.18807	4.70242	0	0	0	0	0
CRIP1	2.8804	0	1.3212	2.8087	0.9328	1.4197	0.9347	0	2.9782	3.0968	0	0	1.5184	0	0	0	0.8114		PTK2	0.952838	0.183167	0	1.04835	0	0	0.956463	1.55552	1.42301	1.62062	1.23052	1.37642	0	0	1.01847	1.11138	0
MPP6	0	0	0	0	0	0	2.1136	1.6643	2.9733	3.317	2.0575	2.9092	3.7249	0	0	0	0		SNHG15	0	0	0	0	0	0	0.954104	0	1.33764	1.36394	0	0	0	0	0	0	0
NDST1	0	0	0	1.7518	0	0	0.788	0	2.968	3.174	0	1.8238	2.584	0	0	0	0		CCDC141	0	0	0	0	0	0	0.949369	0	0	0	0	1.70456	0	0	0	0	1.5025
CNTD2	0	0	0	0	0	0	0	0	2.9357	3.0871	0	0	0	0	0	0	0		OR2A1	0	0	0	0	0	0	0.947272	0	0	0	0	0	0	0	0	0	0
FGR	0	0	0	0	0	0	1.897	2.124	2.9312	2.9626	0	2.7973	2.108	0	0	0	0		TRIM39	0	0	0	0	0	0	0.94708	0	0	0.629426	0	0.730572	0	0	0	0	0
DST	0	0	0	1.4385	0	0	0	2.9604	2.9235	3.863	0	2.3177	4.9294	0	0	0	0		EHBP1L1	0	0	0	0	0	0	0.945998	1.08324	1.3686	1.61054	1.13462	1.79932	0	0	0	0	0
RAB3A	0	0	0	1.4253	0	0	0	0	2.9231	2.7225	0	0	3.6907	0	0	0.4953	0		WNT16	0	0	0	0	0	0	0.943882	0	2.20712	2.09992	1.78216	1.63673	0	0	0	0	0
CNTNAP3P2	0	0	0	0	0	0	0	0	2.9218	3.0917	0	3.1626	0	0	0	0	0		RUNX1-IT1	0	0	0	0	0.801777	0	0.942904	0	0	0	0	0	0	1.06206	0	0	0
HCK	0	0	0.5071	0	0	0	1.4102	2.1034	2.9184	3.0143	1.8402	3.2243	3.2313	0	0	0	0		PABPC4-AS1	0	0	0	0	0	0	0.942469	0	0	0	0	0	2.23346	1.20931	0	0	0
CTSW	0	0	0	0	0	0	0.5161	0	2.8921	3.5153	0	0	0	1.2899	0	0	0		CIB1	0	0	0	0	0	0	0.938383	0	1.88173	1.81742	1.46165	1.47092	0	0	0	0	0
CCDC188	0	0	0	0	0	0	0	0	2.8721	3.2932	0	0	0	0	0	0	0		F2RL2	0	0	0	0	0	0	0.936912	0	0	0	0	0	0	0	0	0	0
SYTL3	0	0	0	2.4265	0	0	0	0	2.8719	3.7754	0	2.5363	0	0	0	0	0		MIR4420	1.92906	0	0	0	0.810175	0	0.934755	0	0	0	0	0	0	0	0	0	0
NEAT1	1.0972	0	0.7588	1.0994	0	0	0.9625	2.609	2.8557	2.8021	1.0349	2.6267	1.197	1.0851	0.95	0	0		LOC105377872	0	0	0	0	0	0	0.932046	0	0	0	0	0	0	0	0	0	0
ADGRE5	0	0	0	1.2949	0	0	1.7068	2.1576	2.844	3.3646	0	3.0837	2.757	0	0	0	0		LOC105371870	0	0	0	0	0	0	0.930473	0	0	0	0	0	0	0	1.57551	0	0
FAM43A	0	0	0	0	0	0	0	1.6867	2.8416	2.7685	0	0	2.3464	0	0	0	0		ZEB2-AS1	1.57256	0	0	0	0.282171	0	0.92916	2.89384	0	0	2.53012	0	0	0	0	0	0
TMEM178A	0	0	0	0	0	0	0	0	2.841	3.3479	0	0	0	0	0	0	0		SRGAP2-AS1	0	0	0	0	0.31012	0	0.928439	0	0	0	0	0	0	0	0	0	0
CASS4	0	0	0	0	0	0	0	0	2.8392	2.1451	0	0	0	0	0	0	0		PNMA2	0	0	0	0	0	0	0.925026	0	3.6315	4.64663	6.11846	0	0	0	0	0	0
ZFPM1	0	0	0	1.3587	0	0	0	0	2.8373	2.8399	0	2.1623	0	0	0	0	0		STAMBPL1	0	0	0	0	0	0	0.923949	0	0.549153	0.807935	0	1.54072	0	0	0	0	1.282
LRP5	0	0	0	1.5555	0	0	0	0	2.8274	1.857	0	0	0	0	0	0	0		CLEC2D	1.42293	0.0962032	0	2.08516	0.36711	0	0.923676	1.50471	1.81724	1.9014	2.14925	1.88632	0	0	0.762669	0	0
HSPG2	0	0	0	3.0368	0	0	0	0	2.8263	2.7049	0	0	0	0	0	0	0		SERTAD3	0	0	0	0	0	0	0.921031	1.83848	2.80343	3.0443	1.84194	1.88918	0	0	0	0	0
LILRA4	0	0	0	1.1564	0	0	0.6287	0	2.8242	1.7146	0	2.3394	0	0	0	0	0		ARHGAP27P2	0	0	0	0	0	0	0.920865	0	0	0	0	0	0	0	0	0	0
CACNA1E	0	2.8401	0	3.3019	0	0	0	0	2.8068	4.1858	0	3.0074	0	0	0	0	0		PLEK	0	0	0	0	0	0	0.91915	1.41938	1.22743	1.41957	1.24	1.75998	0	0	0	0.935728	0
TSPOAP1	2.865	0	0	2.7615	0	0	0.5388	2.1904	2.8011	3.2766	0	2.9594	2.1045	0	0	0	0		CYTH4	0	0	0	0	0	0	0.916338	1.24148	2.06566	1.9968	1.18259	2.0441	0	0	0	0	0
SRGN	0	0	0	0.5468	0	0.7751	1.6642	4.2935	2.7745	3.3631	2.217	2.9868	2.2769	0	1.5449	0	0		PCDHGA12	0	0	0	0	0	0	0.913875	0	0	0	0	0	0	0	0	0	0
NACC2	0	0	0	0	0	0	0	4.0262	2.7732	3.3016	3.4129	0	1.2029	0	0	0	0		LRRK1	0	0	0	0	0	0	0.912348	0	0.975219	1.24176	0.926773	1.35027	1.07212	0.987296	1.11696	0.914269	0
ADGRE2	0	0	0	1.0793	0	0	0	3.9161	2.7718	3.0685	0	0	0	0	0	0	0		LOC105371468	0	0	0	0	0	0	0.910177	0	0	0	0	0	0	0	0	0	0
ULK4P3	0	0	0	0.9179	0	0	0.7422	0	2.7672	3.0039	0	2.1986	0	0	0	0	0		IFI30	0	0	0	0	0	0	0.909883	0	0	0	0	0	0	0	0	0	0
SLC7A5	0	3.3111	0	2.6483	0	0	0	2.9815	2.7581	2.9578	0	2.0958	2.042	0.9699	1.2622	0.5433	0.4525		TMEM63C	0	0	0	0	0	0	0.903671	0	3.08834	3.41325	0	3.77912	0	0	0	0	0
CALHM2	0	0	0	2.4982	0.4976	0.4505	1.0381	3.4356	2.7571	3.0126	2.1496	3.0395	0	0	0	0	0		PTPN22	0.614755	0	0	0	0	0	0.900751	1.18131	1.47931	1.35509	0.977075	1.42935	0	0	0	0	0
SLC1A5	2.5055	0	0	1.8883	0	0	0.7437	3.3854	2.7503	2.6446	0	2.6646	1.4937	1.1354	1.045	0	0		PRKX	0	0	0	0	0	0	0.900397	0	0.822373	1.27451	0	2.03659	0	0	0	0	0
LINC01694	0	0	0	0	0	0	0	0	2.7402	3.4312	0	0	0	0	0	0	0		TREM1	0	0.606602	0	0	0	0	0.899399	4.99827	0	5.85311	6.61516	3.34012	0	0	0	0	0
DUSP8	0	0	0	1.9262	0	0	1.1149	0	2.7342	3.5544	0	2.7199	1.3715	0	0	0	0		LOC105374155	0	0	0	0	0.799435	0	0.899383	0	0	0	0	0	0	0	0	0	0
BHLHE41	1.6557	1.2976	1.2447	2.6746	0.6067	0.7369	1.6993	1.8792	2.7341	3.1215	0	4.7795	0	2.1435	0.9198	0	0		SPAG5	0	0	0	0	0	0	0.895799	0	0	0	0	0	0	0	2.69017	1.08038	2.952
TIGD3	0	0	0	0.9365	0	0	0.5699	0	2.7277	3.1896	0	0	0	0	0	0	0		PPP1R3G	0	0	0	0	0	0	0.895593	7.19598	5.13874	6.1477	5.98113	5.75334	0	0	0	0	0
SLC34A3	0	0	0	0	0	0	0	0	2.7227	2.7285	0	0	0	0	0	0	0		LOC105379378	0	0	0	0	0	0	0.893926	0	0	0	0	0	0	0	0	0	0
SPNS2	0	0	0	0	0	0	0	0	2.718	4.0739	0	0	0	0	0	0	0		CDK14	0	0	0	0	0	0	0.893751	0	0	0.932866	0	1.01265	0	0	0	0	0
PTPRS	0	0	0	0	0	0	1.5977	3.0819	2.714	3.8055	2.4854	1.8236	2.0648	0	0.7071	0.8259	0.6124		LOC101927055	0	0	0	0	0	0	0.893479	0	0	0	0	0	0	0	0	0	0
MAP4K3	0	0	0	0	0	0	2.2612	2.1446	2.7114	3.4499	1.5966	3.3824	3.7361	0	0	0	0		LOC105371520	0	0	0	0	0	0	0.893432	0	0	0	0	0	0	0	0	0	0
ANO8	0	0	0	0	0	0	0	0	2.711	2.7656	0	0	0	0	0	0	0		RCVRN	0	0	0	0	0	0	0.893195	0	0	0	0	0	0	0	0	0	0
SSPN	4.5274	3.2106	1.5065	4.1028	0	2.2982	0.533	2.8008	2.7094	3.4991	0	4.5925	2.6224	1.6782	2.6803	0	0		ITGB3	0	0	0	0	0	0	0.880833	0	0	0	0	0	0	0	0	0	0
COPZ2	0	0	0	0	0	0	0.5228	0	2.7051	3.3571	0	0	4.2435	2.8031	0.5257	0	0		HSFX4	0	0	0	0	0	0	0.880281	0	0	0	0	0	0	0	0	0	0
IFNLR1	0	0	0	0	0	0	1.3222	0	2.7039	2.9765	0	2.0417	1.9248	0	0	0	0		BABAM2-AS1	0	0	0	0	0	0	0.874171	0	0	0	0	0	0	0	0	0	0
DNAH8	5.0665	3.6496	0	4.4056	0	0	0	3.2393	2.6931	3.4335	0	3.4887	0	0	0	0	0		LINC01317	0	0	0	0	0	0	0.871691	0	0	0	0	0	0	0	0	0	0
MIDN	1.7479	0	0	2.146	0	0	0	2.6375	2.691	3.1144	0	2.8587	1.5192	0	0	0	0		CD86	0	0	0	0	0	0	0.87122	0	0.925923	2.17223	0	2.53258	0	0	0	0	1.575
ULK4P2	0	0	0	0.8135	0	0	0	0	2.6759	2.9328	0	2.1806	0	0	0	0	0		POLH	0	0.152436	0	0	0	0	0.869518	1.43999	2.2275	2.53577	1.3091	1.58988	0	0	1.66444	0	0
LRP8	2.5766	0	0	2.411	0	0	0	2.3235	2.6743	2.8224	0	0	1.7839	0	0	0	0		DUSP16	0	0	0	0	0	0	0.869445	0	0.663718	1.06497	0	1.09651	0.695775	0	0	0	0
TLR8	0	0	0	0	0	0	0	6.9151	2.6736	0	4.0413	0	0	0	0	0	0		TBC1D9B	0	0	0	0	0	0	0.868921	0	0.782206	0.950964	0	0.787725	0	0	0	0	0
B3GNT7	0	0	0	1.2809	0	0	0.473	0	2.671	3.5049	1.7049	3.2189	2.091	0	0	0	0		PLIN2	0	0	0	0	0	0	0.867589	1.26083	0.970861	1.60314	0	1.73649	0	0	0	0	0
FNDC5	0	0	0	0	0	0	0	0	2.666	1.8883	0	0	0	0	0	0	0		SERPINB6	0	0	0	0	0	0	0.864757	0	0.790832	1.53281	0.800247	1.07009	0	0	0	0	0
NEB	0	0	0	0	0	0	2.0967	1.3866	2.6528	3.2528	1.3773	2.6739	2.5283	0	0	0	0		ZNF570	0	0	0	0	0	0	0.864657	0	0.95765	1.1756	0	0	0	0	0	0	0
VWA7	0	0	0	3.4938	0	0	0	0	2.6463	3.7565	0	0	0	0	0	0	0		ACTA2-AS1	0	0	0	0	0	0	0.864544	0	0	0	0	0	0	0	0	0	0
ALDH3B1	0	0	0	0	0	0	0	3.3986	2.643	0	0	0	0	0	0	0	0		ATP1B3	0	0	0	0	0	0	0.862832	1.20736	0	0.852616	0	0.949758	0	0	0.712711	0	0
SLC9A5	0	0	0	1.3119	0	0	0	0	2.6423	3.0519	0	0	1.1003	0	0	0	0		LOC105379818	0	0	0	0	0	0	0.862209	0	0	0	0	0	0	0	0	0	0
FAM86B3P	0	0	0	0.7201	0	0	0	0	2.6164	3.0705	0	0	0	0	0	0	0		ISG20L2	0	0	0	0	0	0	0.860326	0	0	0.717582	0	0	0	0	0	0	0
FCRL5	0	0	0	0	0	0	1.9347	1.7734	2.6138	2.9592	1.6437	2.122	2.4014	1.0687	0	0	0		IL10RA	0	0	0	0	0	0	0.858804	0	0.853579	0.77971	1.16026	1.08869	0	0.826309	0	0	0
CLECL1	0	0	2.3037	1.4124	0.6149	1.233	1.6119	1.6205	2.6134	2.6923	1.6532	2.9348	3.1574	0	0	0	0		RN7SKP230	0	0	0	0	0	0	0.85849	0	0	0	0	0	0	0	0	0	0
CPPED1	0	0	0	1.0019	0.5121	0	1.7111	2.3909	2.6058	2.8713	1.7406	2.1022	2.0186	0	0	0	0		SYNJ2	0	0	0	0	0	0	0.858487	0	1.594	1.83274	0.747233	1.79773	0	0	0	0	0
WNT16	0	0	0	0	0	0	1.006	0	2.5952	2.483	1.5226	0	3.6369	0	0	0	0		RNF144A	0	0	0	0	0	0	0.854066	2.95242	2.04188	3.0351	2.51758	2.88972	0	0	0	0	0
MAPK12	0	0	0	3.7042	0	0	0	0	2.5883	3.1853	0	0	0	0	0	0	0		SNORA53	0	0	0	0	0.647286	0	0.852629	0	0	0	0	0	0	0	0	0	0
DGKH	0	0	0	0	0	0	0	3.1899	2.5881	4.1139	2.5665	3.3494	0	0	0	0	0		TRERF1	0	0	0	0	0	0	0.850115	0	0	1.33962	0	2.12435	0	0	0	0	0
EPOR	0	0	0	1.3135	0	0	0.5842	0	2.5842	2.7989	0	0	1.66	0	0	0	0		YWHAH	0	0	0	0	0	0	0.848616	0	1.38147	1.65569	1.14783	1.36328	0	0	1.12548	0	0
UBASH3B	0	0	0	0	0	0	1.3883	1.066	2.5772	2.9355	1.6428	3.5041	3.944	0	0	0	0		DUSP8	0	0	0	0	0	0	0.848558	0	0.868352	1.69163	0	2.19008	0	0	0	0	0
BATF	0	0	0	1.05	0	0.5075	1.3243	0	2.5748	2.62	0	3.2648	0	0	0	0	0		GSDME	0	0.280851	0	0	0	0	0.848127	0	2.44239	2.85367	2.4845	2.74312	0	0	0	0	0
LILRB4	0	0	0	0	0	0	0	0	2.5656	2.1404	0	0	0	0	0	0	0		GPR18	1.01724	0	0	1.10142	0.259467	0	0.847934	1.62349	0	0	1.31923	0	0	0	0	0.892314	0
SAMD3	0	0	0	2.8907	0	0	0	0	2.562	3.8816	0	3.2368	0	0	0	0	0		FCGR2B	0	0	0	1.0899	0	0	0.845199	0	1.56534	1.4258	1.31171	1.78982	0	0	0	0	0
ARID3A	2.1738	0	0	2.151	0	0	0	2.8047	2.5513	2.5222	0	0	0	0	0	0	0		BORCS5	0	0	0	0	0	0	0.845172	0	1.68041	2.08212	0	2.37362	0	0	0	0	0
SCN1B	0	0	0	0	0	0	0	0	2.5499	2.174	0	0	0	0	0	0	0		ITGB2	0	0.141806	0	0	0	0	0.84325	2.18307	2.66017	2.68641	1.95598	1.9607	0	0	0	0	0
BAIAP3	5.4699	3.7376	0	6.038	0.7818	0	0	0	2.5466	3.2999	0	0	0	0	0	0	0		RAB3C	0	0	0	0	0	0	0.843012	0	3.17818	0	0	2.48856	0	0	0	0	0
MCTP1	0	0	0	0	0	0	0	1.6232	2.5442	3.4259	0	3.6045	0	0	0	0	0		SPRR2A	0	0	0	0	0	0	0.841101	0	0	0	0	0	0	0	0	0	0
KIAA0895L	0	0	0	1.8851	0	0	0	0	2.5423	2.9617	0	0	0	0	0	0	0		CYP51A1	0	0	0	0	0	0	0.838456	0	0	0	0	0	0.897519	0	0	0	0
GALNTL6	0	0	0	1.2205	0	0	0	0	2.5397	3.2008	0	0	0	0	0	0	0		C17orf107	0	0	0	0	0	0	0.835818	0	0	0	0	0	0	0	0	0	0
TGFB1I1	0	0	0	0	0	0	0	0	2.5358	2.6146	0	0	0	0	0	0	0		SPATA13	0	0	0	0	0	0	0.835249	2.15833	0	0	1.43914	0	0	0	0	0	0
C5orf58	0	0	0	0	0	0	0	0	2.5349	3.0389	0	0	0	0	0	0	0		CD19	0.900478	0.100495	0	1.62389	0	0	0.835155	1.68389	1.70445	1.53754	1.43347	1.5858	0	0	0	0	0
TNFRSF19	0	0	0	0	0	0	0	3.5496	2.5313	2.6094	0	2.5684	0	0	0	0	0		MYO1F	0	0	0	0	0	0	0.832918	1.14731	0.756676	1.14596	0	1.16642	0	0	0	0	1.569
B4GALT2	0	0	0	1.9192	0	0	0	0	2.529	2.2515	0	0	0	0.5142	0.6046	0	0		CBLB	0.85597	0	0	1.5058	0	0	0.830186	1.36637	1.67095	1.683	1.71397	2.49378	0	0	0	0	1.537
CD80	3.2639	2.4468	0	3.333	0.8962	0.7965	1.035	2.722	2.5178	3.252	1.9803	5.3697	0	0	0	1.7491	1.3854		HSPA7	0	0	0	0	0	0	0.824323	2.59567	0	0	2.50845	0	0	0	0	0	0
ITGB7	1.754	0	0.539	1.5182	0	0.6208	0.928	1.4141	2.5118	2.5609	0	0	1.8133	0	0	0	0		KIF3B	0	0	0	0	0	0	0.823703	0	1.27499	1.82204	0.984555	2.01423	0	0	0	0.564375	0
ITPRIPL1	0	2.4774	0	1.9803	0	0	0	3.6149	2.5062	3.5456	0	0	0	0	0	0	0		ZNF703	2.32063	0.562423	0	3.71107	0	0	0.82318	3.91878	3.19963	3.42571	4.42027	3.52097	0	0	0	0	0
RFLNB	0	0	0	0	0	0	0	0	2.487	2.8534	0	0	0	0	0	0	0		PHACTR2	0	0	0	0	0	0	0.820376	1.87287	0	1.60581	1.48934	1.48892	0	0	0	0	0
LILRB5	0	0	0	0	0	0	0	0	2.4818	2.076	0	0	0	0	0	0	0		MEIS2	0	0	0	0	0	0	0.818681	0	0	5.87728	0	5.83863	0	0	0	0	0
SLC29A1	0	0	0	2.0939	0	0	0	0	2.4814	3.1753	0	0	0	0	0	0	0		LOC100506282	0	0	0	0	0	0	0.816827	0	0	0	0	0	0	0	0	0	0
HCST	0	0	0.6192	1.0644	0.8622	0	2.0694	0	2.4801	3.281	0	0	0	0	1.3896	0	0		LOC101927543	0	0	0	0	0.319333	0	0.814921	0	0	0	0	0	0	0	0	0	0
LINC01918	0	0	0	0	0	0	0	0	2.4733	2.6036	0	0	0	0	0	0	0		EFHD2	0	0	0	0	0	0	0.814453	0.96706	1.02931	1.18053	0.764341	0.754746	0	0	0	0	1.128
ZMIZ1	1.6604	0	0	1.4214	0	0	1.4066	2.6226	2.4716	2.9648	0	2.9154	2.1251	0	0	0	0		TBX15	0	0	0	0	0	0	0.81072	0	0	3.06569	0	2.92908	0	0	0	0	0
RPP25	0	0	0	0	0	0	0.6681	0	2.4695	2.6817	0	0	0	0	0	0	0		FAM95B1	0	0	0	0	0	0	0.810128	0	0	0	0	0	0	0	0	0	0
CASC1	0	0	0	0	0	0	0	0	2.4664	2.566	0	0	1.4684	0	0	0	0		LOC101927256	0	0	0	0	0	0	0.808942	0	0	0	0	0	0	0	0	0	0
FBLN2	0	0	0	0	0	0	0	0	2.4639	0	0	0	0	0	0	0	0		ARHGEF10	0	0.270176	0	0	0	0	0.807868	0	3.17435	3.39547	0	3.47075	0	0	0	0	0
CD226	2.2635	3.451	0	3.0466	0.9453	0	0	0	2.4556	3.0318	2.3486	0	0	0	0	0	0		CD72	2.97103	0.151108	1.34051	3.47676	0.451367	1.22264	0.806816	0	3.61571	3.00321	3.21791	2.14809	0	0	0	0.62618	0
GRIK4	0	0	0	0	0	0	0	0	2.4415	2.2433	0	0	0	0	0	0	0		GET4	0	0	0	0	0	0	0.806255	0	0	0	0	0	0	0	0	0	0
EVC2	0	0	0	2.1533	0	0	0	0	2.4373	2.6899	0	0	0	0	0	0	0		BCAR3	0	0	0	0	0	0	0.806063	1.86171	1.73904	2.17063	1.62421	1.47375	0	0	0	1.05338	0
ARLNC1	0	0	0	3.3179	0	0	0.6197	0	2.4364	2.8709	0	0	0	0	0	0	3.117		CLIP1-AS1	0	0	0	0	0	0	0.806013	0	0	0	0	0	0	0	0	0	0
FAM41C	0	0	0	0	0	0	0	0	2.4351	2.264	0	0	0	0	0	0	0		CTSC	0	0	0	0	0	0	0.80546	0	0	0.858607	1.13352	0.980265	0	0	0	0	1.313
RGS2	0	0	0	0.7437	0	1.215	1.2439	2.1709	2.4318	2.8082	2.0328	4.0752	1.897	0	2.0565	1.1186	1.4436		VPS45	0	0	0	0	0	0	0.805215	0	0.7391	0.928653	1.06312	0.906756	0	0	0	0	0
PLXNC1	0	0	0	0.7493	0	0	1.7718	2.1457	2.4281	2.7835	1.2994	2.6234	1.8423	0.7826	0	0	0		SNORA31	0	0	0	0	0	0	0.80369	0	0	0	0	0	0	0	0	0	0
NFIL3	0	0	0	0	0.5718	0	1.8596	2.7391	2.4222	3.2953	2.7557	2.75	2.7633	1.861	0	0	0		PDGFA	0	0	0	0	0	0	0.799846	0	0	5.6493	0	0	0	0	0	0	0
CD151	0	0	0	1.8463	0	0	0.5747	0	2.4187	2.9039	0	0	0	0	0	0	0		LOC105371348	0	0	0	0	0	0	0.799145	0	0	0	0	0	0	0	0	0	0
TNFRSF13B	2.9841	2.1258	0.6202	3.5981	0.6664	0.9048	0.8837	2.3924	2.4167	3.1219	1.301	3.6939	0	0.8479	0	0	0		SLC7A5P2	0	0	0	0	0	0	0.798815	0	0	0	0	0	0	0	0	0	0
KLK1	0	0	0.9208	2.1466	0	0.6169	0	0	2.4147	0	0	0	0	0	0	0	0		HOXA5	0	0	0	0	0	0	0.798652	0	0	0	0	0	0	0	0	0	0
BCAR3	0	0	0	0.7016	0	0	1.0077	3.0049	2.4142	2.8429	1.684	1.9159	4.1972	0	0.5938	1.2296	0		WDR45B	0	0	0	0	0	0	0.798319	0	0	0.892403	0	1.59786	0	0	0	0	0
MIR3681HG	0	0	0	0	0	0	0.5548	0	2.4107	2.0952	0	3.5661	2.4379	0	0	0	0.5699		LOC284191	0	0	0	0	0	0	0.798195	0	0	0	0	0	0	0.743668	0	0	0
CYTH4	0	0	0	0	0	0	1.0206	1.4235	2.395	2.3217	0	1.6513	1.501	0	0	0	0		MEF2A	0	0	0	0	0	0	0.797663	0.863214	1.45857	1.52905	1.18537	2.02523	0	0	0	0	0
MS4A14	0	0	0	0	0	0	1.0137	2.1513	2.3913	2.2579	0	0	2.4646	0	0	0	0		SREBF2	0	0	0	0	0	0	0.797382	0	0	0.831062	0	0.597318	0	0	0	0	0
DTX3	0	0	0	0	0	0	0.644	0	2.3879	2.5195	0	0	0	0.4677	0	0	0		INAFM2	0	0	0	0	0	0	0.793934	0	0.709469	0.788523	0	1.28467	0	0	0	0	0
SLC27A3	0	0	0	1.6407	0	0	0.6958	0	2.3867	2.4953	0	0	2.1873	0	0	0	0		GFOD1	0	0	0	0	0	0	0.793024	0	1.35474	1.68368	0.570939	1.43897	0	0	0	0	0
SLC12A3	0	2.9272	0	4.6489	0	0	0	0	2.3835	3.3992	0	0	0	0	0	0	0		LGMN	0	0	0	0	0	0	0.791589	1.0472	1.30758	2.27418	0	1.75815	1.84841	0	0	0	1.879
PDCD1LG2	0	0	0	1.071	0	0	1.0149	3.9825	2.3801	2.839	0	2.2339	0	0	0	0	0		NETO1	4.04444	0.316363	0	2.57583	0	0	0.790781	3.58857	3.50581	3.72865	3.39758	0	0	0	0	0	0
ABCA6	0	0	0	0	0	0	0	0	2.3744	3.0808	0	0	0	0	0	0	0		TSEN54	0	0	0	0	0	0	0.789583	0	1.19905	1.64019	0	1.96295	0	0	0	0	1.079
RIC8B	2.7973	0	0.6062	3.3683	0	0.859	0	2.4519	2.37	3.0203	0	0	0	0.8252	1.0929	0.9349	1.1487		FBXO32	0	0	0	0	0	0	0.78745	0	0	1.33848	0	1.30826	1.15023	0	0	0	0
PALM	0	0	0	0	0	0	0	0	2.3694	0	0	0	0	0	0	0	0		RNF11	0	0	0	0	0	0	0.786796	1.95396	1.40975	1.65886	1.53187	2.03546	1.09335	0	0	0	0
GINS3	0	0	0	0	0	0	0.546	0	2.3689	2.4949	0	0	2.3137	0	0	0.6376	0.7963		MIR571	0	0	0	0	0.763912	0	0.786766	0	0	0	0	0	0	0	0	0	0
STX11	0	0	0	1.4983	0	0	0	3.4928	2.3634	2.7647	2.7433	2.8582	0	0	0	0	0		LINC01679	0	0	0	0	0	0	0.785837	2.00624	0	2.07324	0	2.44304	0	0	0	0	0
ITGB1	2.983	2.5229	1.7209	3.084	0.9402	1.8617	0.6135	1.8398	2.3592	2.5945	1.8975	0	2.2868	1.1396	0.9079	1.0503	1.4725		LOC105377428	0	0	0	0	0	0	0.785154	0	0	0	0	0	0	0	0	0	0
SERPINB8	0	0	0	0	0	0	1.3246	1.0975	2.3553	2.0411	0	0	2.9909	0	0	0	0		TTN-AS1	0	0	0	0	0	0	0.781981	0	0	0	0	0	0	0	0	0	0
ABCD2	3.0026	2.212	0	2.097	0	0	0.7193	2.8425	2.3515	2.8686	2.5315	3.7083	0	0	0	0	0		CYTOR	0	0	0	0	0	0	0.780738	0	1.50824	2.02643	0	1.93221	1.93744	0	0	0	0
P3H4	0	0	0	0	0	0	0	0	2.3496	2.5814	0	0	0	0	0	0	0		SH3RF1	0	0	0	0	0	0	0.779475	0	0	1.17271	0	1.25203	0	0	0	0.700519	0
MYO1F	1.4865	0	0	1.5785	0	0.6845	1.1524	2.5906	2.3475	2.7317	0	1.8426	1.808	0	0	0	0		MIR4677	0	0	0	0	0.649725	0	0.778357	0	0	0	0	0	0	0	0	0	0
MAN1C1	0	0	0	0	0	0	0	0	2.323	2.4321	0	1.8458	0	0	0	0	0		PSAP	0	0	0	0	0	0	0.778266	2.32872	1.65084	1.83639	1.93061	1.20211	1.41916	0.934352	0	0	0
FAM72C	0	0	0	0	0	0	0	0	2.3211	2.4344	0	2.1366	0	0	0	0	0		FYN	0	0	0	0	0	0	0.776132	0	0	0	0	0	0	0	0	0	0
PHACTR2	0	0	0	1.3585	0	0.9906	0.9988	2.0802	2.3207	3.2507	1.5324	2.9238	2.0727	0	0	0	0		CHD3	1.47056	0.116749	0	2.3078	0	0	0.775394	1.57181	1.88145	1.65182	1.70113	0.975694	0	0	0.423005	0.942073	0
CELSR3	0	0	0	3.2439	0	0	0	0	2.3179	3.2675	0	0	0	0	0	0	0		ZNRD1	0	0	0	0	0	0	0.773796	0	0	0	0	0	0	0	0	0	0
CYB5R2	0	0	0	3.5263	0	0	0	0	2.3118	2.6764	0	2.1764	0	0	0	0	0		UST	0	0	0	0	0	0	0.772183	0	0	0.865669	0	0	0	0	0	0	0
ANXA2P2	1.8193	1.6816	1.5954	2.479	0.7578	0.9147	0.8281	2.4296	2.3107	2.9249	1.7823	2.6248	1.5117	1.7438	0	0	0		LOC100287852	0	0	0	0	0.551118	0	0.771037	0	0	0	0	0	0	0	0	0	0
BMP8A	0	0	0	2.1827	0	0	0	0	2.3088	3.3256	0	3.8851	2.1487	1.515	0	0	0		PANTR1	0	0	0	0	0	0	0.770143	0	0	0	0	0	0	0	0	0	0
TTC28	0	0	0	0	0	0	0	0	2.289	2.813	0	2.5904	2.5808	0	0	0	0		LINC02245	0	0	0	0	0	0	0.768478	0	0	0	2.28637	2.40451	0	0	0	0.47129	0
CD86	1.4205	0	0	1.3169	0.8141	1.0769	1.6467	2.1822	2.289	3.532	1.2454	3.4324	0	0	0	1.4549	0.7893		ZNF571-AS1	0	0	0	0	0	0	0.767254	0	0	0	0	0	0	0	0	0	0
CSGALNACT1	1.1937	0	0.6972	1.8936	0	0	0	0	2.288	1.7018	0	0	1.2008	1.1848	0	0	0		INTS6L	0	0	0	0	0.184801	0	0.764944	0	0.837273	0.815021	1.00451	1.12293	0	0	0	0	0
ANXA2	2.0798	1.7301	0.8312	2.4052	0	0	0	2.3925	2.2855	2.81	1.7598	2.0904	1.3242	0.7794	0.5693	0	0		TSPAN3	0	0.106894	0	0	0	0	0.763031	0.967681	1.50729	1.64503	1.00795	1.27576	0	0	0	0	0
STUM	0	0	0	0	0	0	0	0	2.282	1.9432	0	0	0	0	0	0	0		PLEKHO2	0	0	0	0	0	0	0.761578	1.98957	0	0	0	0	0	0	0	0	0
GEMIN7-AS1	0	0	0	1.571	0	0	0	0	2.2778	2.3433	0	0	0	0	0	0	0		GPR52	0	0	0	0	0	0	0.761288	0	0	0	0	0	0	0	0	0	0
LINC01547	0	0	0	0	0	0	0	0	2.2745	2.2849	0	0	0	0	0	0	0		PACSIN2	0	0.115613	0	0	0	0	0.760401	1.61583	1.83931	2.0845	1.88854	1.2661	0	0	0	0	0
CNTLN	4.1586	0	0	0	0	0	0	4.6099	2.2743	2.476	0	3.1337	0	0	0	0	0		LRRC18	0	0	0	0	0.471368	0	0.759255	0	0	0	0	0	0	0	0	0	0
FAM72A	0	0	0	0	0	0	0	0	2.269	2.308	0	2.1717	0	0	0	0	0		HNRNPU	0	0	0	0	0.493873	0	0.758996	0	0	0	0	0	0	0	0	0	0
RRAGD	0	0	0.6569	2.0192	0	0	0.9483	3.3689	2.2605	3.2699	0	3.3479	2.2696	1.5808	0	0	0		RHOBTB2	0	0	0	0	0	0	0.758938	0	0	0.979014	0	0	0	0	0	0	0
CCDC9B	0	0	0	1.3521	0	0	0	0	2.2585	2.4224	0	0	0	0	0	0	0		CNTNAP3B	0	0	0	0	0	0	0.758532	0	0	0	0	3.61025	0	0	0	0	0
MIR4435-2HG	0	0	0	0	0	0	0.6171	0	2.2468	2.595	0	2.1546	0	0	0	0	0		HCG18	0	0.109207	0	0	0	0	0.755504	0	0.900014	1.22424	0	0.997791	0	0	0	0	0
FAM72B	0	0	0	0	0	0	0	0	2.2427	2.2712	0	2.2069	0	0	0	0	0		MIR3191	0	0	0	0	0	0	0.754782	0	0	0	0	0	0	0	0	0	0
NBEAL2	1.8282	0	0	1.1701	0	0	0	1.2014	2.2323	2.0861	0	0	0	0	0	0	0		SLED1	0	0	0	0	0	0	0.753357	0	0	0	0	0	0	0	0	0	0
TCF7L2	0	0	0	0	0	0	0.498	3.2695	2.2302	2.5341	0	0	1.751	0.4469	0	0	0		PPM1L	0	0	0	0	0	0	0.752182	0	0	1.27493	0	1.33482	0	0	0	0	0
BHLHE40-AS1	0	0	0	0	0	0	0	0	2.229	2.7013	2.7324	2.7399	0	0	0	0	0		PTMAP11	0	0	0	0	0	0	0.751848	0	0	0	0	0	0	0	0	0	0
TTC38	0	0	0	1.1641	0	0	0.5259	0	2.226	2.7575	0	3.1914	2.4355	0	0	0	0		PHF2	0	0	0	0	0	0	0.748815	1.0554	1.34138	1.77511	1.33331	1.66824	0	0	0	0	0
AIF1	0	0	0	0	0	0	0	0	2.2246	2.0567	0	0	0	0	0	0	0		APMAP	0	0	0	0	0	0	0.74501	1.26137	0.777607	1.35444	0	1.13743	0	0	0	0	0
LRMP	0	0	0	0	0	0	1.0208	1.7233	2.2233	2.2371	0	0	1.2072	0	0	0.9043	0.7219		CMIP	0	0	0	0	0	0	0.743802	1.22702	0.611581	1.09483	0.809821	1.2433	0	0	0	0	0
ARHGEF40	0	0	0	0	0	0	0	0	2.223	0	0	0	0	0	0	0	0		MIR3194	0	0	0	0	0	0	0.741913	0	0	0	0	0	0	0	0	0	0
RNF144A	0	0	0	0	0	0	0.7985	3.1273	2.2182	3.2079	2.3158	4.3051	3.616	0	0	0	0		CNOT2	0	0	0	0	0	0	0.741335	0	0	0	0	0.75529	0	0	0	0	0
GPRIN1	0	0	0	0.6733	0	0	0	0	2.2181	2.6281	0	0	0	0	0	0	0		IDI1	0.562627	0	0	0	0	0	0.741335	1.31069	1.47587	1.80205	0.859284	2.17038	0	0	0	0	0
BORCS5	0	0	0	0	0	0	0.816	0	2.2147	2.6137	0	0	0	0	0	0	0		LITAF	0	0	0	0	0	0	0.74029	1.57673	2.04185	2.42755	1.10585	1.93816	0	0	0	0	0
LGMN	0	0	0	0.9261	0	0	1.3441	2.0423	2.2132	3.1756	1.5955	0	0	1.8795	0	0	0		LOC729867	0	0	0	0	0	0	0.73957	0	0	0	0	0	0	0	0	0	0
CDK2AP1	0	0	0	0	0	0	0	0	2.2126	2.2082	0	0	1.7824	0.7318	0	0	0		LOC101928696	0	0	0	0	0.370789	0	0.739121	0	0	0	0	0	0	0	0	0	0
KLF4	0	0	0	0	0	0	0	0	2.2119	0	0	0	0	0	0	0	0		OR2A1-AS1	0	0.156879	0	0	0.445345	0	0.73904	0	0	0	0	1.34119	0	0	0	0	0
CDC42EP3	1.3509	0	0.7082	1.76	0	0.613	0.9112	2.4975	2.2098	2.9925	1.5167	3.5446	1.7834	0	0	0	0		WARS	0	0	0	0	0	0	0.738513	1.74297	0	0	1.14154	0.691742	1.7815	1.58108	0	0	0
ENOSF1	2.0875	0	0	3.2498	0	0.4718	0	0	2.2024	2.5379	0	2.3818	0	1.5352	0.6062	0	0.6778		LOC100129617	0	0	0	0	0.278885	0	0.736186	0	0	0	0	0	0	0	0	0	0
RNF139-AS1	0	0	0	0	0	0	1.1472	0	2.2009	2.2343	0	0	1.626	0	0	0	0		KRTAP5-AS1	0	0	0	0	0	0	0.73505	0	0	1.18274	0	2.4608	0	0	0	0	0
STAC3	0	0	0	0.9575	0	0	0	0	2.2	1.8943	0	0	0	0	0	0.5898	0.5554		MT1X	0	0	0	0	0	0	0.733849	0	0	0	0	0	0	1.01559	0	0	0
STAMBPL1	0	0	1.5415	1.6647	0.6658	0.923	1.5897	1.0663	2.1979	2.4524	1.3883	0	2.0787	0	0	0	0		CYCSP52	0	0	0	0	0	0	0.733752	0	0	0	0	0	0	0	0	0	0
SSBP3	1.9878	0	0	1.7351	0	0.729	0	2.259	2.1937	2.3563	0	0	3.0817	0	0.8942	1.0605	1.0122		RRAGD	0	0	0	0	0	0	0.72839	0	0	0	0	0	1.03697	0	0	0	0
ADGRG5	0	0	0	0	0	0	1.0995	1.4865	2.1814	2.1659	0	0	2.7458	0	0	0.5611	0		EMP3	0	0	0	0	0	0	0.728027	1.20971	1.3207	1.55129	0.972567	1.5644	0	0	0	0	0
SYNJ2	0	0	0	0.6413	0	0	0.8302	1.8956	2.1811	2.415	1.4685	0	1.6773	0	0	0	0		ULK4P3	0	0	0	0	0	0	0.727929	0	1.797	2.04113	0	1.67034	0	0	0	0	0
FAM72D	0	0	0	0	0	0	0	0	2.166	2.262	0	2.1206	0	0	0	0	0		MIR644A	0	0	0	0	0.59041	0	0.727374	0	0	0	0	0	0	0	0	0	0
HOTAIRM1	0	0	0	1.6825	0	0	0.6303	0	2.1655	2.6209	0	3.6694	2.5824	0	0	0.6791	0		SNX9	1.36896	0.156553	0	0	0.243524	0	0.7255	1.37506	1.19444	1.41424	2.02521	0.913655	0	0	0	0	0
OGDH	1.2521	0	0	0.7181	0	0	1.2117	1.9309	2.1627	2.5492	0	0	0	0.5399	0	0	0.5098		TIGD3	0	0	0	0	0	0	0.725361	0	1.80677	2.27673	0	0	0	0	0	0	0
ARPC5L	0	0	0	0.6578	0	0	0.8877	1.5763	2.1596	2.4477	0	1.5684	1.2943	0	0	0	0		FAM90A9P	0	0	0	0	0	0	0.725097	0	0	0	0	0	0	0	0	0	0
ADGRE3	0	0	0	2.6762	0	0	0	0	2.1561	2.2896	0	0	0	0	0	0	0		CD247	0	0	0	0	0	0	0.724071	0	0	0.863323	0	2.74217	0	0	0	0	0
MT2A	0	0	0	1.0206	0	0	1.1195	0	2.1555	2.1597	0	0	1.8972	0	0	0	0		MIR1587	0	0	0	0	0.334576	0	0.723414	0	0	0	0	0	0	0	0	0	0
DNAJC5B	0	3.7337	0	3.097	0.615	0	0	0	2.1505	2.8126	0	3.1503	0	0	0	0	0		NIBAN1	0	0	0	0	0	0	0.720655	1.2535	0	0	0	1.25876	0	0.698106	0.828325	1.50636	1.3995
ARL4C	0	0	0	0	0	0	0	1.1348	2.1503	1.8413	0.966	0	1.2121	0	0	0	0		E2F7	0	0	0	0	0	0	0.72049	2.85128	2.63297	3.54054	2.18735	3.20734	0	0	0.956343	0	5.088
ABHD6	0	0	0	0.6604	0	0	1.1597	1.756	2.1482	2.4466	0	1.6336	2.5032	0	0	0	0		MNDA	0	0	0	0	0	0	0.720294	1.83537	0	0	0	1.35999	0	0	0	0	0
LINC02081	0	0	0	0	0	0	0	0	2.1478	3.1333	0	0	0	0	0	0	0		LOC100505736	0	0	0	0	0.526966	0	0.718855	0	0	0	0	0	0	0	0	0	0
CMTM3	0	0	0	0	0	0	1.0145	0	2.1468	1.8592	0	0	0	0	0	0	0		POU2F2	0	0	0	0	0	0	0.718149	0	1.11917	1.08227	0.643476	0.848888	0	0	0	0	0
RHOC	0	0	0	0	0	0	0.6453	0	2.1427	2.3181	0	0	2.7262	0	0	0	0		GZMM	0	0	0	0	0	0	0.718024	0	4.96162	5.38187	0	0	0	0	0	0	0
PER3	0	0	0	0.9334	0	0	0	0	2.142	2.3066	0	0	0	0	0	0	0		MIR4673	0	0	0	0	0	0	0.717975	0	0	0	0	0	0	0	0	0	0
SMPD3	0	0	0	1.7288	0	0	0	0	2.1407	0	0	0	0	0	0	0	0		FRMPD3-AS1	0	0	0	0	0	0	0.716316	0	0	0	0	0	0	0	0	1.22843	0
CAMSAP2	0	0	0	2.1966	0	0	0	2.7076	2.1357	3.0802	0	3.3585	0	0	0	0	0		PLEKHO1	0	0	0	0	0	0	0.716243	1.05302	1.04774	1.24893	0.71409	1.20153	0	0	0	0	0
MAP3K6	0	0	0	0.9909	0	0	0	0	2.1346	1.7818	0	0	0	0	0	0	0		LOC283710	0	0	0	0	0	0	0.716226	0	0	0	0	0	0	3.45163	1.46135	1.13162	0
SHCBP1	0	2.873	0	2.5945	0.5436	0	0	0	2.1309	3.1383	0	0	0	0	1.7071	2.6908	3.2895		DNTTIP2	0	0.0729299	0	0	0	0	0.712866	0	0	0.644137	0	0	0	0	0	0	0
FAM49A	0	0	1.2055	1.0473	0	1.1111	1.2798	2.1002	2.1283	2.4968	0	0	1.9146	0.7219	0	0	0		LINC01504	0	0	0	0	0	0	0.712366	0	2.21728	2.18664	0	1.83916	0	0	0	0	0
ARHGAP6	2.3506	2.6043	0	3.6904	0	0	0	0	2.1237	3.041	2.6513	3.1652	0	0	0	0	0		SNORA70B	0	0	0	0	0	0	0.709678	0	0	0	0	0	0	0	0	0	0
SH2D4A	0	0	0	1.7229	0	0	0	0	2.1197	1.4217	0	0	0	0	0	0	0		GNAZ	0	0	0	3.48154	0	0	0.709229	3.7189	0	0	4.0928	0	0	0	0.648421	0.532637	0
E2F1	0	0	0	2.3464	0	0	0	0	2.1196	2.0662	0	0	0	0	0	0	0.6211		OCLNP1	0	0	0	0	0	0	0.709178	0	0	0	0	0	0	0	0	0	0
PEBP4	0	0	0	0	0	0	1.311	0	2.1194	3.4576	0	2.9692	0	0	0	0	0		DNAJC1	0	0	0	0	0	0	0.708936	0	0	1.23998	0	1.39016	2.27836	2.77101	0	0	0
HS3ST3B1	0	0	0	0	0	0	0	0	2.1193	2.3451	0	1.9723	0	0	0	0	0		LOC100129046	0	0	0	0	0	0	0.707655	0	0	0	0	0	0	0	0	0.591531	0
CD58	1.5487	0	0	2.0482	0	1.1196	0	1.9883	2.1187	2.4008	0	3.7083	1.2998	0	0	0	0		LOC145474	0	0	0	0	0.587228	0	0.706877	0	0	0	0	0	0	0	0	0	0
LITAF	0	0	0	0	0	0	0.9378	1.8446	2.1186	2.4995	1.3459	2.3243	1.1658	0	0	0	0		PPIEL	0	0	0	0	0	0	0.706152	0	0	0	0	0	0	0	0	0	0
SLC35D2	0	0	0	2.486	0.6612	0	0	2.7022	2.1155	2.3454	0	0	1.4024	0	0	0	0		LOC101928605	0	0	0	0	0	0	0.705977	0	0	0	0	0	0	0	0	0	0
GABARAPL1	0	0	0	0	0	0	0.5539	2.7264	2.1125	2.2653	0	0	0	0.7481	1.2153	0	0.8067		RGS1	2.17989	0	0	0	0	0	0.705802	2.66554	0	0	1.96793	3.66831	0	1.20553	0	0	0
CALD1	0	0	0	1.9917	0	0	0	0	2.1122	2.8391	0	3.0217	0	0	0	0	0		CCDC146	0	0	0	0	0	0	0.705642	0	0	0.698841	0	1.39312	0	0	0	0	0
ABCC4	1.7069	1.5323	0	1.8992	0	0	0.9953	2.7453	2.1103	2.8626	1.7706	2.6958	2.5943	0	0	0	0		NIPSNAP3B	0	0	0	0	0	0	0.70504	0	0	0	0	0.857106	0	0	0	0	0
SERTAD1	0	0	0	0	0	0	0	0	2.1028	2.3364	0	0	0	0	0	0	0		NT5C3B	0	0	0	0	0	0	0.701321	0	1.19789	1.17466	0	1.26574	0	0	0	0	0
CYTOR	0	0	0	0	0	0	1.0016	0	2.0988	2.6121	0	2.4279	0	2.0971	0	0	0		SNTB1	0	0	0	0	0	0	0.700541	1.09529	1.08936	1.26704	1.13417	1.67208	0	0	0	0	1.369
ARHGEF10	0	0	0	0	0	0	0.6753	0	2.0874	2.3042	0	2.481	1.8767	0	0	0	0		MAP4K3-DT	0	0	0	0	0	0	0.70054	0	0	0	0	2.88031	0.851899	0	0	0	0
IGF2BP3	0	0	0	1.7845	0	0	0	3.2069	2.0865	3.0728	0	0	0	0	0.7417	2.4798	1.6499		BCL9L	0	0	0	0	0	0	0.700004	1.20495	1.65618	1.91702	1.05216	0.868872	0	0	0	0	0
ATP1A3	0	0	0	0.9426	0	0	0.4566	0	2.0841	2.3051	0	0	0	0	0	0	0		ASPH	0	0	0	0	0	0	0.699069	0	0	0.960515	0	1.21585	0.986365	0	0.576835	1.13508	0
LINC01679	0	0	0	1.243	0	0	0.9662	0	2.0837	3.1239	0	0	0	0.6957	0	0	0		REPS2	0	0.320272	0	0	0	0	0.697858	0	2.093	2.05408	1.94545	1.41995	0	0	0	0	0
FMNL2	0	0	0	0	0	0	1.6608	1.5356	2.0794	3.1877	2.3398	3.4953	0	0	0	1.3802	0		HCG14	0	0	0	0	0	0	0.697744	0	0	0	0	0	0	0	0	0	0
AIM2	3.4126	2.8798	2.8456	4.0204	1.0959	1.7523	0.7336	1.9963	2.0726	2.664	1.609	2.9104	0	0	0.9903	1.197	1.5176		NDRG4	0	0	0	0	0	0	0.69647	2.89273	4.34479	4.14757	0	3.64847	0	0	0	0	0
GRN	0	0	0.6612	0.8658	0	0	1.2923	1.9957	2.0689	2.0583	1.2712	0	2.3275	0	0	0	0		PCSK6	0	0	0	4.35793	0.302082	0	0.695915	3.94596	6.29125	6.3032	4.8438	3.64807	0	0	0	0	0
ASTL	0	0	0	0	0	0	0	0	2.0687	3.9794	0	3.3416	0	0	0	0	0		ITGB7	0	0	0	0	0	0	0.695279	0	1.00447	1.05753	0	1.04261	0	0	0	0	0.8085
FAM214B	0	0	0	0.7476	0	0	0	2.4379	2.0679	2.0354	0	0	1.1233	0	0	0	0		TESC	0	0	0	0	0	0	0.69321	0	0	0	0	0	0	0	0	0	3.6145
LINC01435	0	0	0	0	0	0	0	0	2.0676	2.7397	0	3.3892	0	0	0	0	0		RNA5SP161	0	0	0	0	0	0	0.688589	0	0	0	0	0	0	0	0	0	0
MPST	0	0	0	0	0	0	0	0	2.0623	1.9194	0	0	0	0	0	0	0		LINC00342	0	0	0	0	0	0	0.688437	0	0	0	0	0	0	0	0	0	0
CIB1	0	0	0	0	0	0	1.0895	0	2.0558	1.987	1.6265	0	1.4804	0	0	0	0		SYK	0	0	0	0	0	0	0.688372	0	1.41885	1.31576	1.12618	1.45228	0	0	0	0	0
DAPP1	0	0	0	0	0	0	1.1491	1.1025	2.0544	2.0176	1.0965	0	1.6637	0	0	0	0		RABGAP1L	0	0	0	0	0	0	0.687532	0.687236	0.611666	1.14884	0	1.46389	0	0	0	0	0
AEBP1	0	0	0	0	0	0	0	0	2.0523	0	0	0	1.8095	0	0.583	0	0		SLC25A19	0	0	0	0	0	0	0.686974	0	0.902227	1.05723	0	1.04528	0	0	0	0	0.924
RBM47	0	1.9065	0	2.7512	0	0	0	2.612	2.0485	2.6164	2.0552	2.3288	0	1.4922	1.3194	0	0		IBA57-DT	0	0	0	0	0	0	0.683148	0	0	0	0	0	0	0	0.776693	0	0
LILRB1	0	0	0	0	0	0	0.916	0	2.0424	1.9835	0	1.7752	2.4466	0	0	0	0		DNMBP-AS1	0	0	0	0	0	0	0.682588	0	0	0	0	0	0	0	0	0	0
DOK7	3.589	0	0	3.0052	0	0	0	0	2.0424	2.5125	0	0	0	0	0	0	0		ARMT1	0	0	0	0	0	0	0.680626	0	0.8502	0.76675	0.805241	0	0	0	1.09529	0	0.8515
TXLNB	0	0	1.4187	1.7401	0	0	1.5493	0	2.0415	2.4993	0	0	0	2.2294	1.7241	0.8381	1.3893		MIR645	0	0	0	0	0	0	0.679703	0	0	0	0	0	0	0	0	0	0
DTX1	0	0	0	0	0	0	1.2576	0	2.0399	2.17	0	1.9584	2.6685	0	0	0.7583	0.9923		SNX30	1.35553	0.255277	0	0	0	0	0.679105	2.5264	2.00889	2.34166	1.52995	1.08422	0	0.557087	1.11419	1.44184	0
CLN8	0	0	0	0	0	0	0.8487	0	2.0188	1.8042	0	1.6068	2.7739	0	0	0	0		GRAP	0	0	0	0	0	0	0.678976	0	0.930257	1.08619	0	1.39542	0	0	0	0	0
KCNN4	2.7643	2.0395	0.544	3.6535	0.5698	0	0	1.3964	2.0174	2.7301	0	2.4155	0	0	0	0	0		PTPN12	0	0	0	0	0	0	0.678966	1.22482	1.01168	0.985498	1.56614	1.66436	0	0	0	0	0
RAB36	0	0	0	2.029	0	0	0	0	2.0171	2.1787	0	0	0	0	0	0	0		RSKR	0	0	0	0	0	0	0.678588	0	0	0	0	0	0	0	0	0	0
C15orf39	2.1886	0	0	1.5941	0	0	0.6738	2.8845	2.0094	2.1065	0	2.7838	0	0.5696	0.5488	0	0		ANKRD42	0	0	0	0	0	0	0.678386	0	0.51671	0.575962	0	0.859341	0.721172	0	0	0	0
TSEN54	0	0	0	0.8152	0	0	1.0836	0	2.0033	2.4391	0	2.7338	2.7282	0	0	0	0		MIR4513	0	0	0	0	0	0	0.677884	0	0	0	0	0	0	0	0	0	0
SLC25A34	0	0	0	0	0	0	0	0	1.9993	2.0578	0	0	1.709	0	0	0	0		SNX8	0	0	0	0	0	0	0.677325	0	0.884465	1.10707	0	0	0	0	0	0	0
ITGB2	0	0	0	0	0	0	1.0284	1.936	1.9869	2.0098	1.2056	0	1.4969	0	0	0	0		PRKD3	0	0	0	0	0	0	0.677026	0.694652	0.491325	1.0674	0.669041	0.815413	0	0	0	0	0
FAIM	0	0	0	1.5441	0.5072	0	1.1594	0	1.9863	2.3207	0	0	1.6641	0.4831	0	0	0		SNORD13P2	0	0	0	0	0	0	0.675505	0	0	0	0	0	0	0	0	0	0
44082	0	0	0	0	0	0	0	0	1.9863	2.6261	0	0	0	0.9718	0	0	0		TTC28	2.54828	0.422721	0	1.93512	0.445447	0	0.675235	2.62525	3.91982	4.45085	2.95572	3.21031	0	0	0	0	0
PRAG1	0	0	0	0.774	0	0	1.1291	1.4256	1.9852	2.0951	0	2.3185	2.6448	0	0	0	0		LIMK1	0	0	0	0	0	0	0.671511	0	1.21736	1.36707	0	1.27131	0	0	0	0	2.1555
RFX2	0	0	0	0	0	0	0	0	1.9835	2.075	0	0	0	0	0	0	0		CD274	0	0	0	0	0	0	0.670718	0	1.29434	1.71644	0	2.37825	0	0	0	0	3.0455
ATP2B4	3.1751	2.6853	0.7113	3.3096	0.6897	0.9688	0	1.5122	1.982	2.631	1.6991	2.5458	0	1.0183	0.9333	0	0		LOC105369669	0	0	0	0	0.651588	0	0.670467	0	0	0	0	0	0	0	0	0	0
HSPA1A	0	0	0	1.5276	0.507	0.8706	1.1201	0	1.9799	1.9872	0	0	0	0	0	0	0		PRMT9	0	0	0	0	0	0	0.670319	0	0	0	0	0	0	0	0	0	0
LINC00963	0	0	0	0	0	0	0.6368	0	1.973	2.9851	0	0	1.4345	0	0	0	0		IGHG3	0	0	0	0	0	0	0.66911	0	0	0	0	0	2.43087	2.21631	0	0	0
POLR1C	0	0	0	0.5	0	0	0.7611	0	1.9715	1.8045	0	0	1.8065	0	0	0	0		SETBP1	0	0	0	0	0	0	0.668888	0	0	0.872957	0	0.971868	0	0	0	0	0
TP53I11	0	0	0	0	0	0	0.9534	0	1.9652	1.9329	0	1.9639	1.8701	0	0	0	0		LOC105374985	0	0	0	0	0	0	0.664788	0	0	0	0	0	0	1.62923	0	0	0
TMEM44	0	0	0	1.5303	0	0	0	0	1.952	2.344	0	0	0	0	0	0	0		LRRC73	0	0	0	0	0	0	0.664359	0	8.71436	8.95126	0	0	0	0	0	0	0
TAGLN	0	0	0	0	0	0	0	0	1.9504	1.5606	0	0	2.0386	0	0	0	0		CD164	0	0	0	0	0	0	0.664217	1.18408	1.27351	1.43378	0.863837	1.33462	0	0	0	0	0
LIMK1	2.0209	0	0	0.7392	0	0	0.7293	2.0878	1.9483	2.0947	0	0	1.3812	0	0	0.4915	0		LINC00173	0	0	0	0	0	0	0.663463	0	0	0	0	0	0	0	0	0	0
CREM	0	0	0	0	0	0	0.603	1.418	1.9473	2.3004	0	1.8969	2.4664	0	0	0	0		PPIP5K1	0	0	0	0	0	0	0.663457	0	0	0	0	0	0	0	0	0	0
PPM1N	0	0	0	1.2559	0	0	0	0	1.9453	2.175	0	0	0	0	0	0	0		LOC105374464	0	0	0	0	0	0	0.662551	0	0	0	0	0	0	0	0	0	0
ABHD4	0	0	0	0	0	0	2.0078	1.6352	1.942	2.0188	0	1.6471	1.9151	0.9379	0	0	0		LOC100505658	0	0	0	0	0	0	0.65642	0	0	0	0	0	0	0	0	0	0
CTBP2	0	0	0	0	0	0	0	0	1.9413	1.7947	0	0	0	0	0	0	0		LOC102723703	0	0	0	0	0	0	0.656214	0	0	0	0	0	0	0	0	0	0
FOSL2	0	0	0	0.8642	0	0	0	4.7864	1.9362	3.6299	1.8767	3.5173	0	0	0	0	0		C15orf65	0	0	0	0	0	0	0.656202	0	0	0	0	0	1.77944	1.36356	0	0	0
SPIRE1	0	0	0	1.6702	0	0	0	0	1.9227	2.8728	0	2.8203	0	0	0	0	0		JAZF1	1.38848	0.204155	0	0	0	0	0.655074	1.73348	1.63807	2.28861	1.76528	1.22964	0	0	0	0	0
TUBB2A	0	0	0	0.6925	0	0	0.5899	0	1.9194	2.2842	0	2.1988	1.8635	0	0	0.9083	1.3914		FAM120A	0	0	0	0	0	0	0.655068	0	0	0	0	0	0	0	0	0	0
IQGAP2	0	0	0.4606	0	0	0	1.0276	2.1966	1.9097	2.2254	1.7005	2.8908	2.6619	0	1.9575	0	0		LOC100130872	0	0	0	0	0	0	0.653253	0	0	0	0	0	0	0	0	0	0
TUBB2B	0	0	0	0.7288	0	0	0	0	1.9076	2.2811	0	0	0	0	0.993	1.6266	2.4967		FAIM	0	0	0	0	0	0	0.652226	0	0	0	0	0	0	0	0	0	0.9285
ZEB2	0	0	0	0	0	0	0.9193	1.4457	1.9044	2.149	0	0	2.4619	0	0	0	0		PHACTR2-AS1	0	0	0	0	0	0	0.651819	0	0	0	0	0	0	0	0	0	0
PTP4A3	0	0	0	2.0679	0.7564	0.4994	0.7718	0	1.8979	1.9517	0	0	0	0	0.9921	0	0		GPCPD1	0.532034	0	0	0	0	0	0.651548	1.20758	0.910837	1.00401	0.745087	1.08498	0	0	0	0	0
INPP4A	0	0	0	0.9899	0	0	0.6782	1.7159	1.889	1.9071	0	2.4702	1.7114	1.7809	1.1152	0	0		TPP1	0	0	0	0	0	0	0.650326	1.2316	0.929422	1.02677	0.743026	0.878108	0	0	0	0	0
MAP3K8	0	0	0	0	0	0	0.5087	0	1.8887	1.8023	0	0	1.1837	0	0	0	0		PBX4	0	0	0	0	0	0	0.649084	0	0	1.24137	0	2.65695	0	0	0	0	0
B3GNTL1	0	0	0	0.6945	0	0	0	0	1.8841	2.7246	0	0	0	0	0	0	0		RASGRP1	0	0	0	0	0	0	0.648427	0.772159	0.881193	1.34609	0.563885	2.01741	0	0	0	1.21621	0
BCAT1	0	0	0	2.2593	0	0	0	0	1.8835	2.8891	0	3.3361	0	0	0	1.3346	1.4799		RPP25	0	0	0	0	0	0	0.647737	0	1.69636	1.9136	0	0	0	0	0	0	0
LINC00173	0	0	0	1.248	0	0.6713	0.6366	0	1.8794	2.1657	0	0	1.6609	0	0.6845	0	0		MIR2909	0	0	0	0	0	0	0.647559	0	0	0	0	0	0	0	0	0	0
KNL1	0	0	0	0	0	0	1.6397	1.6015	1.8792	1.8671	0	0	1.3556	0	0	2.2476	3.27		MYO9B	0	0	0	0	0	0	0.645789	0	0.663942	0.978729	0	1.16959	0	0	0	0	0
FCGR2A	0	0	1.002	0	0	0	0.4773	4.7497	1.8782	1.7938	2.1363	0	3.3106	0	0	0	0		SERPINB1	0	0	0	0	0	0	0.644083	1.58614	1.48886	1.66891	1.14096	0.981449	0	0	0	0	0
ESR1	0	0	0	0.7913	0	0	0	0	1.8734	2.7852	0	3.7684	0	0.4764	0	0	0		SLC2A13	0	0	0	0	0	0	0.644077	1.77786	1.09424	1.57959	2.02677	1.56051	0	0	0	0	0
BCL2L2-PABPN1	0	0	0	1.7692	0	0	0	0	1.8721	2.1306	0	0	0	0	0	0	0		RCBTB2	0	0	0	0	0	0	0.643162	4.68924	3.9183	3.72986	4.70426	4.1685	2.14053	2.14608	1.11129	0.926583	0
SPRED1	0	0	0	0	0	0	0	0	1.8641	1.6888	0	2.4722	0	0	0	0	0		AKT2	0	0.0806257	0	0	0	0	0.642763	0	1.09677	1.27933	0.573299	1.77172	0	0	0	0	0
SIK1	0	0	0	1.1025	0	0	0	0	1.8611	2.0517	0	1.9393	0	0	0	0	0		PGPEP1	0	0	0	0	0	0	0.642733	0	0.642304	0.998129	0	0	0.549756	0	0	0	0
EEF1A2	0	0	0	0	0	0	0	0	1.8564	0	0	0	0	0	0	0	0		MTSS1	0	0.125206	0	0	0	0	0.639089	0	1.6012	1.68793	0.862642	0.938903	0	0	0	0	0
IL10RA	0	0	0	1.0203	0	0	1.2931	0.9831	1.8549	1.7767	1.0652	0	1.4835	0	1.1553	0	0		RHOB	0	0.110133	0	0	0	0	0.63907	1.90143	0	2.07582	2.80911	2.25262	0	0	0	0	0
TRIM2	0	0	0	0	0	0	0	0	1.8438	1.849	0	2.3604	1.1622	0	0	0	0		PCDHGB2	0	0	0	0	0	0	0.639051	0	0	0	0	0	0	0	0	0	0
MUC4	0	0	0	0	0	0	0	0	1.8369	1.9397	0	0	0	0	0	0	0		LINC00943	0	0	0	0	0	0	0.637434	0	0	0	0	2.60894	0	0	0	0	0
TDH	0	0	0	0	0	0	0	0	1.8358	1.787	0	0	2.2524	0	0	0	0		LOC105378614	0	0	0	0	0	0	0.636841	0	0	0	0	0	0	0	0	0	0
PPM1E	0	0	0	0	0	0	0	0	1.8342	3.166	0	0	0	0	0	0	0		LOC105370489	0	0	0	0	0	0	0.636275	0	0	0	0	0	0	0	0	0.953193	0
ZYX	0	0	0	1.9661	0.5115	0	0.5683	2.4378	1.829	1.9388	0	0	0	0	0	0	0		PCSK7	0	0	0	0	0	0	0.635641	0	0.659669	0.723123	0	0.749331	0	0	0	0	0
TEX9	5.1834	5.6681	0	4.7257	1.7364	0	0	3.003	1.8275	3.7103	2.9752	3.1986	0	0	0	2.8667	2.7057		RGCC	0	0	0	0	0	0	0.635622	2.79758	2.45777	2.78182	0	1.59093	1.77408	0.969097	0.875445	0	0
EPB41L4A	0	0	0	0.783	0	0	1.8414	0	1.8272	2.6556	0	3.4946	1.778	1.5534	0.8032	0	0		TBC1D12	0	0	0	0	0	0	0.633941	0	0	0.848876	1.42735	0.771142	0	0	0	0	0
TFR2	0	0	0	0.9296	0	0	0	0	1.8235	1.8522	0	0	1.9109	0	0	0	0		EFNA4	0	0	0	0	0	0	0.631436	0	0	0	0	0	0	0	0	0	0
CLPTM1L	0	0	0	1.5433	0	0	0	1.0152	1.8229	2.4154	0	2.5614	0	2.3883	2.3082	1.061	1.2566		MAP3K8	1.01662	0	0	1.28343	0	0	0.63139	1.73006	2.05277	1.9698	1.95811	1.79885	0	0	0	0.610719	0
AGTPBP1	0	0	0	0	0	0	1.3178	1.426	1.8196	1.8735	1.3671	0	1.777	0	0	0	0		HOXA10	0	0	0	0	0	0	0.629278	0	0	0	0	0	0	0	0	0	0
ABTB2	0	0	0	0	0	0	0	0	1.8137	1.9674	0	0	0	0	0	0	0		B4GALT5	0	0	0	0	0	0	0.627449	1.77658	1.5894	2.31883	1.68794	1.07563	0	0	0.619994	1.14021	0
NR4A2	0	0	0	1.2854	0	0	0.5908	1.5718	1.8125	2.1412	0	2.1857	1.8364	0	0	0	0		THRA1/BTR	0	0	0	0	1.11038	0	0.627445	0	0	0	0	0	0	0	0	0	0
GOLGA8T	0	0	0	0	0	0	0	0	1.8125	2.1334	0	0	0	0	0	0	0		ASAP1	0	0.147201	0	0	0	0	0.626181	0.911722	0.835087	1.26396	0	1.2078	0	0	0	0.954682	0
MGAT3	0	0	0	2.4195	0	0	0	0	1.8015	2.3126	0	0	0	0	0	0	0		LOC105375260	0	0	0	0	0	0	0.623666	0	0	0	0	0	0	0	0	0	0
SIK1B	0	0	0	1.0882	0	0	0	0	1.7989	2.0026	0	1.9008	0	0	0	0	0		APBB3	0	0	0	0	0	0	0.622943	0	0	0	0	0	0	0	0	0	0
PIP5KL1	0	0	0	0	0	0	0	0	1.7958	1.8716	0	0	0	0	0	0	0		SKAP2	0	0	0	0	0	0	0.622374	0.776988	0.565582	0.73122	0.7071	0.871154	0	0	0	0	0
PTPN12	0	0	0	0.9089	0	0.4508	0.8737	0.9361	1.7956	1.7643	0	1.7661	2.3161	0	0	0	0		SCX	0	0	0	0	0	0	0.621981	0	0	0	0	0	0	0	0	0	0
RNF11	0	0	0	0	0	0	0.9317	1.3296	1.7948	2.0392	1.5068	0	1.732	1.1681	0.9722	0	0		LINC01845	0	0	0	0	0	0	0.621769	0	0	0	0	1.69664	0	0	0	0	0
ZAP70	0	0	0	0	0	0	1.1162	0	1.7938	1.6288	0	0	0	0	0	0	0		PPP1R14A	0	0	0	0	0	0	0.620262	0	0	0	1.95555	0	0	0	0	0	0
EMP3	0	0	0	0.5232	0	0	0.8419	1.6476	1.7934	2.0203	1.0641	0	1.1961	0	0	0	0		GINS3	0	0	0	0	0	0	0.620035	0	2.44074	2.5721	0	0	0	0	0.949768	0.791035	1.338
SEC61B	0	0	0	0	0	0	0.7985	0	1.7923	1.7781	0	0	1.287	0.8696	1.1621	0	0.4988		SPAG4	0	0	0	0	0	0	0.619918	0	0	1.2065	0	0	1.58168	1.22339	0	0	0
EPOP	0	0	0	0	0	0	0	0	1.7923	1.805	0	0	0	0	0	0	0		NDST1	0	0	0	0	0	0	0.619696	0	1.23993	1.45059	1.55535	1.31856	0	0	0	0	0
SLC26A6	2.9965	0	0	1.6207	0	0	0	0	1.7854	1.8275	0	0	0	0	0	0	0		HOXA2	0	0	0	0	0	0	0.61934	0	0	0	0	0	0	0	0	0	0
YWHAH	0	0	0	0	0	0	1.4822	1.2902	1.785	2.0552	1.1521	1.7472	2.0968	0	0	0.7596	1.4386		LOC105374310	0	0	0	0	0	0	0.618312	0	0	0	0	0	0	0	0	0	0
LY96	0	0	0	0.8577	0.7542	0	1.096	0	1.784	1.7698	0	2.539	1.5832	2.4728	1.6389	0	0		SPIN2A	0	0	0	0	0	0	0.618056	0	0	0	0	0	0	0	0	0	0
MCF2	0	0	0	0.7402	0	0	0	0	1.7839	2.0218	0	0	0	0	0	0	0		POLR1C	0	0	0	0	0	0	0.617389	0	1.52645	1.3639	1.59178	0.886516	0	0	0	0	0
SUOX	0	0	0	1.1449	0	0	0	2.7542	1.7833	2.1662	0	0	2.0061	0.8532	0	0	0		PARP15	0	0	0	1.11254	0	0	0.616526	0	0.671716	0.575431	0.815363	1.02943	0	0	0	0	0.8305
EHBP1L1	0	0	0	0	0	0	0.9702	1.8371	1.782	2.0196	0	1.7612	1.4851	0	0	0	0		OAS1	0	0	0	0	0	0	0.616069	1.34585	0	0	0.651822	0	0	0	0	0	0
KCNH4	0	0	0	0	0	0	0	0	1.781	1.4572	0	0	0	0	0	0	0		TET2	0	0	0	0	0	0	0.615944	1.03197	0.977624	1.01639	0.737319	1.35196	0	0	0	0	0
CDKN1A	0	0	0	1.0268	0	0	0	2.2637	1.7781	0	1.3914	3.2193	2.1778	0	0	0	0		KRTAP5-1	0	0	0	0	0	0	0.613626	0	0	0	0	0	0	0	0	0	0
IQSEC2	0	0	0	0	0	0	0	0	1.7778	0	0	0	0	0	0	0	0		HSPA1A	0	0	0	0	0	0	0.613027	0	0	0	0	0	0	0	0	0	0
ADAP2	0	0	0	0	0	0	0.9172	2.2523	1.7726	2.089	0	0	2.6904	0	0	0.6612	0		TERF1	0	0	0	0	0	0	0.612999	0	1.37391	1.47883	0	1.24945	0	0	0	0	0
NEK3	0	0	0	1.3021	0	0	0.4982	1.3132	1.7712	1.9918	0	1.6216	1.4497	0	0	0	0		DNMBP	0.669078	0.143416	0	1.15834	0	0	0.612722	0	1.64334	1.95665	1.64392	2.30861	0	0	0.916304	0.697023	0
CDH23	0	0	0	0	0	0	0	0	1.769	1.9071	0	0	0	0	0	0	0		MIR133B	0	0	0	0	0	0	0.611173	0	0	0	0	0	0	0	0	0	0
TBXAS1	5.3622	2.3445	0	3.0039	0.5228	0	0	4.4889	1.7649	2.2192	1.8334	3.0657	0	0	0	0	0		ABCC4	0	0	0	0	0	0	0.60951	0	0	1.0966	0	0.716829	0	0	0	0	0
KIAA1841	0	0	0	0	0	0	0.6711	0	1.7616	1.936	0	2.2505	1.2519	0	0	0	0		ADARB1	2.12421	0.200767	1.52937	1.64122	0.514459	0	0.608916	1.96119	2.44798	2.76493	1.68385	1.52247	0	0	0	1.42766	0
LAPTM4B	0	0	0	0	0	0	0	0	1.7615	2.3524	0	0	0	0	0	0	0		LOC105372255	0	0	0	0	0	0	0.608301	0	0	0	0	0	0	0	0	0	0
FOXD2-AS1	0	0	0	0	0	0	0	0	1.7602	0	0	0	0	0	0	0	0		RFTN1	0.972947	0.205361	0	1.35048	0	0	0.60736	1.23521	2.27349	2.42588	1.28517	2.41786	0	0.777095	1.3544	1.44559	0
B4GALT5	0	0	0	0	0	0	0.8374	2.0905	1.7562	2.4831	1.4556	0	0	0	0	0.9344	0		MCL1	0	0	0	0	0	0	0.605826	1.44874	0.924479	0.891788	0.64176	1.41003	0	0.472666	0	0	1.114
RTKN	0	0	0	0	0	0	0	0	1.7518	1.8157	0	0	0	0	0	0	0		ADCY9	0	0.273463	0	0	0	0	0.605672	0	1.90621	2.33627	2.304	0	0	0	0	0	0
ATF3	0	0	0	0	0	0	0	2.3294	1.7483	2.1285	0	0	0	0	0	0	0		PTTG1IP	0	0	0	0	0	0	0.605336	1.01546	1.0571	0.903909	1.06984	0.654936	0	0	0	0	0
PDE4A	0	0	0	0	0	0	0	0	1.7464	2.197	0	1.928	0	0	0	0	0		ERCC6	0	0	0	0	0	0	0.603739	0	1.07132	1.28854	0.748728	1.31536	0	0	0	0	0
POLH	0	0	0	0	0	0	1.0269	1.0177	1.7444	2.0485	0	1.5259	1.7091	0	0	0	1.4294		PTPN2	0	0	0	0	0	0	0.603342	0	1.27455	1.49228	1.11114	1.35854	0	0	0	0	1.6655
MOXD1	0	0	0	0	0	0	1.0262	1.8423	1.7438	2.4567	1.7121	0	1.9789	2.2399	0	0	0		LOC100505585	0	0	0	0	0	0	0.602687	0	0	0	0	0	0	0	0	0	0
IDI1	0	0	0	0	0	0	0.5828	0	1.7389	2.0621	0	0	0	0	0	0	0		ARL2	0	0	0	0	0	0	0.601374	0	0	0	0	0	0	0	0	0	0
DHCR24	0	0	0	1.6725	0	0	0.6135	0	1.7373	2.9454	0	0	2.4112	0	0	0	0		CCDC88A	0	0	0	0	0	0	0.601024	2.29805	0	0	2.00207	1.73862	0.85803	2.46886	2.4452	2.66812	0
FBXL18	0	0	0	0.9989	0	0	0.5394	0	1.732	2.0653	0	1.8573	0	0	0	0	0		ANKRD36BP1	0	0	0	0	0	0	0.600756	0	0	0	0	0	0	0	0	0	0
XPO5	0	0	0	0	0	0	0.9369	0.9446	1.731	1.8598	0	1.4775	2.6349	0.542	0	0	0		INPP4A	0	0	0	0	0	0	0.598388	0.866331	0.910354	0.933863	0.813873	1.13973	1.96817	1.35709	0	0	0
ADAMTSL4-AS1	0	0	0	0.6675	0	0	0	2.3876	1.7284	2.4449	0	0	0	0	0.8317	0	0		SLC29A3	0	0	0	0	0	0	0.5951	0	1.0391	1.4717	0	0	0	0	0	0	0
SAMSN1	1.6122	0	0.8039	1.8866	0	0.7791	0.974	2.1817	1.7232	2.5839	0	3.5449	0	0	0	0	0		ACSL1	0	0	0	0	0	0	0.594723	0	0	0.682204	0.97083	0.679142	0	0	0	0	1.13
DLG4	0	0	0	0.5705	0	0	0	0	1.7208	1.7603	0	0	0.6069	0	0	0	0		MEF2C-AS1	1.00771	0.120525	0	0	0	0	0.594595	1.71335	2.26896	2.31971	1.88732	1.83149	0	0	0	0	0
ANK3	2.3825	2.4889	0	1.9955	0	0	1.8291	3.2847	1.7205	2.9171	2.9526	3.2876	3.2982	0	0	0	0		TTC38	0	0	0	0	0	0	0.594366	0	1.28036	1.81506	0	2.31579	0	0	0	0	0.945
LDLRAP1	0	0	0	1.1437	0	0	0	0	1.7181	1.7298	0	0	1.9812	0.4646	0	0	0		FOXN3-AS2	0	0	0	0	0.383157	0	0.593017	0	0	0	0	0	0	0	0	0	0
PRX	0	0	0	1.0705	0	0	0	0	1.7174	1.9123	0	0	0	0	0	0	0		ABI3	0	0	0	3.04571	0	0	0.592705	0	1.11043	1.30935	2.77376	1.87791	0	0	0	0	0
PSTPIP2	0	0	0	0	0	0	0	0	1.7133	1.9884	0	0	1.9935	0	0	0	0		LINC01410	0	0	0	0	0	0	0.592699	0	0	0	0	0.928053	0	0	0	0	0
ADRB2	0	0	0	0	0	0	0.6171	0	1.7083	1.872	0	0	1.6338	0	0	0	0		LOC100505716	0	0	0	0	0	0	0.591696	0	0	0	0	0	0	0	0	0	0
HSPA1B	0	0	0	1.5603	0	0	0	0	1.7063	1.4176	0	0	1.8503	0	0	0	0		LOC105377684	0	0	0	0	0	0	0.591051	0	0	0	0	0	0	0	0	0.505719	0
GOLGA8H	0	0	0	0	0	0	0	0	1.7033	2.2547	0	0	0	0	0	0	0		CDK5R1	1.92957	0.394913	0	0	0	0	0.590416	2.19116	2.50335	2.49035	2.59163	2.75165	0	0	0	0	0
PABPN1L	0	0	0	0.9905	0	0	0	0	1.7032	2.1329	0	0	0	0	0	0	0		ALCAM	0	0	0	0	0	0	0.589703	0	0	0.643626	0	0.922371	0	0	0	0	0
DOK3	1.6983	0	0	1.8625	0	0.8825	0	2.0144	1.7027	1.9751	0	0	0	0	0	0	0		INSYN2B	0	0	0	0	0.401621	0	0.58966	0	0	0	0	0	0	0	0	0	0
CTSC	0	0	0	0.9078	0	0	1.1783	1.7023	1.6966	1.8103	0	0	1.8899	0.6328	0	0	0		PPP1R11	0	0	0	0	0	0	0.589625	0	0	0	0	0	0	0	0	0	0
DCST2	0	0	0	1.7052	0	0	0	0	1.6948	1.8383	0	0	0	0	0	0	0		AP4B1-AS1	0	0	0	0	0	0	0.589106	0	0	0	0	0	0	0	0	0	0
SLC25A35	0	0	0	1.1144	0	0	0	0	1.6944	1.6342	0	0	1.5579	0	0.61	0	0		GABARAPL1	3.57961	0.319462	0	0	0	0	0.58906	6.32138	4.69352	4.84793	4.3629	2.37166	0.738854	1.15351	0.744903	0	0
GOLGA8K	0	0	0	0	0	0	0	0	1.6927	2.0153	0	0	0	0	0	0	0		CHST15	0	0	0	0	0	0	0.586811	1.00796	0.820247	0.768086	0	1.19493	1.56509	0.682325	0	0	0
KCTD12	0	0	0	1.1311	0	0	0	3.5872	1.6898	1.952	3.4012	3.3549	2.0563	0	0	0	0		HOXB2	0	0.621162	0	0	0	0	0.585537	0	4.53797	3.52021	0	0	0	0	0	0	0
FN3K	0	0	0	1.2364	0	0	0	0	1.6891	1.6556	0	0	0	1.0778	1.7374	0	0		INPPL1	0	0	0	0	0	0	0.585006	0	1.27889	1.04664	0.868348	0.881648	0	0	0	0	0
ARHGAP21	0	1.8115	1.1422	1.9014	0	0	0.5651	1.2107	1.6864	2.1065	1.6487	1.9273	0	2.2083	0	0	0		SH3BP2	1.95374	0.10508	0	1.97431	0.31215	0	0.583173	2.63091	2.65917	3.13131	2.11273	1.876	0	0	0	0	0
GRAPL	0	0	0	0.7159	0	0	0.6614	0	1.6826	1.8492	0	0	0	0	0	0	0		ITGAL	0	0	0	0	0	0	0.582917	0	0	0.793779	0.552679	0.759595	0	0	0	0	0
FAS	2.0097	2.6972	0	1.9415	0	1.0193	1.3785	2.4113	1.6825	2.4289	2.514	0	0	0	0	1.448	0.7483		RTN4R	0	0	0	0	0.220544	0	0.582614	0	7.61287	8.82262	0	4.23877	0	0	0	0	0
CELSR2	0	0	0	0.9767	0	0	0	0	1.681	2.4801	0	0	0	0	0	0	0		SFT2D2	0.5519	0.09857	0	0	0	0	0.582325	1.19904	1.07534	0.923543	0.968088	0.956522	0	0	0	0	0
GFOD1	0	0	0	0	0	0	0.7732	1.4713	1.6795	2.004	0	0	1.4906	0	0	0	0		TRIB1	0	0	0	0	0	0	0.58224	2.79932	2.60858	3.06976	1.17671	2.78403	1.90085	2.4386	0	0	0
ST6GALNAC4	0	0	0	0	0	0	0	0	1.6655	1.4629	0	0	0	0	0.656	0	0		RAB34	0	0	0	0	0	0	0.582064	2.11387	0	1.03323	0	1.34175	0	0	0	0	0
CNFN	0	0	0	0	0	0	0	0	1.6617	1.0161	0	0	1.4062	0	0	0	0		LOC285626	0	0	0	0	0	0	0.581086	0	0	0	0	0	0	0	0	0	0
PRAMENP	3.253	0	0.7042	3.0751	0	0	0	0	1.6546	2.2382	0	1.9039	0	0	0	0.8764	0.987		RBL1	0	0	0	0	0	0	0.579541	0	1.1829	1.30466	0	1.29685	0	0	1.17034	0.899808	0.7425
CNIH2	0	0	0	1.0528	0	0	0	0	1.6521	1.8527	0	0	0	0	0	0	0		LOC105378078	0	0	0	0	0	0	0.578486	0	0	0	0	0	0	0	0	0	0
SNTB1	0	0	0	0.7463	0	0	1.0384	2.3228	1.6453	1.8192	1.3701	3.2193	2.2871	0	0	0	0		CREM	1.09427	0	0	0	0	0	0.577373	2.48389	2.37299	2.72749	1.65208	1.95034	0	0	0	0	1.721
ZNF331	0	0	0	0	0	0	0	0	1.6445	2.3663	0	0	0	0	0	0	0		EPOR	0	0	0	0	0	0	0.575403	0	1.28806	1.51008	0	0	0	0	0	0	0
PHOSPHO1	0	0	0	0	0	0	0	0	1.6409	1.7165	0	0	0	0	0	0	0		ST8SIA4	0	0	0	0	0	0	0.575103	0	0.801947	0.841797	0	1.41985	0	0	0	0	0
CLIP4	1.7192	2.6236	0	2.3664	0	0	0.999	2.7648	1.6405	2.7332	2.455	3.0212	0	0	1.6633	0	0.9569		MX1	0	0	0	0	0	0	0.574193	0	0	0	0	0.665801	0	0	0	0	0
GRAP	0	0	0	0.7031	0	0	0.589	0	1.639	1.7905	0	0	1.1523	0	0	0	0		ITGAV	0	0	0	0	0	0	0.57409	0	0	1.33291	1.43632	2.02117	0	0	0	0	0
SRGAP2C	0	0	0	0	0	0	0	0	1.6379	2.167	0	2.8832	1.369	0	0	0	0		LOC101927190	0	0	0	0	0.324996	0	0.570102	0	0	0	0	0	0	0	0	0	0
JAZF1-AS1	0	0	0	0	0	0	0	0	1.6368	1.8974	0	0	0	0	0	0	0		SACS	0	0	0	0	0	0	0.56978	0	0.975066	1.3028	0.641984	1.79849	0	0	0	0	0
SOX4	0	0	0	0	0	0	0	0	1.6343	0	0	0	1.7462	0	0	0	0		SLC1A5	0	0	0	0	0	0	0.569748	0	0.838176	0.736861	0	1.49334	1.01804	0.803378	0	0	0
CDKN2C	0	0	0	0	0	0	0	0	1.6239	0	0	0	0	0	0	0.8011	1.4996		NPFF	0	0	0	0	0	0	0.567901	0	0	0	0	0	0	0	0	0	0
RAP1GAP2	0	0	0	0.4791	0	0	0.5666	1.5102	1.6238	1.862	0	1.56	0	0.4754	0	0	0		SLC38A1	1.49964	0.134601	0	0.982386	0	0	0.567338	1.14229	1.76719	1.98561	1.32753	1.34984	0	0	0	0	0
TBX19	0	0	0	0	0	0	0	1.5618	1.6228	1.802	0	0	2.4306	0	0	0	0		USP12-AS1	0	0	0	0	0	0	0.566489	0	0	0	0	0	0	0	0	0	0
C8orf31	0	0	0	0	0	0	0	0	1.622	1.2183	0	0	0	0	0	0	0		LOC401261	0	0	0	0	0	0	0.565143	0	0	0	0	0	0	0	0	0	0
SRGAP2B	0	0	0	0	0	0	0	0	1.6215	2.0958	0	2.8606	0	0	0	0	0		INSR	0	0.256304	0	0	0	0	0.56346	2.14936	1.84848	2.29047	0	1.36569	1.36916	0.802909	0	0	0
SIGLEC10	0	0	0	0.6496	0	0	0.7143	0	1.6174	1.2173	0	0	1.2832	0	0	0	0		PTGS1	0	0	0	0	0	0	0.563308	0.940266	1.13463	0.78586	1.02054	0.792874	0	0	0	0	0
FAT2	0	0	0	0	0	0	0	0	1.6144	1.6862	0	2.2211	0	0	0	0	0		SLC5A3	0	0	0	0	0	0	0.563179	0	0	0	0.860492	0	0	0	0.969316	0	0
FCGR2B	0	0	0	0	0	0	0.9493	0	1.614	1.4705	0	0	0	0	0	0	0		SLC35D1	0	0.110787	0	0	0	0	0.562546	0	0.703157	1.15813	0	0.770036	0	0	0	0	0
P2RX7	0	0	0	0	0	0	0	2.0012	1.6126	1.4601	0	0	0.9532	0	0	0	0		C15orf39	0	0	0	0	0	0	0.562079	1.16925	0	0.561987	0	1.63438	0.486284	0.507926	0	0	0
CBLB	0	0	0	0	0	0	0.6675	0	1.6111	1.6175	0	0	0.8844	0	0	0	0.7751		PIGB	0	0	0	0	0	0	0.5615	0	0	0.793646	0	0.711971	0	0	0	0	0
FHOD1	0	0	0	0.7326	0	0	0	0	1.6081	1.4663	0	0	0	0	0	0	0		IQSEC1	0	0	0	0	0.217953	0	0.56066	0	1.2935	1.15467	0.883518	1.1502	0	0	0	0	0
RIN3	0	0	0	0	0	0	1.3419	0	1.608	1.628	0	1.2472	1.6977	0	0	0	0		MAGEF1	0	0.138016	0	0	0	0	0.56061	0	1.45744	1.45153	2.02728	1.16565	0	0	0	0	0
DCHS1	0	0	0	0	0	0	0	0	1.6059	0	0	0	0	0	0	0	0		CEP104	0	0	0	0	0	0	0.560001	0	1.11403	0.95978	0	0	0	0	0.607342	0	0
MAP1LC3A	0	0	0	1.201	0	0	0	0	1.6058	1.9831	0	0	0	0	0	0	0		AHI1	0	0	0	0	0	0	0.559534	0	0	0.858123	0	1.22543	1.16519	0	0	0	0
SH3RF1	1.9143	1.9169	0	1.5896	0	0	0.9336	3.1396	1.5991	2.6225	2.0788	3.4249	0	0	0	0.9651	0		SNAR-G1	0	0	0	0	0.315496	0	0.559246	0	0	0	0	0	0	0	0	0	0
VOPP1	1.1071	0	0	1.2658	0	0	0.4525	0	1.597	1.6117	0	0	0	0.7961	0	0	0		LGALS8-AS1	0	0	0	0	0	0	0.558901	0	0	0	0	0	0	0	0	0	0
FES	0	0	0	0	0	0	0	0	1.5962	1.3263	0	0	0	0	0	0	0		TNIP2	0	0	0	0	0	0	0.558813	0	0.858248	1.31023	0	0	0	0	0	0	0
SPTBN5	0	0	0	0	0	0	0	0	1.595	1.9798	0	0	0	0	0	0	0		MIR548I2	0	0	0	0	0	0	0.557741	0	0	0	0	0	0	0	0	0	0
NETO2	0	0	0	1.8555	0	0	0	0	1.5947	1.9766	0	1.9	0	0	1.0103	0	0.7884		DDX21	0	0	0	0	0	0	0.557378	0.718695	0	0.710657	0	0.740678	0	0	0	0.576538	0
GSN	2.3918	0	0	0.8399	0	0	0	2.3406	1.5941	1.4721	0	0	0	0	0	0	0		NAP1L5	0	0	0	0	0	0	0.556632	0	0	0	0	0	0	0	0	0	2.529
TPM2	0	0	0	0	0	0	0	0	1.5932	0	0	0	2.0975	0	0	0	0		DCAF13P3	0	0	0	0	0	0	0.556483	0	0	0	0	0	0	0	0	0	0
MIR181A1HG	0	0	0	0	0	0	0	0	1.5903	0	0	0	0	0	0	0	1.2873		LUZP1	0	0	0	0	0	0	0.556239	0	0.815081	1.41293	1.21946	1.09491	0	0	0	0	0
TENT5A	0	0	0	0	0	0	1.0308	0	1.589	1.5401	0	0	1.7907	0	0	0	0		LOC101929272	0	0	0	0	0	0	0.556054	0	0	0	0	0	0	1.53049	0	0	0
RASGRP1	0.8805	0	0	0.7553	0	0	0.8126	1.4999	1.5876	2.049	0	0	0	0	0.7705	1.7553	1.0842		BABAM2	0	0	0	0	0	0	0.55603	1.34077	0	1.02604	0	0.871326	0	0	0	0	0
SPACA9	0	0	0	0	0	0	0	0	1.5857	1.3968	0	0	0	0	0	0	0		BMP8A	0	0	0	0	0.294101	0	0.555719	0	0	0	0	3.62029	0	0	0	0	0
ID3	0	0	0	0	0	0	0	0	1.5841	1.5754	0	0	0	0	0	0	0		SAT1	0	0	0	0	0	0	0.555018	1.7453	0	0	1.41809	1.02082	0	0	0	0	0
SLC7A7	0	0	0	0	0	0	0.8542	1.4198	1.5793	1.7865	1.1941	0	1.721	1.0292	0	0	0		FARP2	0	0	0	0	0	0	0.554903	0	0.577675	0.985907	0	1.1249	0	0.534282	0	0	0
INPPL1	0	0	0	0	0	0	0.6673	0	1.5783	1.3419	0	0	0	0	0	0	0		C11orf96	0	0	0	0	0	0	0.554654	0	0	0	0	0	0	0	0	0	0
ADCY4	0	0	0	1.3545	0	0	0	0	1.5767	1.4397	0	0	0	0	0	0	0		B3GALT2	0	0	0	0	0	0	0.554617	0	0	0	0	0	0	0	0	0	0
MUC5B	0	0	0	1.2211	0	0	0	0	1.5766	2.6521	0	0	0	0	0	0	0		NR4A2	0	0	0	0	0	0	0.554172	1.66698	0	0	1.6619	1.94912	0	0	0	0	0
HOXC4	0	0	0	1.533	0	0	0.5472	0	1.5739	1.8917	0	0	1.1001	0	0	0.913	1.034		HEXB	0	0	0	0	0	0	0.553049	0	0.723668	0.91465	0	1.00287	1.20748	0	0	0	0
JSRP1	0	0	0	3.0412	0	0	0	0	1.5671	3.0911	0	0	0	0	0	0	0		LINC01013	5.74164	0.347424	0	5.22275	0.301317	0	0.552882	6.94884	7.16916	6.35096	5.78184	4.55119	0	0	0	0	0
ALG2	0	0	0	0	0	0	0.6752	0	1.5635	1.5877	0	0	0	1.2616	1.1926	0	0		LOC105371479	0	0	0	0	0	0	0.552634	0	0	0	0	0	0	0	0	0	0
AAK1	0	0	0	0	0	0	0	1.5756	1.5601	1.7192	0	0	2.7701	0.5173	0	0	0		MICAL1	0	0	0	0	0.22348	0	0.552623	0	0.988762	0.952373	0.850026	1.12129	0	0	0	0	0
SRGAP2	0	0	0	0	0	0	1.3062	1.2983	1.557	1.799	0	2.3861	1.4888	0	0	0	0		ARPC5L	0	0	0	0	0	0	0.55254	0	1.50467	1.79706	0	1.38955	0	0	0	0	0
VEGFA	0	0	0	1.4956	0	0	0	3.4917	1.557	0	0	0	0	0.5139	0	0	0		MIR4518	0	0	0	0	0.595529	0	0.552404	0	0	0	0	0	0	0	0	0	0
CAMKK2	0	0	0	0.7172	0	0	0.681	2.0289	1.5545	2.1282	0	0	0.7626	0	0	0	0		FOXP4-AS1	0	0	0	0	0.21377	0	0.552034	0	0	2.64045	0	4.89462	0	0	0	0	0
GZF1	0	0	0	0.8015	0	0	0.4868	0	1.551	1.7185	0	0	0	0	0.7552	0	0		ASAP1-IT2	0	0	0	0	0	0	0.551781	0	0	0	0	0	0	0	0	0	0
MOV10	0	0	0	0	0	0	0	0	1.5487	1.133	0	0	1.057	0	0	0	0		COQ2	0	0	0	0	0	0	0.5507	1.61582	1.1205	1.75998	2.05938	1.1698	0	0	0	0	2.036
BCL9L	0	0	0	0	0	0	0.6951	0	1.5478	1.8054	0	0	0	0	0	0	0		PPP1CB	0	0	0	0	0	0	0.550443	0.722787	0	1.01044	0.508743	0.946636	0	0	0.561328	0	0
BMP8B	0	0	0	2.3048	0	0	0	0	1.5467	2.3557	0	3.0266	0	0	0	0	0		RNF139	0	0.110108	0	0	0	0	0.550335	0.980421	0.912509	1.07867	0.850317	0.837491	0	0	0	0	0
BMPR1A	0	1.7964	0	2.3582	0.5624	0	0.6573	0	1.5448	2.1318	0	3.2356	1.563	0	0	0	0		ADGRL1	0	0	0	0	0	0	0.550116	0	0	2.51606	0	0	0	0	0	0	0
CD63	0	0	0	0.6624	0	0	0.9018	2.0709	1.5436	1.9308	1.8088	0	1.5505	1.4186	1.1793	0	0		TP73	0	0	0	0	0	0	0.550043	0	0	0	0	0	0	0	0	0	0
NET1	0	0	0	0	0	0	0	0	1.5397	1.7328	0	0	0	1.0865	1.7726	1.757	1.7052		MACF1	0.460726	0.0859793	0	0	0	0	0.550013	0	0.864611	1.13072	0.750497	0.805142	0	0	0	0	0
SOWAHD	0	0	0	1.1946	0	0	0.6126	0	1.5378	1.3641	0	0	0	0	0	0	0		LOC730098	0	0	0	0	0	0	0.549527	0	0	0	0	0	0	0	0	0	0
PTPN22	0	0	0	0	0	0	1.1637	0	1.5356	1.4077	0	0	1.4277	0	0	0	0		ST3GAL5-AS1	0	0	0	0	0	0	0.547966	0	0	0	0	0	0	0	0	0	0
RAB11FIP1	0	0	0	0.6419	0	0	0.5094	1.4101	1.535	1.9854	1.1179	0	1.029	0	0	0.6577	0		CD63	0	0	0	0	0	0	0.54788	1.31223	0.892783	1.28497	1.30009	0.875786	1.09718	1.20765	0	0	0.837
LINC01410	0	0	0	1.422	0	0	0.8663	0	1.535	1.8554	0	2.0963	2.7891	0	0	0	0		ZNF831	2.16173	0.168657	0	2.27242	0	0	0.547667	0	1.98773	1.88556	1.99165	1.29288	0	0	0	0	0
LRRC4C	0	0	0	0	0	0	0	0	1.5339	2.3761	0	0	0	0	0	0	0		LOC729900	0	0	0	0	0.611422	0	0.547185	0	0	0	0	0	0	0	0	0	0
HEG1	0	0	0	0.6615	0	0	1.5748	2.1853	1.5338	2.1558	0	1.4065	0	0	0	0	0		UBE2CP5	0	0	0	0	0.499076	0	0.545912	0	0	0	0	0	0	0	0	0	0
ERN1	0	0	0	0.4533	0	0	0.649	2.0188	1.5334	2.0676	0	1.6898	0	2.5598	1.6781	0	0		DOCK10	0	0	0	0	0	0	0.545822	0	0	0.404991	0	0.884462	0	0	0	0	0
NLRC5	2.1538	0	0.6411	1.787	0	0	0.6146	1.2253	1.5331	1.679	0	0	0	0	0	0	0		LOC101927100	0	0	0	0	0	0	0.545117	0	0	0	0	0	0	0	0	0	0
GLMP	0	0	0	0	0	0	0.5194	1.6909	1.5284	1.6356	0	0	1.2908	0	0	0	0		ERO1B	0	0.140588	0	0	0	0	0.544602	0	0.834404	1.03073	0	1.29532	1.39461	1.53651	0	0	0
FADS2	0	0	0	0	0	0	0	0	1.5281	1.5592	0	0	0	0	0	0	0		GRK3	0.625484	0.100651	0	0	0.247513	0	0.544132	0	0.883434	0.87464	0.855657	0.518809	0	0	0	0	0
PEA15	0	0	0	0.5111	0	0	1.2617	1.845	1.5273	1.806	1.1845	0	1.3774	0	0	0.5809	0		TMEM175	0	0	0	0	0	0	0.543972	0	1.13646	0.73784	0	0	0	0	0	0	0
NAMPT	0	0	0	0	0	0	0.8773	2.2765	1.5236	2.3697	0	0	0	0	0	0	0		MIR221	0	0	0	0	0	0	0.54397	0	0	0	0	0	0	0	0	0	0
SNX24	0	0	0	0.8491	0	0	0.6665	0	1.522	1.9465	0	2.9172	0	0	0	0	0		ZNF184	0	0.136512	0	0	0	0	0.542467	0	1.01987	1.39113	0	0	0	0	0.378088	0	0
PSAP	0	0	0	0	0	0	0.9359	2.5292	1.5195	1.701	1.4301	0	1.0092	1.701	1.0692	0	0		NAGK	0	0	0	0	0	0	0.54218	0.689021	0.811227	0.549888	0.800954	0	0	0	0	0	0
LINC01504	0	0	0	0	0	0	0.7535	0	1.5184	1.484	0	0	2.6777	0	0	0	0		ZDHHC21	0	0	0	0	0	0	0.541242	0	0	0	0.554168	0.98781	0	0	0	0	0
TLE3	1.676	1.4434	0	1.4825	0	0	0.4892	1.0571	1.5177	1.652	0	0	0	0	0	0	0		TBC1D22A-AS1	0	0	0	0	0	0	0.541084	0	0	0	0	0	0	0	0	0	0
MAST2	0	0	0	0	0	0	0.4669	0	1.517	1.4491	0	1.629	1.1063	0	0	0.8379	0.8389		ARHGAP25	0	0	0	0	0	0	0.541018	0	0.784444	0.9789	0.772312	1.14041	0	0	0	0	0
IL12RB2	0	0	0	0	0	0	0	0	1.5166	2.635	0	2.1127	0	0	0	0	0		DTX3	0	0	0	0	0	0	0.540819	0	2.04283	2.17675	0	3.07085	0	0	0	0	0
CHIT1	0	0	0	0	0	0	0	0	1.5118	1.8464	0	0	0	0	0	0	0		CALHM2	0	0	0	0	0	0	0.540492	0	0	0	0	1.84162	0	0	0	0	0
PLCE1	0	0	0	0	0	0	0	0	1.5116	1.3629	0	0	0	0	0	0	0		OTUD6B-AS1	0	0.105688	0	0	0	0	0.540175	0	0	0	0	0	1.38925	0	0	0	0
LDLR	0	0	0	1.1477	0	0	0	3.9093	1.5076	1.9847	1.973	0	0	0	0	0	0		CCDC69	1.16738	0.10776	0	1.13498	0	0	0.538732	1.56974	1.18814	1.2132	1.20261	0.785369	0.792087	0.794591	0.970728	0.792624	0
EFHD2	0	0	0	0.478	0	0	1.0502	1.4363	1.5026	1.649	0	0	1.7003	0	0	0	0		TSBP1	0	0	0	0	0	0	0.538595	0	0	0	0	1.29821	0	0	0	0	0
NYAP2	0	0	0	0	0	0	0	0	1.501	1.555	0	0	0	0	0	0	0		CLIP1	0	0	0	0	0	0	0.536908	0	0.662218	0.985381	0.529461	0.757107	0.552009	0	0	0	0
NT5C3B	0	0	0	0	0	0	0.9443	0	1.4994	1.472	0	0	1.9089	0	0	0	0		SATB2	0	0	0	0	0	0	0.53649	0	0	2.22595	0	0	0	0	0	0	0
CARNS1	1.315	0	0	0.7931	0	0	0	0	1.4989	0.6924	0	0	0	0	0	0	0		LOC101929021	0	0	0	0	0	0	0.536081	0	0	0	0	0	0	0	0	0	0
AIFM3	0	0	0	1.806	0	0	0	0	1.4987	0	0	0	0	0	0	0	0		HLA-L	0	0	0	0	0	0	0.535512	0	0	0	0	0	0	0	0	0	0
BCL2A1	0	0	0	0	0.7094	0	0.8467	2.3147	1.4882	1.5683	1.6364	0	1.4163	0	0	1.657	0		KCTD7	0	0	0	0	0	0	0.535469	0	0	0	0	1.09011	0	0	0.601529	0	0
RARG	0	0	0	1.1401	0	0	0.536	0	1.4868	2.0672	0	0	0	0	0	0	0		LOC101929237	0	0	0	0	0	0	0.535246	0	0	0	0	0	0	0	0	0	0
KEAP1	0	0	0	1.2782	0	0	0.7173	0	1.4864	1.8613	0	0	2.3924	0	0	0	0		ADAMTSL4-AS1	0	0	0	0	0	0	0.534784	2.1394	1.05495	1.77477	0	1.51254	0	0.631291	0	0	0
PI4K2A	0	0	1.7336	0.8041	0	0	0.5174	0	1.4854	1.5732	0	0	1.4445	0	0	0	0		ARFGAP3	0	0	0	0	0	0	0.534225	1.28801	1.41863	1.62112	1.60139	1.52998	2.48333	2.39695	0	0	0.726
CASP9	0	0	0	0	0	0	0	0	1.4848	1.7897	0	1.5743	0	0	0	0	0		MAST3	0	0	0	0	0	0	0.533281	0	0.397517	0.580641	0	0.862476	0	0	0	0	0
GRIK1	0	0	0	0	0	0	0	0	1.4841	1.6981	0	0	0	0	0	0	0		EZR-AS1	0	0	0	0	0	0	0.532884	0	0	0	0	0	0	0	0	0	0
JDP2	0	0	0	1.217	0	0	0	3.8399	1.4836	2.1623	0	3.1287	0	0	0	0	0		GPAM	0	0	0	0	0	0	0.532585	0	0	0	0	0	0	0	0.743556	1.04651	0
FAM238A	0	0	0	0.8618	0	0	0	0	1.4812	1.1553	0	0	0	0	0	0	0		PABPC4	0	0	0	0	0	0	0.531364	0	0.771641	0.861269	0.63638	1.0526	1.7565	0.661661	0	0	0
SPAG4	0	0	0	0.7534	0	0	0.4718	0	1.4801	1.8627	0	0	0	1.6688	1.1231	0	0		CLIP4	0	0	0	0	0	0	0.531295	0	0	0.56179	0	0	0	1.35132	0	0	0
COTL1	1.3912	0	0.6958	1.0355	0.5586	0	0.6583	2.0849	1.4776	1.5451	1.0715	2.098	2.7274	0	0	0	0		LINC02090	0	0	0	0	0	0	0.530884	0	0	0	0	0	0	0	0	0	0
BLVRB	0	0	0	0	0	0	0	2.68	1.4771	1.5688	0	0	0	0	0.6467	0	0		RNU6-737P	0	0	0	0	0.624775	0	0.530743	0	0	0	0	0	0	0	0	0	0
PHF2	0	0	0	0	0	0	0.9302	1.282	1.475	1.9045	1.2326	1.3119	1.1058	0	0	0	0		EPN1	0	0	0	0	0	0	0.530165	0	0	0.416682	0	0.565328	0	0	0	0	0
MIB2	0	0	0	0	0	0	0	0	1.4667	1.0431	0	0	0	0	0	0	0		CAMKK2	0	0	0	0	0	0	0.530082	0	0.833943	1.41177	0	0	0	0	0	0	0
CCNE1	0	0	0	1.8645	0	0	0	0	1.4651	0	0	0	0	0.9586	0.9938	0.9386	1.6434		PCDHGA7	0	0	0	0	0	0	0.528984	0	0	0	0	0	0	0	0	0	0
PTPRE	0	0	0	0	0	0	0	2.0096	1.4637	1.3798	0	0	1.583	0	0	0	0		CISD3	0	0	0	0	0	0	0.528094	0	0	0.769001	0	0	0	0	0	0	0
NFATC2	0	0	0	0	0	0	1.0321	0	1.4636	1.8228	0	1.3259	1.2861	0	0	0	0		KIAA0754	0	0	0	0	0.529508	0	0.526169	0	0	0	0	0	0	0	0	0	0
SACS	0	0	0	0.5052	0	0	0.8378	1.0629	1.4624	1.7863	0	1.8968	1.2894	0	0	0	0		CERS6	1.74899	0.121955	0	1.24889	0.444464	0	0.525375	1.83994	1.76769	1.67327	1.07683	0.675543	0	0	0	0	0
UPK2	0	0	0	0	0	0	0	0	1.462	1.5838	0	0	0	0	0	0	0		CPED1	0	0	0	0	0.276853	0	0.525284	0	0	0	0	0.853804	0	0	0	0	0
SLC5A6	0	0	0	0	0	0	0.9018	0	1.4601	1.7227	0	0	0	0	0	0	0		COPZ2	0	0	0	0	0	0	0.525232	0	2.19737	2.8522	0	0	2.87259	0.562712	0	0	0
ARHGAP31	2.6219	1.3992	0	2.463	0.5768	0	0.6155	2.1903	1.4561	1.9963	0	0	1.1477	0	0	0	0		TSPOAP1	0	0	0	0	0	0	0.525196	0	0	0.527804	0	1.25238	0	0	0	0	0
GRIN2D	0	0	0	1.5977	0	0	0	0	1.4561	2.1258	0	0	0	0	0	0	0		CPEB4	0	0	0	0	0	0	0.525083	0	1.35759	1.35389	0.666508	1.20645	1.89127	2.53014	0	0	0
NIPSNAP3B	0	0	0	1.4925	0	0	0.8276	0	1.4552	1.6957	0	0	0.7953	0	0	0	0		NUDT4	0	0	0	0	0	0	0.523943	0	0.790326	1.46647	0	1.32023	0	0.632308	0	0	0
MCM6	1.6865	0	0	1.8024	0.5773	0	0.82	1.4687	1.4532	1.895	0	0	1.2484	0	0	1.484	2.2239		MIR4265	0	0	0	0	0	0	0.522941	0	0	0	0	0	0	0	0	0	0
CPEB4	0	0	0	0	0	0	0.6455	0	1.4498	1.4423	0	0	0	1.7906	2.6064	0	0		NCF2	0	0	0	0	0	0	0.522513	0	0	0	0	0	0	0	0	0	1.748
SSBP4	0	0	0	0	0	0	0	0	1.4497	1.6162	0	0	0	0	0	0	0		BPNT1	0	0	0	0	0	0	0.522182	0	0	0	0	0	0	0	0.904894	1.54592	1.358
CD72	0	0	0	0	0	0	0	0	1.4491	0.8329	0	0	1.3233	0	0	0	0		FKSG29	0	0	0	0	0.819558	0	0.521015	0	0	0	0	0	0	0	0	0	0
MEF2C-AS1	0	0	0	0	0	0	0.4868	0	1.4488	1.4957	0	1.8948	0	0	0	0	0		RHOH	1.16008	0.148505	0.684879	1.27292	0	0	0.519834	0	0.904273	0.930584	0.796469	0.631552	0	0	0.675391	0	0
TBC1D2	0	0	0	0	0	0	0.6052	0	1.4473	2.1189	0	0	0	0	0	0	0		SFTPD	0	0	0	0	0	0	0.518751	0	0	0	0	0	0	0	0	0	0
NAAA	0	0	0	1.1556	0.6558	0	1.0563	1.524	1.4471	1.6456	1.4674	2.348	0.9437	0	0	0	0		PLAG1	0	0	0	0	0	0	0.51856	0	0	0	0	0	0	0	0	0	0
SIGLEC5	0	0	0	0	0	0	0.6305	0	1.4469	1.4303	0	0	0	0	0	0	0		SH3TC1	0	0.104179	0	0	0	0	0.517673	0	1.75814	2.23607	1.56205	1.62172	0	0	0	0	0
[truncated: 7,892 more rows]

## Sheet: Data file S9
Data File S9. Statistical Significance for GSVA enrichment scores to naïve or memory B cells
[truncated: 21 more rows]

[truncated: 3 more sheets: Data file S10, Data file S11, Data file S12]
